# Supplementary material for: Predicting sequence-specific amplification efficiency in multi-template PCR with deep learning
Source: Nat Commun. 2025 Oct 16;16:9187. doi: 10.1038/s41467-025-64221-4 (PMC12533003; doi:10.1038/s41467-025-64221-4)
Supplement: Supplementary file 4 — Source data [file 41467_2025_64221_MOESM4_ESM.zip › Supp.Fig. 64-65/data.csv]

seq_id	length	A	C	G	T	GC	first	last	hp	dg	x0	eff
000000	93	0.3870967741935484	0.3118279569892473	0.1075268817204301	0.1935483870967742	0.4193548387096774	C	T	2	-3.1	0.5573220418516669	1.005449566785011
000001	93	0.4301075268817204	0.3225806451612903	0.1182795698924731	0.1290322580645161	0.4408602150537634	T	A	3	-4.8	0.2396329528369333	1.0048905163401862
000002	93	0.4086021505376344	0.3225806451612903	0.086021505376344	0.1827956989247312	0.4086021505376344	G	T	3	-3.4	0.8217042519326738	0.9911415313730628
000003	93	0.3870967741935484	0.3118279569892473	0.1505376344086021	0.1505376344086021	0.4623655913978494	C	A	2	-7.0	0.7132960193787643	0.9871773540477862
000004	93	0.3655913978494624	0.2903225806451613	0.0967741935483871	0.2473118279569892	0.3870967741935484	G	G	3	-5.1	1.0321761944175445	1.0030324618699238
000005	93	0.3333333333333333	0.3010752688172043	0.0967741935483871	0.2688172043010752	0.3978494623655914	A	A	3	-2.5	1.078219915818344	1.000091895999415
000006	93	0.4193548387096774	0.2903225806451613	0.1182795698924731	0.1720430107526881	0.4086021505376344	C	A	2	-2.7	0.423314790523585	1.007134414774968
000007	93	0.4086021505376344	0.2903225806451613	0.1612903225806451	0.1397849462365591	0.4516129032258064	T	A	3	-10.4	0.4629821939073086	1.0026741470100424
000008	93	0.3978494623655914	0.3440860215053763	0.086021505376344	0.1720430107526881	0.4301075268817204	G	C	3	-0.4	0.431988693318766	1.00393908980339
000009	93	0.4086021505376344	0.2903225806451613	0.0967741935483871	0.2043010752688172	0.3870967741935484	A	A	3	-4.6	0.4528986491210163	0.9996911571387084
000010	93	0.4086021505376344	0.3333333333333333	0.075268817204301	0.1827956989247312	0.4086021505376344	C	C	3	-1.7	0.4075339302631166	1.002243502701512
000011	93	0.4408602150537634	0.3225806451612903	0.064516129032258	0.1720430107526881	0.3870967741935484	T	C	3	-1.3	0.512173446700403	1.004215360691323
000012	93	0.3763440860215054	0.3548387096774194	0.1075268817204301	0.1612903225806451	0.4623655913978494	G	C	2	-2.3	0.3551592760455435	0.996579881007225
000013	93	0.3548387096774194	0.3225806451612903	0.1397849462365591	0.1827956989247312	0.4623655913978494	A	C	2	-6.3	1.7545647285966206	0.9958416965616586
000014	93	0.3870967741935484	0.3333333333333333	0.0967741935483871	0.1827956989247312	0.4301075268817204	C	A	3	-4.0	0.5151685151168302	0.9969397949583312
000015	93	0.4193548387096774	0.3225806451612903	0.1075268817204301	0.1505376344086021	0.4301075268817204	T	A	3	-1.6	0.2930643371485173	1.0075076198358377
000016	93	0.3655913978494624	0.3225806451612903	0.1075268817204301	0.2043010752688172	0.4301075268817204	G	A	3	-4.8	0.8770240702110726	1.0021806125598591
000017	93	0.4086021505376344	0.3010752688172043	0.1182795698924731	0.1720430107526881	0.4193548387096774	A	C	2	-4.5	0.335183813288047	1.004205142078784
000019	93	0.3548387096774194	0.3225806451612903	0.1075268817204301	0.2150537634408602	0.4301075268817204	C	T	3	-3.7	1.0610819570986016	0.99370816270026
000020	93	0.3440860215053763	0.3010752688172043	0.1182795698924731	0.2365591397849462	0.4193548387096774	G	A	3	-4.9	0.6473806798740924	0.9989730320727506
000021	93	0.3870967741935484	0.2903225806451613	0.1075268817204301	0.2150537634408602	0.3978494623655914	A	C	2	-4.3	0.6994212904360347	1.0040657436092588
000022	93	0.4086021505376344	0.3118279569892473	0.0967741935483871	0.1827956989247312	0.4086021505376344	C	A	3	-3.5	0.455035516069217	0.9963879477644174
000024	93	0.3440860215053763	0.3333333333333333	0.1290322580645161	0.1935483870967742	0.4623655913978494	G	T	3	-2.4	0.5653302956020165	1.0043868665329054
000025	93	0.2580645161290322	0.3225806451612903	0.1827956989247312	0.2365591397849462	0.5053763440860215	A	T	3	-8.4	2.239676474387547	0.9972480210870404
000026	93	0.3225806451612903	0.2795698924731182	0.2150537634408602	0.1827956989247312	0.4946236559139785	C	A	3	-6.8	0.5931233844370862	1.0039193997277838
000027	93	0.2903225806451613	0.2903225806451613	0.1612903225806451	0.2580645161290322	0.4516129032258064	T	T	3	-3.7	1.154342794739705	1.0025013255046025
000028	93	0.3333333333333333	0.3118279569892473	0.2043010752688172	0.1505376344086021	0.5161290322580645	G	C	3	-8.5	0.4901808430497016	0.992956299558589
000029	93	0.3225806451612903	0.2258064516129032	0.2150537634408602	0.2365591397849462	0.4408602150537634	A	G	3	-6.8	0.5381770244715514	0.9859834809859904
000030	93	0.3118279569892473	0.2580645161290322	0.1827956989247312	0.2473118279569892	0.4408602150537634	C	C	2	-6.9	0.8338316854260759	1.0060386307547062
000031	93	0.2150537634408602	0.3655913978494624	0.1505376344086021	0.2688172043010752	0.5161290322580645	A	T	3	-6.5	2.229431810729132	1.0009042700127682
000032	93	0.3010752688172043	0.2150537634408602	0.2795698924731182	0.2043010752688172	0.4946236559139785	C	A	2	-8.6	0.8170905185522784	1.001144504985019
000033	93	0.3225806451612903	0.2903225806451613	0.1612903225806451	0.2258064516129032	0.4516129032258064	T	T	3	-6.5	0.37002489756305	1.0050317735210303
000034	93	0.3333333333333333	0.3333333333333333	0.1397849462365591	0.1935483870967742	0.4731182795698925	G	A	3	-3.6	0.539360340662061	1.003542613755752
000036	93	0.2903225806451613	0.2903225806451613	0.1935483870967742	0.2258064516129032	0.4838709677419355	G	T	3	-4.6	0.4641826155483019	1.0060052761703289
000038	93	0.3225806451612903	0.2473118279569892	0.1720430107526881	0.2580645161290322	0.4193548387096774	C	T	3	-6.2	0.5116196585259752	1.004035688319782
000039	93	0.2688172043010752	0.2795698924731182	0.1827956989247312	0.2688172043010752	0.4623655913978494	T	C	3	-10.3	1.0278992988638476	1.0038892383319544
000040	93	0.2580645161290322	0.3333333333333333	0.2150537634408602	0.1935483870967742	0.5483870967741935	G	C	3	-10.1	0.9124441278527594	1.0001412115964372
000042	93	0.2473118279569892	0.3548387096774194	0.1612903225806451	0.2365591397849462	0.5161290322580645	C	T	3	-7.0	2.022411988727041	0.9995831018634912
000043	93	0.3225806451612903	0.2903225806451613	0.1935483870967742	0.1935483870967742	0.4838709677419355	T	G	3	-7.2	0.478784254365492	0.9964279913692482
000044	93	0.2903225806451613	0.3225806451612903	0.2043010752688172	0.1827956989247312	0.5268817204301075	G	T	3	-13.6	1.2031240085238528	1.000173958323341
000045	93	0.3010752688172043	0.3118279569892473	0.1612903225806451	0.2258064516129032	0.4731182795698925	A	C	3	-7.3	1.2818818729937536	1.0027226592547749
000046	93	0.3118279569892473	0.3010752688172043	0.1505376344086021	0.2365591397849462	0.4516129032258064	C	T	3	-5.3	0.6645184032575264	1.0037867411500798
000047	93	0.3333333333333333	0.3225806451612903	0.1827956989247312	0.1612903225806451	0.5053763440860215	T	T	3	-7.4	0.5565856709514494	1.002613254704365
000048	93	0.3225806451612903	0.2903225806451613	0.1935483870967742	0.1935483870967742	0.4838709677419355	G	T	3	-8.3	1.0363098049842048	1.000161259819454
000049	93	0.3548387096774194	0.2258064516129032	0.2795698924731182	0.1397849462365591	0.5053763440860215	A	T	3	-7.5	0.3813082022775784	1.0019171132435092
000050	93	0.3548387096774194	0.2795698924731182	0.1935483870967742	0.1720430107526881	0.4731182795698925	T	C	3	-6.4	0.7205693367234102	0.99976311820341
000051	93	0.3010752688172043	0.2473118279569892	0.2258064516129032	0.2258064516129032	0.4731182795698925	C	T	2	-7.6	0.6891417761557352	1.0023891528204665
000052	93	0.2365591397849462	0.2903225806451613	0.1827956989247312	0.2903225806451613	0.4731182795698925	G	A	3	-9.1	2.026392133911544	1.0032607609705035
000053	93	0.3870967741935484	0.2795698924731182	0.1720430107526881	0.1612903225806451	0.4516129032258064	A	T	3	-7.0	0.5543785176803042	0.9958094130074828
000054	93	0.2795698924731182	0.3333333333333333	0.1720430107526881	0.2150537634408602	0.5053763440860215	C	A	2	-7.1	0.8187057891427723	0.999407269994612
000055	93	0.3440860215053763	0.3440860215053763	0.1612903225806451	0.1505376344086021	0.5053763440860215	T	A	3	-4.3	0.6614657497051264	1.002142704289647
000056	93	0.2580645161290322	0.2795698924731182	0.2258064516129032	0.2365591397849462	0.5053763440860215	G	C	3	-12.7	0.7953041377288486	0.9848515926850788
000057	93	0.2580645161290322	0.3010752688172043	0.2150537634408602	0.2258064516129032	0.5161290322580645	A	A	3	-10.8	2.023685740873768	1.0006629262230184
000058	93	0.3333333333333333	0.2688172043010752	0.1720430107526881	0.2258064516129032	0.4408602150537634	C	A	3	-6.8	0.6416591096988296	1.004325031907776
000059	93	0.3763440860215054	0.2365591397849462	0.2043010752688172	0.1827956989247312	0.4408602150537634	T	A	2	-4.8	0.3682356658174498	0.9890989141165912
000060	93	0.2258064516129032	0.3655913978494624	0.1505376344086021	0.2580645161290322	0.5161290322580645	G	G	3	-3.1	1.1560286777439164	1.0020818687166075
000061	93	0.3225806451612903	0.2903225806451613	0.2043010752688172	0.1827956989247312	0.4946236559139785	A	A	3	-7.4	0.8559390911079148	1.0013737591082843
000062	93	0.2795698924731182	0.2795698924731182	0.1935483870967742	0.2473118279569892	0.4731182795698925	C	T	3	-8.8	0.6972396883910423	1.0013276926590449
000063	93	0.3548387096774194	0.2688172043010752	0.1612903225806451	0.2150537634408602	0.4301075268817204	A	T	3	-10.0	0.580339017354984	1.0003800453160427
000064	93	0.2795698924731182	0.3118279569892473	0.1612903225806451	0.2473118279569892	0.4731182795698925	C	G	3	-8.3	1.8479547478432528	0.9962693180249268
000066	93	0.2688172043010752	0.1935483870967742	0.2580645161290322	0.2795698924731182	0.4516129032258064	G	C	3	-9.0	0.7676000122023513	0.9953079138052996
000067	93	0.3225806451612903	0.2795698924731182	0.1935483870967742	0.2043010752688172	0.4731182795698925	C	A	3	-3.1	0.5853665055449222	0.9984895733017912
000068	93	0.3010752688172043	0.2903225806451613	0.1827956989247312	0.2258064516129032	0.4731182795698925	G	G	3	-9.0	0.8135560642249965	0.9999423516871327
000069	93	0.2903225806451613	0.2688172043010752	0.2258064516129032	0.2150537634408602	0.4946236559139785	A	A	3	-7.1	1.1392278511759597	1.0011348941130898
000070	93	0.3548387096774194	0.3225806451612903	0.1720430107526881	0.1505376344086021	0.4946236559139785	C	T	3	-5.9	0.3794660634613898	1.0051800401306406
000071	93	0.3225806451612903	0.2473118279569892	0.2043010752688172	0.2258064516129032	0.4516129032258064	T	C	3	-6.3	0.8300229989257685	0.9982714794052022
000072	93	0.3010752688172043	0.2903225806451613	0.1935483870967742	0.2150537634408602	0.4838709677419355	G	T	2	-6.7	1.4984261522380624	1.0031320063897435
000073	93	0.3010752688172043	0.3118279569892473	0.1827956989247312	0.2043010752688172	0.4946236559139785	A	A	3	-8.6	1.3455201693737513	1.0022051022071126
000075	93	0.3118279569892473	0.2688172043010752	0.2258064516129032	0.1935483870967742	0.4946236559139785	T	C	2	-14.8	0.7956844499564341	1.0030288554810434
000076	93	0.3225806451612903	0.2473118279569892	0.2043010752688172	0.2258064516129032	0.4516129032258064	G	T	3	-3.7	0.5526654026479944	1.000929160213728
000077	93	0.3225806451612903	0.2903225806451613	0.2258064516129032	0.1612903225806451	0.5161290322580645	A	A	3	-13.9	0.958857984157059	1.000341750931149
000078	93	0.2688172043010752	0.3118279569892473	0.1827956989247312	0.2365591397849462	0.4946236559139785	C	A	3	-10.1	0.7643210795587899	1.0011044976746246
000079	93	0.3225806451612903	0.2688172043010752	0.1935483870967742	0.2150537634408602	0.4623655913978494	T	C	2	-7.7	0.6200965829320246	0.9998064277895928
000080	93	0.2688172043010752	0.2795698924731182	0.2150537634408602	0.2365591397849462	0.4946236559139785	G	T	3	-9.7	0.7420108035481427	0.9993232947285242
000081	93	0.3010752688172043	0.3118279569892473	0.2043010752688172	0.1827956989247312	0.5161290322580645	A	A	3	-9.9	0.7855317594140906	0.99705400498558
000082	93	0.3118279569892473	0.2365591397849462	0.2258064516129032	0.2258064516129032	0.4623655913978494	T	A	2	-7.0	0.7417821395901691	1.004393439026484
000083	93	0.2795698924731182	0.3010752688172043	0.1720430107526881	0.2473118279569892	0.4731182795698925	C	A	3	-9.4	1.796313613898837	1.0019386350917638
000084	93	0.2795698924731182	0.2903225806451613	0.1720430107526881	0.2580645161290322	0.4623655913978494	G	A	3	-4.0	0.9683906886714048	1.0050516832835132
000085	93	0.3010752688172043	0.3118279569892473	0.2043010752688172	0.1827956989247312	0.5161290322580645	A	A	3	-12.6	0.6043515615051276	1.002389758764242
000086	93	0.3010752688172043	0.3225806451612903	0.1612903225806451	0.2150537634408602	0.4838709677419355	C	T	3	-8.1	1.2905944571719632	1.0017237788624411
000087	93	0.3010752688172043	0.3333333333333333	0.1720430107526881	0.1935483870967742	0.5053763440860215	T	A	3	-6.5	0.7849486325981746	0.9943727609640154
000088	93	0.3118279569892473	0.2688172043010752	0.1827956989247312	0.2365591397849462	0.4516129032258064	G	G	3	-3.6	0.6468495014457402	1.0055678982597196
000089	93	0.3548387096774194	0.2688172043010752	0.1935483870967742	0.1827956989247312	0.4623655913978494	A	A	2	-7.4	0.3966001370541728	1.002893566510104
000090	93	0.2903225806451613	0.3225806451612903	0.1612903225806451	0.2258064516129032	0.4838709677419355	C	A	3	-5.3	0.4927732759553647	1.0045189288743173
000091	93	0.2580645161290322	0.2795698924731182	0.2150537634408602	0.2473118279569892	0.4946236559139785	T	A	2	-15.0	0.8238380858288123	1.00255087404103
000092	93	0.2580645161290322	0.2150537634408602	0.2688172043010752	0.2580645161290322	0.4838709677419355	G	T	3	-17.3	1.4164622958135755	1.0027895005782157
000093	93	0.3225806451612903	0.3225806451612903	0.1720430107526881	0.1827956989247312	0.4946236559139785	A	A	3	-10.2	0.5692339087429688	1.0048524860466452
000094	93	0.2903225806451613	0.3010752688172043	0.1720430107526881	0.2365591397849462	0.4731182795698925	C	A	3	-13.2	0.9692650952828508	1.001341673550742
000095	93	0.3763440860215054	0.2473118279569892	0.2365591397849462	0.1397849462365591	0.4838709677419355	A	A	3	-9.6	0.1646190545124723	1.001823217278057
000096	93	0.2903225806451613	0.2688172043010752	0.2580645161290322	0.1827956989247312	0.5268817204301075	C	T	3	-11.0	0.9317815033046284	0.9987625672397676
000097	93	0.3225806451612903	0.3118279569892473	0.1505376344086021	0.2150537634408602	0.4623655913978494	T	C	2	-7.2	0.6071882466719597	1.0058188043589569
000098	93	0.2365591397849462	0.3655913978494624	0.1935483870967742	0.2043010752688172	0.5591397849462365	G	C	3	-5.4	1.7626693815196168	0.9981925483363872
000099	93	0.3978494623655914	0.2150537634408602	0.2258064516129032	0.1612903225806451	0.4408602150537634	C	C	3	-5.8	0.3005085164023977	1.0064233999338783
000100	93	0.2580645161290322	0.3010752688172043	0.1720430107526881	0.2688172043010752	0.4731182795698925	G	G	3	-4.8	1.2579236653556127	0.9974466850808158
000101	93	0.3225806451612903	0.2580645161290322	0.2043010752688172	0.2150537634408602	0.4623655913978494	A	C	3	-12.0	0.904987189399888	1.0059293622754788
000102	93	0.2580645161290322	0.2688172043010752	0.2150537634408602	0.2580645161290322	0.4838709677419355	C	T	3	-4.5	1.3981521764356206	1.0026508683830997
000103	93	0.2688172043010752	0.2473118279569892	0.2580645161290322	0.2258064516129032	0.5053763440860215	T	C	3	-15.4	0.7426272004461956	1.003822073109042
000104	93	0.3655913978494624	0.1827956989247312	0.2580645161290322	0.1935483870967742	0.4408602150537634	G	C	3	-5.5	0.0966583090244866	1.00691386423541
000105	93	0.2580645161290322	0.2688172043010752	0.1827956989247312	0.2903225806451613	0.4516129032258064	A	T	3	-4.0	0.861303871428981	1.0033940759833238
000106	93	0.2795698924731182	0.2903225806451613	0.2043010752688172	0.2258064516129032	0.4946236559139785	C	T	2	-8.9	1.1528178709268058	0.9926256043657516
000107	93	0.2580645161290322	0.3333333333333333	0.2150537634408602	0.1935483870967742	0.5483870967741935	T	C	3	-8.2	1.382225710896135	0.9945110247701172
000108	93	0.2473118279569892	0.3440860215053763	0.1935483870967742	0.2150537634408602	0.5376344086021505	G	C	3	-5.1	0.9494696422907812	0.996630575022409
000110	93	0.2795698924731182	0.3225806451612903	0.1935483870967742	0.2043010752688172	0.5161290322580645	C	T	3	-7.7	0.6922860470047102	1.0021207718077525
000111	93	0.3548387096774194	0.2688172043010752	0.2150537634408602	0.1612903225806451	0.4838709677419355	T	T	3	-5.8	0.2105610501162779	1.0054447444145795
000112	93	0.3440860215053763	0.3655913978494624	0.1290322580645161	0.1612903225806451	0.4946236559139785	G	C	3	-4.4	0.2853998389301278	1.0031561697234024
000113	93	0.3548387096774194	0.2365591397849462	0.2258064516129032	0.1827956989247312	0.4623655913978494	A	A	3	-8.0	0.6078463123843334	1.003101105972618
000114	93	0.2903225806451613	0.1612903225806451	0.3548387096774194	0.1935483870967742	0.5161290322580645	T	A	3	-6.5	0.3255566782883662	0.9874422224156884
000115	93	0.2688172043010752	0.3118279569892473	0.2150537634408602	0.2043010752688172	0.5268817204301075	C	C	3	-8.1	1.355818938587653	1.0012763286722544
000117	93	0.2473118279569892	0.2580645161290322	0.1935483870967742	0.3010752688172043	0.4516129032258064	A	C	2	-11.0	1.5887355813962292	1.00002070965751
000118	93	0.2795698924731182	0.3118279569892473	0.1827956989247312	0.2258064516129032	0.4946236559139785	C	T	2	-11.0	1.0746534698014776	1.003531818500018
000119	93	0.2258064516129032	0.2903225806451613	0.1827956989247312	0.3010752688172043	0.4731182795698925	T	C	3	-6.0	1.0574033032223027	1.0022195081025682
000120	93	0.3118279569892473	0.2473118279569892	0.2258064516129032	0.2150537634408602	0.4731182795698925	G	T	3	-6.1	0.6208794133163094	1.000161578909746
000122	93	0.3333333333333333	0.2365591397849462	0.1827956989247312	0.2473118279569892	0.4193548387096774	C	A	2	-10.6	0.4383651234398353	1.0019063790583018
000123	93	0.2795698924731182	0.3010752688172043	0.1612903225806451	0.2580645161290322	0.4623655913978494	T	G	2	-5.6	1.697786879056102	1.0031419565263942
000124	93	0.2688172043010752	0.2903225806451613	0.2473118279569892	0.1935483870967742	0.5376344086021505	G	A	3	-11.6	0.5800259461197117	0.9983244912796364
000125	93	0.3118279569892473	0.2903225806451613	0.1612903225806451	0.2365591397849462	0.4516129032258064	A	T	3	-5.2	0.5963366051549367	0.9994605884442752
000126	93	0.2688172043010752	0.2903225806451613	0.2043010752688172	0.2365591397849462	0.4946236559139785	C	G	2	-7.4	1.2495118932958518	1.0002217199646686
000127	93	0.3655913978494624	0.2365591397849462	0.2258064516129032	0.1720430107526881	0.4623655913978494	A	G	3	-10.2	0.2347086390636921	0.9960946148060172
000128	93	0.2688172043010752	0.3010752688172043	0.1935483870967742	0.2365591397849462	0.4946236559139785	C	T	3	-7.7	1.0434705452524329	1.0011499311934666
000129	93	0.3118279569892473	0.3225806451612903	0.1827956989247312	0.1827956989247312	0.5053763440860215	T	A	3	-5.3	0.6828706098912711	1.0021794419052117
000130	93	0.2365591397849462	0.2795698924731182	0.2258064516129032	0.2580645161290322	0.5053763440860215	G	T	3	-8.7	1.3530231234645254	1.0005256017107216
000131	93	0.2688172043010752	0.3010752688172043	0.2043010752688172	0.2258064516129032	0.5053763440860215	C	A	3	-8.3	1.7063818092564615	0.9992369343161616
000132	93	0.2688172043010752	0.3118279569892473	0.1505376344086021	0.2688172043010752	0.4623655913978494	G	T	2	-9.2	1.2210289606108349	1.004183177427815
000133	93	0.3333333333333333	0.2580645161290322	0.1827956989247312	0.2258064516129032	0.4408602150537634	A	C	2	-6.9	1.4734417599585508	0.9850732541576304
000134	93	0.2903225806451613	0.3010752688172043	0.1935483870967742	0.2150537634408602	0.4946236559139785	C	T	3	-8.5	0.8195616935235949	0.9976818209043968
000135	93	0.3010752688172043	0.2795698924731182	0.2150537634408602	0.2043010752688172	0.4946236559139785	T	C	2	-9.4	0.5935401372054211	0.999284704503968
000136	93	0.3333333333333333	0.2473118279569892	0.2258064516129032	0.1935483870967742	0.4731182795698925	G	A	2	-13.9	0.3944481604862966	1.0038527765352114
000137	93	0.3333333333333333	0.2688172043010752	0.2258064516129032	0.1720430107526881	0.4946236559139785	A	T	2	-9.5	0.5879031661132214	1.001193651757042
000138	93	0.2795698924731182	0.2473118279569892	0.2258064516129032	0.2473118279569892	0.4731182795698925	C	C	3	-7.8	1.1638637512868	1.0020170505498631
000139	93	0.3225806451612903	0.2258064516129032	0.1935483870967742	0.2580645161290322	0.4193548387096774	T	T	2	-5.5	0.7304838012829492	1.0066267607948556
000140	93	0.3118279569892473	0.2795698924731182	0.1935483870967742	0.2150537634408602	0.4731182795698925	G	C	3	-7.1	0.4687055735373315	0.993087143588058
000141	93	0.3225806451612903	0.3010752688172043	0.1827956989247312	0.1935483870967742	0.4838709677419355	A	T	3	-7.3	0.6098449720371423	1.0026986167167578
000142	93	0.3333333333333333	0.2903225806451613	0.1827956989247312	0.1935483870967742	0.4731182795698925	C	A	2	-9.5	0.5753204336063356	0.9946568324655072
000145	93	0.2688172043010752	0.3118279569892473	0.1720430107526881	0.2473118279569892	0.4838709677419355	A	C	2	-5.6	0.9969766358617772	1.0016647484970516
000146	93	0.2795698924731182	0.3010752688172043	0.1720430107526881	0.2473118279569892	0.4731182795698925	T	T	3	-6.5	1.1180153722065056	1.0052709688000483
000147	93	0.2473118279569892	0.2795698924731182	0.1827956989247312	0.2903225806451613	0.4623655913978494	C	T	3	-6.2	1.402853718948719	1.0020866973994824
000148	93	0.3118279569892473	0.2365591397849462	0.1935483870967742	0.2580645161290322	0.4301075268817204	G	A	3	-11.4	0.9164373878316124	1.003696624270492
000149	93	0.2580645161290322	0.3225806451612903	0.1290322580645161	0.2903225806451613	0.4516129032258064	A	A	3	-5.3	2.5893185111621606	0.999186439274282
000150	93	0.3225806451612903	0.2365591397849462	0.2365591397849462	0.2043010752688172	0.4731182795698925	C	T	3	-5.6	0.6839038445161529	1.0046729575995914
000151	93	0.2473118279569892	0.2903225806451613	0.2043010752688172	0.2580645161290322	0.4946236559139785	T	C	3	-6.2	1.2099539069774858	1.0037960822259848
000152	93	0.3010752688172043	0.3333333333333333	0.1075268817204301	0.2580645161290322	0.4408602150537634	G	C	3	-5.2	0.4538702719332874	1.0013132715927693
000153	93	0.2365591397849462	0.2903225806451613	0.1827956989247312	0.2903225806451613	0.4731182795698925	A	C	3	-7.2	2.5626840999941964	1.0007258418863096
000154	93	0.2903225806451613	0.3225806451612903	0.1182795698924731	0.2688172043010752	0.4408602150537634	C	T	2	-6.7	1.78131775776528	0.998958352854748
000155	93	0.2903225806451613	0.2795698924731182	0.2043010752688172	0.2258064516129032	0.4838709677419355	T	A	2	-11.8	0.5389265188809919	1.002649743615963
000156	93	0.2903225806451613	0.2795698924731182	0.2258064516129032	0.2043010752688172	0.5053763440860215	G	T	3	-12.2	0.9849977400996957	0.9898813293830738
000157	93	0.3118279569892473	0.2365591397849462	0.1935483870967742	0.2580645161290322	0.4301075268817204	A	A	2	-4.6	1.094696754759714	1.0011411747607477
000159	93	0.3333333333333333	0.2580645161290322	0.1827956989247312	0.2258064516129032	0.4408602150537634	A	T	3	-5.8	0.4125699027746601	1.001519704623346
000160	93	0.2580645161290322	0.2795698924731182	0.2365591397849462	0.2258064516129032	0.5161290322580645	C	A	3	-9.7	0.7220938738076943	1.002183299307522
000161	93	0.2903225806451613	0.3225806451612903	0.1612903225806451	0.2258064516129032	0.4838709677419355	T	C	3	-8.4	1.015098305336226	0.9984896628436722
000162	93	0.3225806451612903	0.3118279569892473	0.1827956989247312	0.1827956989247312	0.4946236559139785	G	C	3	-5.4	0.8229187863615385	1.0013626182272215
000163	93	0.3440860215053763	0.2580645161290322	0.1827956989247312	0.2150537634408602	0.4408602150537634	C	A	3	-5.5	0.3789401461392407	0.9870013358735288
000164	93	0.2688172043010752	0.2365591397849462	0.2043010752688172	0.2903225806451613	0.4408602150537634	G	T	2	-9.8	1.2668717178239968	1.0049903366235262
000165	93	0.3333333333333333	0.2688172043010752	0.1827956989247312	0.2150537634408602	0.4516129032258064	A	C	3	-4.6	0.8331322776726465	0.9972218779495948
000166	93	0.2903225806451613	0.3225806451612903	0.1397849462365591	0.2473118279569892	0.4623655913978494	C	T	3	-6.5	0.9050163609896787	1.005659135601143
000167	93	0.3548387096774194	0.2258064516129032	0.2043010752688172	0.2150537634408602	0.4301075268817204	T	A	3	-5.8	0.3596562587816928	1.0011512504262734
000169	93	0.2473118279569892	0.2688172043010752	0.2150537634408602	0.2688172043010752	0.4838709677419355	A	C	2	-5.4	1.2688513677507671	0.999212255709418
000170	93	0.3440860215053763	0.2795698924731182	0.2043010752688172	0.1720430107526881	0.4838709677419355	C	A	2	-9.0	0.4483086134652874	0.9937498544716028
000171	93	0.2795698924731182	0.3010752688172043	0.1720430107526881	0.2473118279569892	0.4731182795698925	T	T	3	-5.9	1.2334723990178862	1.0016166363905838
000173	93	0.2688172043010752	0.3010752688172043	0.1505376344086021	0.2795698924731182	0.4516129032258064	A	C	3	-3.7	1.4556954975380618	1.002423581863639
000174	93	0.2688172043010752	0.3010752688172043	0.2150537634408602	0.2150537634408602	0.5161290322580645	C	T	3	-7.3	0.912452306479902	1.0007204806400845
000175	93	0.2795698924731182	0.2688172043010752	0.1720430107526881	0.2795698924731182	0.4408602150537634	T	C	3	-9.9	5.037424250280476	1.0031183380359388
000176	93	0.3548387096774194	0.2580645161290322	0.1935483870967742	0.1935483870967742	0.4516129032258064	G	T	3	-4.9	0.5472691115369017	0.9859348989754072
000177	93	0.2795698924731182	0.3333333333333333	0.1612903225806451	0.2258064516129032	0.4946236559139785	A	T	3	-8.4	0.777237244128735	1.0016386837184352
000178	93	0.3010752688172043	0.3118279569892473	0.1505376344086021	0.2365591397849462	0.4623655913978494	T	C	3	-6.5	0.5488116661210701	1.0063600828499597
000179	93	0.3548387096774194	0.3333333333333333	0.1827956989247312	0.1290322580645161	0.5161290322580645	C	A	3	-8.7	0.5570289335104095	1.0045982767459485
000180	93	0.3118279569892473	0.2688172043010752	0.1505376344086021	0.2688172043010752	0.4193548387096774	G	T	3	-3.8	1.6973460813301249	1.0010328420278918
000181	93	0.3118279569892473	0.2365591397849462	0.2150537634408602	0.2365591397849462	0.4516129032258064	A	C	3	-6.8	0.3536351866077198	0.991886123341915
000183	93	0.3225806451612903	0.3010752688172043	0.1827956989247312	0.1935483870967742	0.4838709677419355	T	C	3	-4.9	0.9532659683131596	0.9883485785643094
000185	93	0.2903225806451613	0.3118279569892473	0.1290322580645161	0.2688172043010752	0.4408602150537634	A	C	3	-3.2	1.299962001525825	1.0021943309201624
000186	93	0.2365591397849462	0.3548387096774194	0.1720430107526881	0.2365591397849462	0.5268817204301075	C	A	2	-8.2	2.2076064508115696	0.997406513073506
000187	93	0.3333333333333333	0.2258064516129032	0.2258064516129032	0.2150537634408602	0.4516129032258064	T	A	3	-8.1	0.4051976124634164	1.0074359517168083
000188	93	0.2473118279569892	0.2903225806451613	0.1720430107526881	0.2903225806451613	0.4623655913978494	G	C	2	-9.2	1.7838745211949576	1.0001530925396798
000189	93	0.3655913978494624	0.2688172043010752	0.1827956989247312	0.1827956989247312	0.4516129032258064	A	C	3	-7.2	0.4324576836124589	1.0009113610588982
000190	93	0.3333333333333333	0.2903225806451613	0.1827956989247312	0.1935483870967742	0.4731182795698925	C	C	2	-9.3	0.992186479281758	1.0042477860687888
000191	93	0.3010752688172043	0.2473118279569892	0.1827956989247312	0.2688172043010752	0.4301075268817204	A	C	3	-11.8	0.8906583844529742	0.9936449565109878
000192	93	0.2795698924731182	0.2903225806451613	0.2258064516129032	0.2043010752688172	0.5161290322580645	C	T	3	-10.1	1.0318325077947454	1.0009267717404164
000194	93	0.3333333333333333	0.2473118279569892	0.2365591397849462	0.1827956989247312	0.4838709677419355	G	C	3	-12.5	0.5126889310689285	1.0031760132526917
000195	93	0.2688172043010752	0.2795698924731182	0.2150537634408602	0.2365591397849462	0.4946236559139785	C	G	3	-5.9	1.122099045509119	0.9965052563611598
000196	93	0.2688172043010752	0.2365591397849462	0.2795698924731182	0.2150537634408602	0.5161290322580645	G	A	3	-10.8	0.458030262873551	1.0004881861417114
000197	93	0.3118279569892473	0.2688172043010752	0.2365591397849462	0.1827956989247312	0.5053763440860215	A	C	3	-11.0	0.6166404021812479	1.0024618845468007
000198	93	0.3010752688172043	0.2473118279569892	0.2473118279569892	0.2043010752688172	0.4946236559139785	C	C	2	-14.4	0.7090598885846874	0.9999632713812946
000199	93	0.3225806451612903	0.2365591397849462	0.1935483870967742	0.2473118279569892	0.4301075268817204	T	T	3	-5.1	1.2987089591433807	1.002939822157033
000200	93	0.3763440860215054	0.2688172043010752	0.2043010752688172	0.1505376344086021	0.4731182795698925	G	A	3	-7.0	0.4111841561238128	1.0077232014957058
000201	93	0.3225806451612903	0.2903225806451613	0.1720430107526881	0.2150537634408602	0.4623655913978494	A	A	3	-6.3	0.649352815444451	1.0032328031381963
000202	93	0.3010752688172043	0.3118279569892473	0.1935483870967742	0.1935483870967742	0.5053763440860215	C	T	2	-6.5	0.7820477936005527	0.998021814527925
000203	93	0.2473118279569892	0.3440860215053763	0.1935483870967742	0.2150537634408602	0.5376344086021505	T	A	2	-10.7	1.3907374728022643	0.9976290210464854
000204	93	0.3225806451612903	0.3333333333333333	0.1612903225806451	0.1827956989247312	0.4946236559139785	G	T	2	-2.9	1.0300430751291692	0.998033185518236
000205	93	0.3655913978494624	0.2688172043010752	0.1612903225806451	0.2043010752688172	0.4301075268817204	A	T	3	-6.8	0.356143935818591	0.9935817052642
000206	93	0.2795698924731182	0.3010752688172043	0.1612903225806451	0.2580645161290322	0.4623655913978494	C	T	3	-5.4	0.7885213637295292	1.0052935071539144
000207	93	0.2580645161290322	0.2903225806451613	0.1827956989247312	0.2688172043010752	0.4731182795698925	T	G	3	-9.9	1.1023873333515049	1.0043252492246957
000209	93	0.2795698924731182	0.2580645161290322	0.2580645161290322	0.2043010752688172	0.5161290322580645	A	C	3	-9.0	0.6171032119428863	1.0038544316705111
000210	93	0.2903225806451613	0.2795698924731182	0.2043010752688172	0.2258064516129032	0.4838709677419355	T	A	3	-4.7	0.6563785244206419	1.0050785568237388
000211	93	0.2795698924731182	0.2688172043010752	0.2473118279569892	0.2043010752688172	0.5161290322580645	C	T	3	-9.1	1.0400668855798068	0.997464797146048
000212	93	0.2795698924731182	0.2580645161290322	0.2150537634408602	0.2473118279569892	0.4731182795698925	G	T	2	-11.1	0.9185089238274996	1.0031510706213265
000213	93	0.3118279569892473	0.2688172043010752	0.2043010752688172	0.2150537634408602	0.4731182795698925	A	A	3	-9.5	0.8505643610610626	1.0050082333798314
000214	93	0.2795698924731182	0.2688172043010752	0.2365591397849462	0.2150537634408602	0.5053763440860215	C	A	3	-10.7	0.8156596033818251	0.9908197552643684
000215	93	0.3225806451612903	0.2580645161290322	0.1827956989247312	0.2365591397849462	0.4408602150537634	T	G	3	-7.1	0.5014037636654265	0.9996076215813166
000216	93	0.2688172043010752	0.2258064516129032	0.2365591397849462	0.2688172043010752	0.4623655913978494	G	T	3	-6.0	0.4929179514796187	1.0003436708161788
000217	93	0.2795698924731182	0.2688172043010752	0.2150537634408602	0.2365591397849462	0.4838709677419355	A	T	3	-8.5	0.8727699359931698	1.0040604571754517
000218	93	0.2580645161290322	0.3225806451612903	0.2150537634408602	0.2043010752688172	0.5376344086021505	C	C	3	-6.9	0.9131311377666022	0.9957243974264248
000219	93	0.1935483870967742	0.2795698924731182	0.2258064516129032	0.3010752688172043	0.5053763440860215	T	C	3	-10.2	2.5937346892884143	0.999501707822583
000220	93	0.2580645161290322	0.3118279569892473	0.1827956989247312	0.2473118279569892	0.4946236559139785	G	C	3	-4.7	0.6525743699362923	1.0013634374753355
000221	93	0.2795698924731182	0.3010752688172043	0.1827956989247312	0.2365591397849462	0.4838709677419355	A	C	2	-7.5	1.570395567738172	1.0019492752275
000222	93	0.3225806451612903	0.2795698924731182	0.1720430107526881	0.2258064516129032	0.4516129032258064	C	A	3	-4.9	0.7548380194566932	0.9922281828660372
000223	93	0.3655913978494624	0.2580645161290322	0.2043010752688172	0.1720430107526881	0.4623655913978494	A	C	3	-4.9	0.5548825852521333	0.99259428071617
000224	93	0.2473118279569892	0.3118279569892473	0.1935483870967742	0.2473118279569892	0.5053763440860215	C	T	3	-5.7	2.35351948777398	0.9996844802253008
000225	93	0.3440860215053763	0.3225806451612903	0.1397849462365591	0.1935483870967742	0.4623655913978494	T	T	3	-7.3	0.5185365365367804	1.003486260321018
000226	93	0.3548387096774194	0.2688172043010752	0.2150537634408602	0.1612903225806451	0.4838709677419355	G	G	3	-3.9	0.3475475291005809	0.9924688407227368
000228	93	0.2903225806451613	0.2903225806451613	0.1935483870967742	0.2258064516129032	0.4838709677419355	G	T	3	-8.0	1.0521359148466611	1.0038373880316134
000229	93	0.3548387096774194	0.2580645161290322	0.2365591397849462	0.1505376344086021	0.4946236559139785	A	A	2	-10.1	0.4553083342375595	0.9931718515439124
000230	93	0.2580645161290322	0.3333333333333333	0.1397849462365591	0.2688172043010752	0.4731182795698925	C	A	3	-5.7	1.7508713530754538	1.0007282792124406
000231	93	0.3225806451612903	0.2473118279569892	0.2043010752688172	0.2258064516129032	0.4516129032258064	T	C	2	-10.0	0.4192927578064844	1.0077001510312007
000232	93	0.2580645161290322	0.3118279569892473	0.1935483870967742	0.2365591397849462	0.5053763440860215	G	G	3	-7.7	1.910352154950205	0.9986033324300748
000234	93	0.2903225806451613	0.2903225806451613	0.1935483870967742	0.2258064516129032	0.4838709677419355	C	C	3	-10.1	0.9761698054413596	1.0007890785917912
000235	93	0.2580645161290322	0.2903225806451613	0.2150537634408602	0.2365591397849462	0.5053763440860215	T	A	3	-17.5	1.2215268480412165	0.999939478561816
000236	93	0.3118279569892473	0.3118279569892473	0.1935483870967742	0.1827956989247312	0.5053763440860215	G	C	3	-10.2	0.4993709995793293	1.0037333405629631
000237	93	0.2795698924731182	0.3118279569892473	0.2150537634408602	0.1935483870967742	0.5268817204301075	A	A	3	-9.3	0.5679513403916916	1.002105642453226
000238	93	0.2903225806451613	0.2473118279569892	0.1827956989247312	0.2795698924731182	0.4301075268817204	C	T	3	-4.0	0.9820877576874424	1.0016337263089714
000239	93	0.3225806451612903	0.3225806451612903	0.1720430107526881	0.1827956989247312	0.4946236559139785	T	C	3	-6.6	0.6891362520855688	1.0060036163108574
000240	93	0.3763440860215054	0.2580645161290322	0.2043010752688172	0.1612903225806451	0.4623655913978494	G	G	3	-7.0	0.2117283683588884	1.0085029736463968
000241	93	0.3118279569892473	0.3118279569892473	0.1935483870967742	0.1827956989247312	0.5053763440860215	A	T	3	-8.8	0.5010274569100538	0.9966401130774252
000242	93	0.3010752688172043	0.3010752688172043	0.2043010752688172	0.1935483870967742	0.5053763440860215	T	A	3	-7.3	0.6053965144172176	0.9994682937842422
000243	93	0.3333333333333333	0.2580645161290322	0.1827956989247312	0.2258064516129032	0.4408602150537634	C	A	3	-9.5	0.6777282867117007	0.9873258775108882
000244	93	0.3225806451612903	0.2688172043010752	0.1935483870967742	0.2150537634408602	0.4623655913978494	G	A	2	-8.7	0.7091682047960401	1.002891077809957
000246	93	0.3333333333333333	0.2473118279569892	0.2043010752688172	0.2150537634408602	0.4516129032258064	C	A	3	-6.9	0.5589911248659553	1.0050533244220408
000247	93	0.2580645161290322	0.2688172043010752	0.2150537634408602	0.2580645161290322	0.4838709677419355	T	A	3	-7.4	1.0744084631685682	0.994486576749755
000248	93	0.2903225806451613	0.3225806451612903	0.1720430107526881	0.2150537634408602	0.4946236559139785	G	T	3	-7.5	0.9898890146392934	1.0040072942309557
000249	93	0.3978494623655914	0.2580645161290322	0.1827956989247312	0.1612903225806451	0.4408602150537634	A	G	3	-6.5	0.2973650963549877	0.9951847064439702
000250	93	0.2903225806451613	0.3655913978494624	0.1397849462365591	0.2043010752688172	0.5053763440860215	C	T	3	-3.1	1.431869743607976	1.002420545732412
000251	93	0.2365591397849462	0.3225806451612903	0.1612903225806451	0.2795698924731182	0.4838709677419355	T	C	3	-5.0	2.3329155848678447	1.001719444426347
000252	93	0.3118279569892473	0.2043010752688172	0.2473118279569892	0.2365591397849462	0.4516129032258064	G	A	3	-8.8	0.4976096838296762	0.9970414823107194
000253	93	0.3333333333333333	0.3010752688172043	0.2043010752688172	0.1612903225806451	0.5053763440860215	A	T	3	-8.1	0.5115196001454569	1.0035572191905249
000254	93	0.3655913978494624	0.2580645161290322	0.2258064516129032	0.1505376344086021	0.4838709677419355	C	C	3	-6.2	0.7406089271943649	0.9902628447599036
000258	93	0.3548387096774194	0.2365591397849462	0.2258064516129032	0.1827956989247312	0.4623655913978494	G	A	2	-8.2	0.6837831816350198	0.9984160375248412
000259	93	0.3118279569892473	0.2688172043010752	0.1935483870967742	0.2258064516129032	0.4623655913978494	C	G	3	-6.9	0.4767060236740805	0.992730030241596
000260	93	0.2365591397849462	0.2258064516129032	0.2473118279569892	0.2903225806451613	0.4731182795698925	G	T	2	-5.9	2.498093518229973	1.0030474112229677
000261	93	0.2580645161290322	0.2688172043010752	0.2043010752688172	0.2688172043010752	0.4731182795698925	A	T	3	-7.1	1.105853875573931	0.9998237492394564
000262	93	0.3440860215053763	0.2795698924731182	0.1290322580645161	0.2473118279569892	0.4086021505376344	C	T	3	-5.3	1.1421167072924785	0.9998273086250852
000264	93	0.3333333333333333	0.3010752688172043	0.1612903225806451	0.2043010752688172	0.4623655913978494	G	T	3	-5.0	0.6380601239970068	1.000657219795172
000265	93	0.3118279569892473	0.3118279569892473	0.1505376344086021	0.2258064516129032	0.4623655913978494	A	T	2	-5.6	1.0009752875053115	1.001428928052611
000266	93	0.2473118279569892	0.3118279569892473	0.1720430107526881	0.2688172043010752	0.4838709677419355	C	T	2	-8.5	2.211428494957489	0.9979928761586688
000267	93	0.2365591397849462	0.2688172043010752	0.2365591397849462	0.2580645161290322	0.5053763440860215	T	T	3	-11.4	2.183655431705949	1.000574762296104
000268	93	0.2580645161290322	0.2688172043010752	0.2150537634408602	0.2580645161290322	0.4838709677419355	G	C	2	-9.9	1.2198823955135667	1.00001872008569
000269	93	0.3225806451612903	0.3440860215053763	0.1397849462365591	0.1935483870967742	0.4838709677419355	A	T	3	-4.2	0.7566232426952609	1.0008384147590994
000270	93	0.3118279569892473	0.2580645161290322	0.1935483870967742	0.2365591397849462	0.4516129032258064	C	A	3	-8.0	0.6702067364933998	0.9997942290060846
000271	93	0.2688172043010752	0.2795698924731182	0.2150537634408602	0.2365591397849462	0.4946236559139785	T	T	3	-6.4	1.0818112375263111	0.9839607995761857
000272	93	0.2258064516129032	0.3118279569892473	0.1827956989247312	0.2795698924731182	0.4946236559139785	G	T	3	-4.8	1.3078605642736287	1.001639212559866
000273	93	0.3225806451612903	0.2688172043010752	0.1935483870967742	0.2150537634408602	0.4623655913978494	A	T	3	-10.1	0.8960785048385544	1.0017869801488548
000274	93	0.3548387096774194	0.3333333333333333	0.1505376344086021	0.1612903225806451	0.4838709677419355	T	T	3	-2.8	0.483458628710277	0.993763179072606
000275	93	0.3010752688172043	0.2473118279569892	0.1827956989247312	0.2688172043010752	0.4301075268817204	C	C	3	-12.4	1.3707590626928796	1.0044551658769858
000276	93	0.2795698924731182	0.2043010752688172	0.2580645161290322	0.2580645161290322	0.4623655913978494	G	T	2	-6.8	0.8412084143557221	1.0002265772291352
000277	93	0.3118279569892473	0.3010752688172043	0.1720430107526881	0.2150537634408602	0.4731182795698925	A	A	2	-8.4	0.8927123901336096	1.003011966075106
000278	93	0.2795698924731182	0.2795698924731182	0.2043010752688172	0.2365591397849462	0.4838709677419355	C	T	3	-7.9	1.195498319261633	1.003985553848191
000279	93	0.2903225806451613	0.3010752688172043	0.1827956989247312	0.2258064516129032	0.4838709677419355	T	T	3	-6.7	0.8958249808162035	1.0018036551002627
000280	93	0.2258064516129032	0.3225806451612903	0.1935483870967742	0.2580645161290322	0.5161290322580645	G	C	3	-10.1	1.1028156698329057	1.0009444620716696
000281	93	0.2580645161290322	0.2580645161290322	0.1935483870967742	0.2903225806451613	0.4516129032258064	A	A	2	-4.5	1.1368743905145418	0.9973482570549576
000282	93	0.2688172043010752	0.3118279569892473	0.1935483870967742	0.2258064516129032	0.5053763440860215	C	C	2	-10.8	0.989904382850478	1.000503004316721
000283	93	0.3333333333333333	0.2903225806451613	0.2150537634408602	0.1612903225806451	0.5053763440860215	T	A	3	-5.3	0.3012222596686286	1.0025761325524265
000285	93	0.3440860215053763	0.2795698924731182	0.2150537634408602	0.1612903225806451	0.4946236559139785	A	G	3	-6.5	0.96199350616665	0.9883220860896406
000287	93	0.3440860215053763	0.2473118279569892	0.2688172043010752	0.1397849462365591	0.5161290322580645	A	A	3	-11.4	0.4041566942878414	0.9932121975498448
000288	93	0.3010752688172043	0.2580645161290322	0.2580645161290322	0.1827956989247312	0.5161290322580645	C	A	3	-10.6	0.9848019189200022	0.9968106983954924
000289	93	0.3440860215053763	0.2903225806451613	0.2150537634408602	0.1505376344086021	0.5053763440860215	T	A	3	-8.5	0.2239137221961199	1.002959812431408
000290	93	0.2365591397849462	0.3010752688172043	0.2365591397849462	0.2258064516129032	0.5376344086021505	G	A	3	-8.2	1.526353261086342	0.9995447968005624
000291	93	0.2580645161290322	0.3655913978494624	0.1505376344086021	0.2258064516129032	0.5161290322580645	C	A	3	-5.6	0.5260712920455779	1.0052496094466912
000292	93	0.3225806451612903	0.2580645161290322	0.2043010752688172	0.2150537634408602	0.4623655913978494	G	T	3	-6.7	0.6594806714213863	1.0005436481389205
000294	93	0.2795698924731182	0.2903225806451613	0.2150537634408602	0.2150537634408602	0.5053763440860215	C	A	3	-8.9	0.650614466698141	1.0038924324667995
000295	93	0.3010752688172043	0.2473118279569892	0.2473118279569892	0.2043010752688172	0.4946236559139785	T	C	3	-9.6	1.0705720709818214	1.002094505965072
000296	93	0.3225806451612903	0.2795698924731182	0.1612903225806451	0.2365591397849462	0.4408602150537634	G	T	3	-2.4	1.1942551998722712	0.9913395908148328
000297	93	0.3118279569892473	0.2688172043010752	0.1935483870967742	0.2258064516129032	0.4623655913978494	A	C	3	-8.8	0.6157986647597813	1.002334440218659
000298	93	0.3118279569892473	0.2473118279569892	0.2258064516129032	0.2150537634408602	0.4731182795698925	C	T	3	-5.9	0.4815286004775991	0.9978350970539654
000299	93	0.2795698924731182	0.2473118279569892	0.2365591397849462	0.2365591397849462	0.4838709677419355	T	C	3	-12.5	1.0239720064824445	1.0022614137610637
000300	93	0.2795698924731182	0.3655913978494624	0.1612903225806451	0.1935483870967742	0.5268817204301075	G	T	3	-3.3	1.3184481524572225	0.9906019490620412
000301	93	0.2580645161290322	0.2258064516129032	0.2473118279569892	0.2688172043010752	0.4731182795698925	A	T	3	-7.8	0.8270537025319862	0.9931452462359152
000302	93	0.2580645161290322	0.3118279569892473	0.1612903225806451	0.2688172043010752	0.4731182795698925	C	A	3	-2.9	1.3447145544110573	1.0013744874600992
000303	93	0.3118279569892473	0.2258064516129032	0.2473118279569892	0.2150537634408602	0.4731182795698925	T	C	2	-10.0	0.413444974863576	1.0029504228741977
000304	93	0.2903225806451613	0.3118279569892473	0.2258064516129032	0.1720430107526881	0.5376344086021505	G	A	3	-10.4	0.9519936526259896	0.9966227930976546
000305	93	0.2903225806451613	0.2365591397849462	0.2365591397849462	0.2365591397849462	0.4731182795698925	A	A	3	-10.0	0.8475268206482555	1.0016503752126924
000306	93	0.2795698924731182	0.3225806451612903	0.1827956989247312	0.2150537634408602	0.5053763440860215	T	T	3	-8.0	0.7818274580531883	0.9996005960401316
000307	93	0.3010752688172043	0.2365591397849462	0.2473118279569892	0.2150537634408602	0.4838709677419355	C	C	3	-7.2	0.3559609258110877	0.999913959172762
000308	93	0.2473118279569892	0.2688172043010752	0.2150537634408602	0.2688172043010752	0.4838709677419355	G	C	3	-7.1	1.336717459919944	1.0001557066835662
000310	93	0.3010752688172043	0.2258064516129032	0.2258064516129032	0.2473118279569892	0.4516129032258064	C	C	2	-8.3	0.5076204130071876	1.0044992785486342
000311	93	0.3440860215053763	0.2688172043010752	0.1935483870967742	0.1935483870967742	0.4623655913978494	T	C	2	-6.4	0.7736725829811557	1.0008997232606585
000313	93	0.4086021505376344	0.1935483870967742	0.2688172043010752	0.1290322580645161	0.4623655913978494	A	T	3	-3.2	0.2056356953586946	0.9940019146948812
000314	93	0.3225806451612903	0.2258064516129032	0.2688172043010752	0.1827956989247312	0.4946236559139785	C	C	2	-6.9	0.3235070992124274	0.9983757486407604
000315	93	0.2258064516129032	0.3010752688172043	0.2580645161290322	0.2150537634408602	0.5591397849462365	T	T	3	-9.8	1.0286043691206697	0.9956658629283178
000316	93	0.2150537634408602	0.2795698924731182	0.2043010752688172	0.3010752688172043	0.4838709677419355	G	T	3	-6.3	1.6002814373493577	1.0028585989414875
000317	93	0.3440860215053763	0.2473118279569892	0.2150537634408602	0.1935483870967742	0.4623655913978494	A	T	3	-7.4	0.3313276214392844	1.0067207869012014
000319	93	0.3118279569892473	0.3118279569892473	0.1505376344086021	0.2258064516129032	0.4623655913978494	A	C	3	-5.5	1.0902923758237593	1.0030294166813996
000320	93	0.2903225806451613	0.3763440860215054	0.1075268817204301	0.2258064516129032	0.4838709677419355	C	A	3	-3.2	1.1248480442034374	1.002682295724069
000321	93	0.2903225806451613	0.2795698924731182	0.2043010752688172	0.2258064516129032	0.4838709677419355	T	T	3	-11.0	1.0168125312450804	1.0042856875918649
000322	93	0.3225806451612903	0.3118279569892473	0.1182795698924731	0.2473118279569892	0.4301075268817204	G	T	3	-2.4	0.8690291358500217	0.9978399102673988
000323	93	0.3333333333333333	0.3548387096774194	0.1505376344086021	0.1612903225806451	0.5053763440860215	C	C	3	-8.1	0.5462886641649124	1.0006551029473332
000324	93	0.2688172043010752	0.3010752688172043	0.1612903225806451	0.2688172043010752	0.4623655913978494	G	T	3	-4.2	1.4741796220594767	1.005600071804848
000325	93	0.3548387096774194	0.2688172043010752	0.1827956989247312	0.1935483870967742	0.4516129032258064	A	T	3	-6.6	0.6005424015429182	0.9990474869540606
000326	93	0.2688172043010752	0.2903225806451613	0.2043010752688172	0.2365591397849462	0.4946236559139785	C	A	3	-12.0	2.50081729526317	1.0022168444638573
000327	93	0.3010752688172043	0.2258064516129032	0.2473118279569892	0.2258064516129032	0.4731182795698925	T	A	3	-6.0	0.8527505512838623	1.0036895404271673
000328	93	0.2688172043010752	0.2795698924731182	0.2473118279569892	0.2043010752688172	0.5268817204301075	G	T	3	-6.3	0.745801014091187	0.997741105147298
000329	93	0.3010752688172043	0.2688172043010752	0.2473118279569892	0.1827956989247312	0.5161290322580645	A	A	3	-7.9	0.4606648968870238	0.9931376869416771
000330	93	0.3010752688172043	0.3333333333333333	0.1720430107526881	0.1935483870967742	0.5053763440860215	C	T	3	-5.1	1.3346693136089034	0.999344964916964
000331	93	0.2903225806451613	0.3118279569892473	0.1935483870967742	0.2043010752688172	0.5053763440860215	T	T	3	-7.4	0.4550120310515076	1.0025854585348823
000332	93	0.2580645161290322	0.3225806451612903	0.2043010752688172	0.2150537634408602	0.5268817204301075	G	T	2	-5.8	1.3308493422944467	0.9998152860312772
000333	93	0.2365591397849462	0.2688172043010752	0.2473118279569892	0.2473118279569892	0.5161290322580645	A	C	3	-17.4	1.7188349634957534	0.9995163309955803
000334	93	0.2688172043010752	0.3225806451612903	0.1505376344086021	0.2580645161290322	0.4731182795698925	C	C	3	-7.2	1.4185911470299195	1.0049093764897294
000335	93	0.3010752688172043	0.3118279569892473	0.1720430107526881	0.2150537634408602	0.4838709677419355	T	T	3	-7.6	0.8933499683612679	0.994779085766923
000336	93	0.3010752688172043	0.2365591397849462	0.2150537634408602	0.2473118279569892	0.4516129032258064	G	T	3	-7.9	0.6599314681886499	0.9900677681350042
000337	93	0.3333333333333333	0.2580645161290322	0.2043010752688172	0.2043010752688172	0.4623655913978494	A	C	3	-5.9	0.6026871941063104	1.0048435025448716
000339	93	0.3010752688172043	0.2795698924731182	0.1505376344086021	0.2688172043010752	0.4301075268817204	C	T	3	-9.1	2.039557434518097	1.0016824637364157
000340	93	0.3010752688172043	0.2258064516129032	0.2580645161290322	0.2150537634408602	0.4838709677419355	G	T	3	-14.1	0.378386998046999	1.0030445619001107
000341	93	0.3763440860215054	0.2365591397849462	0.1935483870967742	0.1935483870967742	0.4301075268817204	A	C	2	-7.5	0.5151647197684297	0.9961203615252056
000342	93	0.2795698924731182	0.3010752688172043	0.1612903225806451	0.2580645161290322	0.4623655913978494	C	C	3	-3.8	0.7681574028753585	1.0051083412728374
000343	93	0.3333333333333333	0.3010752688172043	0.1720430107526881	0.1935483870967742	0.4731182795698925	T	A	3	-7.5	0.6279994255583997	1.0020052647736344
000344	93	0.2688172043010752	0.3333333333333333	0.2043010752688172	0.1935483870967742	0.5376344086021505	G	A	3	-7.4	0.8076013547286222	0.9950743737034324
000345	93	0.3440860215053763	0.2903225806451613	0.1720430107526881	0.1935483870967742	0.4623655913978494	A	T	3	-10.1	0.3837731890782028	1.002877321518038
000346	93	0.3010752688172043	0.3655913978494624	0.1720430107526881	0.1612903225806451	0.5376344086021505	C	T	3	-7.3	0.9129156380196174	1.0005461557653306
000347	93	0.2688172043010752	0.2688172043010752	0.1397849462365591	0.3225806451612903	0.4086021505376344	T	A	3	-2.9	1.125028554130106	1.0043515260806914
000348	93	0.2903225806451613	0.2795698924731182	0.2043010752688172	0.2258064516129032	0.4838709677419355	G	A	3	-11.2	0.5580452661869235	1.004933264130471
000349	93	0.3440860215053763	0.2795698924731182	0.2150537634408602	0.1612903225806451	0.4946236559139785	A	G	3	-9.7	0.7119869427325246	1.0026570874579754
000350	93	0.3333333333333333	0.2473118279569892	0.2043010752688172	0.2150537634408602	0.4516129032258064	C	A	3	-3.8	0.7861544107485295	1.004058391488433
000351	93	0.2795698924731182	0.3010752688172043	0.1935483870967742	0.2258064516129032	0.4946236559139785	A	A	3	-6.9	0.6810048212129367	0.9976480470040958
000353	93	0.2473118279569892	0.3440860215053763	0.1505376344086021	0.2580645161290322	0.4946236559139785	T	C	3	-5.5	1.2695843023046496	1.0019840657894776
000354	93	0.3440860215053763	0.2688172043010752	0.1505376344086021	0.2365591397849462	0.4193548387096774	G	T	2	-5.3	0.709244587592254	1.0043030487818418
000355	93	0.3333333333333333	0.3118279569892473	0.1720430107526881	0.1827956989247312	0.4838709677419355	C	C	3	-7.2	0.4218250020078267	1.0064951166352296
000356	93	0.3010752688172043	0.3010752688172043	0.1505376344086021	0.2473118279569892	0.4516129032258064	G	G	3	-6.4	1.1860014585615093	1.0000153694403522
000357	93	0.2580645161290322	0.2365591397849462	0.2043010752688172	0.3010752688172043	0.4408602150537634	A	C	2	-8.3	0.9282154694995316	1.004830617813559
000358	93	0.2580645161290322	0.3333333333333333	0.1720430107526881	0.2365591397849462	0.5053763440860215	C	A	3	-9.0	2.347496918150445	1.000062270703212
000359	93	0.2473118279569892	0.3010752688172043	0.1720430107526881	0.2795698924731182	0.4731182795698925	T	C	3	-15.2	2.380496238766201	0.9856918402279546
000360	93	0.2688172043010752	0.2473118279569892	0.2473118279569892	0.2365591397849462	0.4946236559139785	G	C	3	-8.9	0.8708809616783135	0.9973969258152292
000361	93	0.3548387096774194	0.2580645161290322	0.2150537634408602	0.1720430107526881	0.4731182795698925	A	G	3	-7.1	0.3179999358224697	1.0014642781947487
000362	93	0.2795698924731182	0.3010752688172043	0.2043010752688172	0.2150537634408602	0.5053763440860215	C	T	3	-6.3	0.8199688091017809	1.0004556011228076
000363	93	0.3118279569892473	0.3548387096774194	0.1290322580645161	0.2043010752688172	0.4838709677419355	T	A	2	-5.6	1.4141234988761833	0.9996576058501724
000364	93	0.3655913978494624	0.2580645161290322	0.2150537634408602	0.1612903225806451	0.4731182795698925	G	C	2	-3.5	0.2144485342724838	0.998285659660729
000365	93	0.3333333333333333	0.2473118279569892	0.1935483870967742	0.2258064516129032	0.4408602150537634	A	G	3	-4.9	0.7139058739158579	1.0001237425211715
000366	93	0.2903225806451613	0.3225806451612903	0.1505376344086021	0.2365591397849462	0.4731182795698925	C	T	2	-7.2	1.9781774835334645	1.0025220666411363
000367	93	0.2795698924731182	0.2688172043010752	0.1612903225806451	0.2903225806451613	0.4301075268817204	T	C	3	-13.9	1.1647684682056818	1.0033951972389252
000368	93	0.2903225806451613	0.2688172043010752	0.1935483870967742	0.2473118279569892	0.4623655913978494	G	A	3	-8.2	0.948480903826081	1.003021946480269
000369	93	0.2795698924731182	0.3225806451612903	0.1720430107526881	0.2258064516129032	0.4946236559139785	A	A	3	-4.6	1.6926233264655226	0.9965515676510908
000370	93	0.2903225806451613	0.2688172043010752	0.2473118279569892	0.1935483870967742	0.5161290322580645	T	A	3	-6.4	0.7255341100891711	0.9989873927485184
000371	93	0.3225806451612903	0.2258064516129032	0.2043010752688172	0.2473118279569892	0.4301075268817204	C	C	3	-8.5	0.4524569822922029	0.9928824765363804
000372	93	0.2258064516129032	0.3333333333333333	0.1505376344086021	0.2903225806451613	0.4838709677419355	G	A	2	-5.4	2.363303086014568	1.0012340240797095
000374	93	0.2580645161290322	0.3763440860215054	0.1827956989247312	0.1827956989247312	0.5591397849462365	C	C	3	-10.8	1.9827052614443037	0.9979676138827024
000375	93	0.2473118279569892	0.2903225806451613	0.1935483870967742	0.2688172043010752	0.4838709677419355	T	T	2	-7.7	1.5406864843116597	0.9989953931052696
000376	93	0.3225806451612903	0.3225806451612903	0.1612903225806451	0.1935483870967742	0.4838709677419355	G	G	3	-6.4	0.8364481377729059	0.9992852695229762
000377	93	0.3440860215053763	0.3225806451612903	0.1075268817204301	0.2258064516129032	0.4301075268817204	A	C	3	-1.8	1.1708502167487105	1.001664351026865
000378	93	0.2795698924731182	0.2903225806451613	0.1935483870967742	0.2365591397849462	0.4838709677419355	C	A	3	-7.2	0.7792960381561579	1.0014828314545985
000379	93	0.3118279569892473	0.2473118279569892	0.2258064516129032	0.2150537634408602	0.4731182795698925	T	A	2	-8.9	0.725059865151348	1.0028257106640313
000380	93	0.3655913978494624	0.3333333333333333	0.1505376344086021	0.1505376344086021	0.4838709677419355	G	C	3	-3.2	0.5864636919756158	0.997676499990126
000381	93	0.3548387096774194	0.2580645161290322	0.1935483870967742	0.1935483870967742	0.4516129032258064	A	C	3	-6.3	0.6989656587950518	0.9944779768999608
000382	93	0.3010752688172043	0.2365591397849462	0.2043010752688172	0.2580645161290322	0.4408602150537634	C	G	2	-7.8	0.655793337985308	0.9952182547774536
000383	93	0.3333333333333333	0.2903225806451613	0.1612903225806451	0.2150537634408602	0.4516129032258064	A	C	2	-6.3	0.6109276817565217	1.0028027857431316
000384	93	0.3440860215053763	0.2903225806451613	0.1505376344086021	0.2150537634408602	0.4408602150537634	C	A	3	-6.5	0.5323824634585436	0.9916742788722612
000385	93	0.2903225806451613	0.3655913978494624	0.1505376344086021	0.1935483870967742	0.5161290322580645	T	C	3	-4.0	0.9854149189633612	1.0027415407591171
000386	93	0.3333333333333333	0.2795698924731182	0.1612903225806451	0.2258064516129032	0.4408602150537634	G	A	3	-3.7	0.5642282738400748	0.9942629022637246
000388	93	0.3440860215053763	0.2688172043010752	0.2150537634408602	0.1720430107526881	0.4838709677419355	G	G	3	-9.4	0.3486154652249674	1.002989119880306
000389	93	0.3333333333333333	0.3333333333333333	0.1397849462365591	0.1935483870967742	0.4731182795698925	A	A	3	-5.2	0.8324520219841226	1.0052601925585207
000390	93	0.3548387096774194	0.3118279569892473	0.1397849462365591	0.1935483870967742	0.4516129032258064	C	T	3	-4.7	0.8281138900930756	1.0031696645407768
000391	93	0.2903225806451613	0.2903225806451613	0.2258064516129032	0.1935483870967742	0.5161290322580645	T	A	3	-8.2	0.5587020471775456	0.9919230371993958
000392	93	0.2903225806451613	0.2473118279569892	0.2365591397849462	0.2258064516129032	0.4838709677419355	G	C	3	-7.3	0.3676363754838636	1.0047466450329294
000393	93	0.3118279569892473	0.3010752688172043	0.2150537634408602	0.1720430107526881	0.5161290322580645	A	C	3	-8.7	0.4809998647184572	0.9987527487226476
000394	93	0.3118279569892473	0.3225806451612903	0.1397849462365591	0.2258064516129032	0.4623655913978494	C	C	3	-11.6	1.3965665160250356	1.0019830620307577
000395	93	0.3010752688172043	0.3440860215053763	0.1720430107526881	0.1827956989247312	0.5161290322580645	T	C	2	-10.9	0.8954203312625248	1.0015407334317692
000396	93	0.3010752688172043	0.2903225806451613	0.2150537634408602	0.1935483870967742	0.5053763440860215	G	T	2	-11.2	1.5143303782516724	0.9932361809387532
000397	93	0.3118279569892473	0.3655913978494624	0.086021505376344	0.2365591397849462	0.4516129032258064	A	C	3	-2.9	0.6828966993369805	1.0058352704751758
000398	93	0.3010752688172043	0.2365591397849462	0.2365591397849462	0.2258064516129032	0.4731182795698925	C	A	3	-8.6	0.6747895831404942	1.0032573010874417
000399	93	0.2688172043010752	0.2903225806451613	0.1827956989247312	0.2580645161290322	0.4731182795698925	T	C	3	-8.5	1.5532383492813209	1.0031701028798832
000400	93	0.3333333333333333	0.2688172043010752	0.1612903225806451	0.2365591397849462	0.4301075268817204	G	T	2	-6.9	0.739416509864204	1.0030571745919556
000401	93	0.3118279569892473	0.2688172043010752	0.2365591397849462	0.1827956989247312	0.5053763440860215	A	A	3	-13.2	0.7459779952781602	0.9870472886616434
000402	93	0.2473118279569892	0.2688172043010752	0.2150537634408602	0.2688172043010752	0.4838709677419355	T	A	3	-10.1	1.0447175204615566	0.9977340507626308
000403	93	0.2365591397849462	0.2258064516129032	0.2688172043010752	0.2688172043010752	0.4946236559139785	C	T	3	-10.3	1.56366079851385	1.00112449900191
000404	93	0.2580645161290322	0.2795698924731182	0.2150537634408602	0.2473118279569892	0.4946236559139785	G	A	2	-13.9	1.62125561012273	0.9978169630708884
000405	93	0.2688172043010752	0.3118279569892473	0.1505376344086021	0.2688172043010752	0.4623655913978494	A	A	3	-6.6	1.507896608305726	1.0017379229800896
000406	93	0.3010752688172043	0.3010752688172043	0.1397849462365591	0.2580645161290322	0.4408602150537634	C	G	3	-7.1	0.8235067140478497	0.9867602865931612
000407	93	0.3010752688172043	0.2795698924731182	0.2150537634408602	0.2043010752688172	0.4946236559139785	T	A	3	-8.3	0.543391011530956	1.0042586206600448
000408	93	0.2688172043010752	0.2903225806451613	0.1827956989247312	0.2580645161290322	0.4731182795698925	G	T	3	-8.0	0.9936136112387152	1.001733628844945
000409	93	0.3440860215053763	0.2688172043010752	0.1612903225806451	0.2258064516129032	0.4301075268817204	A	G	2	-8.4	0.7310138354394866	1.0073986090204123
000410	93	0.3010752688172043	0.2473118279569892	0.2150537634408602	0.2365591397849462	0.4623655913978494	C	C	3	-10.7	0.5451931060830731	1.0026742421319064
000411	93	0.3118279569892473	0.2580645161290322	0.1935483870967742	0.2365591397849462	0.4516129032258064	T	A	3	-5.9	0.256431167488638	1.0076801974072362
000412	93	0.2795698924731182	0.2258064516129032	0.2365591397849462	0.2580645161290322	0.4623655913978494	G	T	2	-13.3	0.9481451336298402	1.0064284612598489
000413	93	0.2795698924731182	0.2150537634408602	0.2473118279569892	0.2580645161290322	0.4623655913978494	A	T	2	-12.6	0.6878355354028015	1.006987438943726
000414	93	0.3010752688172043	0.3225806451612903	0.1720430107526881	0.2043010752688172	0.4946236559139785	C	C	3	-6.9	0.6564084437224287	0.9983681712151852
000415	93	0.3118279569892473	0.2903225806451613	0.2580645161290322	0.1397849462365591	0.5483870967741935	A	T	3	-9.3	0.6303843976846458	0.9973141383355854
000416	93	0.2795698924731182	0.3225806451612903	0.1935483870967742	0.2043010752688172	0.5161290322580645	C	C	3	-6.5	0.9319465799520804	0.9926296331425774
000417	93	0.2903225806451613	0.2473118279569892	0.2150537634408602	0.2473118279569892	0.4623655913978494	T	T	3	-6.4	0.8541917191270819	1.000108884462258
000418	93	0.2473118279569892	0.2903225806451613	0.2580645161290322	0.2043010752688172	0.5483870967741935	G	A	2	-11.4	1.4440774423836669	0.99432141578936
000419	93	0.3010752688172043	0.3118279569892473	0.1827956989247312	0.2043010752688172	0.4946236559139785	C	C	3	-10.4	0.8489496819580538	1.0048307879810394
000420	93	0.2903225806451613	0.3010752688172043	0.2258064516129032	0.1827956989247312	0.5268817204301075	G	C	3	-6.8	0.5347290680758505	0.9981824891633594
000421	93	0.3225806451612903	0.2903225806451613	0.2043010752688172	0.1827956989247312	0.4946236559139785	A	A	3	-6.7	0.9665618609157428	1.0032307630747763
000422	93	0.2365591397849462	0.2473118279569892	0.2688172043010752	0.2473118279569892	0.5161290322580645	C	C	2	-7.1	2.691295632655912	1.0005537553151669
000423	93	0.2688172043010752	0.3118279569892473	0.2150537634408602	0.2043010752688172	0.5268817204301075	T	C	3	-11.8	1.0347866810947917	1.0002477974235275
000424	93	0.3010752688172043	0.2795698924731182	0.2150537634408602	0.2043010752688172	0.4946236559139785	G	A	3	-8.7	1.1324037779850695	1.001718027927574
000425	93	0.3225806451612903	0.2688172043010752	0.1720430107526881	0.2365591397849462	0.4408602150537634	A	A	3	-6.6	1.619729119547998	0.9888225964079354
000426	93	0.2903225806451613	0.2580645161290322	0.2258064516129032	0.2258064516129032	0.4838709677419355	C	G	3	-7.9	0.3598397678991979	1.000756634651606
000427	93	0.2365591397849462	0.3225806451612903	0.1720430107526881	0.2688172043010752	0.4946236559139785	T	T	2	-6.1	2.091400255570752	1.0006472530481092
000428	93	0.2473118279569892	0.3978494623655914	0.1397849462365591	0.2150537634408602	0.5376344086021505	G	C	3	-4.3	2.0544693823864564	0.996912659341823
000429	93	0.3655913978494624	0.2688172043010752	0.1720430107526881	0.1935483870967742	0.4408602150537634	A	A	3	-7.7	0.5113750669128907	1.0059866732970868
000430	93	0.2688172043010752	0.3010752688172043	0.1397849462365591	0.2903225806451613	0.4408602150537634	C	A	2	-6.3	1.5432459681944002	1.005714785472568
000431	93	0.2580645161290322	0.3118279569892473	0.1935483870967742	0.2365591397849462	0.5053763440860215	T	A	2	-9.2	0.9461706962202172	1.0019498395886428
000432	93	0.2903225806451613	0.2580645161290322	0.2043010752688172	0.2473118279569892	0.4623655913978494	G	C	2	-5.0	0.609536555392502	0.9935041553340396
000433	93	0.2903225806451613	0.3118279569892473	0.1935483870967742	0.2043010752688172	0.5053763440860215	A	C	3	-5.9	0.3550142442580387	0.9962064535684528
000434	93	0.2473118279569892	0.2580645161290322	0.2365591397849462	0.2580645161290322	0.4946236559139785	T	A	3	-8.6	0.7907044981612921	0.9964912194081288
000436	93	0.3010752688172043	0.3010752688172043	0.1935483870967742	0.2043010752688172	0.4946236559139785	G	A	3	-8.3	0.9775893161286704	1.0015065757402408
000437	93	0.3440860215053763	0.3010752688172043	0.1397849462365591	0.2150537634408602	0.4408602150537634	A	G	3	-3.8	0.6401812672987311	1.0004618841293191
000438	93	0.2365591397849462	0.3763440860215054	0.1827956989247312	0.2043010752688172	0.5591397849462365	C	C	3	-5.9	2.177552383120269	0.9995804985465968
000439	93	0.3118279569892473	0.3010752688172043	0.1612903225806451	0.2258064516129032	0.4623655913978494	T	A	2	-6.2	0.7651930619167288	1.002391997956886
000440	93	0.3333333333333333	0.2903225806451613	0.1935483870967742	0.1827956989247312	0.4838709677419355	G	A	2	-5.8	0.3155553305119155	1.0085174053685488
000442	93	0.3010752688172043	0.3118279569892473	0.2150537634408602	0.1720430107526881	0.5268817204301075	C	A	3	-5.3	0.617473762256682	1.0017562754799816
000443	93	0.3225806451612903	0.2473118279569892	0.2258064516129032	0.2043010752688172	0.4731182795698925	T	T	3	-6.1	0.4364706911515178	1.0009714029690835
000444	93	0.3118279569892473	0.2688172043010752	0.2365591397849462	0.1827956989247312	0.5053763440860215	G	C	3	-7.1	0.3481630861318308	0.9919316193636412
000446	93	0.2688172043010752	0.3333333333333333	0.1612903225806451	0.2365591397849462	0.4946236559139785	C	C	2	-3.8	1.2925613918327383	1.0020342614353297
000447	93	0.2688172043010752	0.3333333333333333	0.1720430107526881	0.2258064516129032	0.5053763440860215	A	C	2	-7.4	2.290146421486846	0.9985546578054582
000448	93	0.2258064516129032	0.3225806451612903	0.1612903225806451	0.2903225806451613	0.4838709677419355	C	A	3	-7.0	1.4359504912126573	1.0043639054570086
000449	93	0.3225806451612903	0.2903225806451613	0.1612903225806451	0.2258064516129032	0.4516129032258064	T	A	3	-8.4	0.4917860843354666	1.0023323373707766
000450	93	0.3440860215053763	0.3763440860215054	0.1182795698924731	0.1612903225806451	0.4946236559139785	G	C	3	-1.1	0.7556984767485008	0.998790738692618
000451	93	0.2795698924731182	0.3225806451612903	0.1720430107526881	0.2258064516129032	0.4946236559139785	C	T	2	-9.9	0.9194737110161432	1.0040468122913633
000452	93	0.2473118279569892	0.2795698924731182	0.1720430107526881	0.3010752688172043	0.4516129032258064	G	G	3	-8.5	1.4441058530753283	1.0046317747729032
000453	93	0.3333333333333333	0.2473118279569892	0.2043010752688172	0.2150537634408602	0.4516129032258064	A	A	3	-5.2	0.6735365251352617	1.006652185046921
000454	93	0.2795698924731182	0.2795698924731182	0.1935483870967742	0.2473118279569892	0.4731182795698925	C	A	3	-6.3	0.9688433205730872	1.0036127996339184
000455	93	0.3225806451612903	0.2688172043010752	0.2150537634408602	0.1935483870967742	0.4838709677419355	T	C	3	-6.2	0.4756216993720062	1.0045656634949711
000456	93	0.3010752688172043	0.2473118279569892	0.2903225806451613	0.1612903225806451	0.5376344086021505	G	A	2	-10.8	0.5636682526353202	0.9992930773741832
000457	93	0.3440860215053763	0.3010752688172043	0.1397849462365591	0.2150537634408602	0.4408602150537634	A	C	3	-3.1	0.4653558988616398	1.0037352910296269
000458	93	0.3010752688172043	0.3225806451612903	0.1612903225806451	0.2150537634408602	0.4838709677419355	C	A	3	-4.2	0.8573501594831245	0.9945332560285336
000459	93	0.2795698924731182	0.2365591397849462	0.2150537634408602	0.2688172043010752	0.4516129032258064	T	C	2	-6.5	1.4833235494490775	0.9965682765980738
000460	93	0.2903225806451613	0.2688172043010752	0.2043010752688172	0.2365591397849462	0.4731182795698925	G	A	3	-8.9	0.4970164693509749	1.0022280589962185
000461	93	0.3118279569892473	0.2903225806451613	0.1720430107526881	0.2258064516129032	0.4623655913978494	A	T	2	-11.7	0.463891718048367	1.0052553669345994
000462	93	0.2688172043010752	0.2580645161290322	0.1935483870967742	0.2795698924731182	0.4516129032258064	C	T	3	-7.2	0.9864872468714876	1.0029355467693315
000463	93	0.2365591397849462	0.3440860215053763	0.1935483870967742	0.2258064516129032	0.5376344086021505	T	G	3	-6.5	1.5780093687743713	1.000753707572292
000464	93	0.3010752688172043	0.2473118279569892	0.2043010752688172	0.2473118279569892	0.4516129032258064	G	A	2	-7.6	0.8164852106033857	1.0041573412473153
000465	93	0.2903225806451613	0.2258064516129032	0.2688172043010752	0.2150537634408602	0.4946236559139785	A	C	2	-11.6	0.8624106755772203	0.9866263288254978
000466	93	0.2580645161290322	0.3118279569892473	0.1827956989247312	0.2473118279569892	0.4946236559139785	T	T	2	-9.7	1.1968263314418528	1.0008131513745495
000468	93	0.3010752688172043	0.2903225806451613	0.1612903225806451	0.2473118279569892	0.4516129032258064	G	C	3	-8.3	1.413114266375496	0.9998886929585672
000469	93	0.2795698924731182	0.3010752688172043	0.1827956989247312	0.2365591397849462	0.4838709677419355	A	A	3	-8.7	1.471426536609803	1.0014371747940587
000470	93	0.3225806451612903	0.2580645161290322	0.1827956989247312	0.2365591397849462	0.4408602150537634	C	G	3	-6.4	0.5100284181280264	1.0059055372178354
000472	93	0.3333333333333333	0.2580645161290322	0.2043010752688172	0.2043010752688172	0.4623655913978494	G	A	2	-5.9	0.2555166595236566	1.0041034159326307
000473	93	0.3010752688172043	0.2903225806451613	0.2043010752688172	0.2043010752688172	0.4946236559139785	A	G	3	-5.7	0.597564457278621	1.000234149363873
000475	93	0.2473118279569892	0.2473118279569892	0.2150537634408602	0.2903225806451613	0.4623655913978494	T	T	3	-5.8	0.8059193199658494	1.0067337576695523
000476	93	0.3118279569892473	0.2473118279569892	0.2473118279569892	0.1935483870967742	0.4946236559139785	G	G	3	-8.0	0.711167470872076	1.0037915811359015
000477	93	0.3548387096774194	0.3118279569892473	0.1827956989247312	0.1505376344086021	0.4946236559139785	A	C	2	-2.8	0.5341518696028981	1.001978450455025
000478	93	0.3333333333333333	0.2795698924731182	0.1720430107526881	0.2150537634408602	0.4516129032258064	C	T	3	-8.5	0.5573608055763001	0.9975167010006468
000479	93	0.3333333333333333	0.3118279569892473	0.1827956989247312	0.1720430107526881	0.4946236559139785	A	C	2	-5.6	0.6959364308222075	0.9999236399731886
000480	93	0.3225806451612903	0.3440860215053763	0.1182795698924731	0.2150537634408602	0.4623655913978494	C	C	2	-4.6	0.5539242284219262	1.0049286239486817
000481	93	0.2473118279569892	0.3225806451612903	0.1827956989247312	0.2473118279569892	0.5053763440860215	T	G	2	-9.4	1.9128569796765276	1.0004910455843985
000482	93	0.2043010752688172	0.2580645161290322	0.2903225806451613	0.2473118279569892	0.5483870967741935	G	T	3	-9.7	3.66857631545336	0.9953894628828756
000483	93	0.3118279569892473	0.2795698924731182	0.1075268817204301	0.3010752688172043	0.3870967741935484	C	T	3	-5.5	0.591775049041453	1.0065353586222423
000484	93	0.2903225806451613	0.3118279569892473	0.2043010752688172	0.1935483870967742	0.5161290322580645	G	C	2	-12.6	0.5408196350842951	0.9982817099329546
000485	93	0.2795698924731182	0.2795698924731182	0.2365591397849462	0.2043010752688172	0.5161290322580645	A	A	2	-6.4	0.6585251190635931	1.0006289921167617
000487	93	0.2903225806451613	0.3978494623655914	0.0967741935483871	0.2150537634408602	0.4946236559139785	T	C	3	-3.0	1.0927623919967344	1.00370517638193
000488	93	0.1935483870967742	0.3010752688172043	0.2365591397849462	0.2688172043010752	0.5376344086021505	G	T	3	-9.9	1.4744957576090916	1.0013144350541787
000489	93	0.2688172043010752	0.3333333333333333	0.1182795698924731	0.2795698924731182	0.4516129032258064	A	C	3	-8.1	1.3578887226102152	1.0043757542859406
000490	93	0.3118279569892473	0.3225806451612903	0.1720430107526881	0.1935483870967742	0.4946236559139785	C	A	3	-8.1	0.7534726684038003	1.0026282795779589
000491	93	0.2903225806451613	0.3118279569892473	0.1505376344086021	0.2473118279569892	0.4623655913978494	T	T	3	-8.6	0.8680795374740377	0.998535476841502
000492	93	0.2688172043010752	0.3225806451612903	0.1612903225806451	0.2473118279569892	0.4838709677419355	G	C	3	-4.1	1.4420287754189547	0.9989803144547404
000494	93	0.3010752688172043	0.3010752688172043	0.1720430107526881	0.2258064516129032	0.4731182795698925	C	C	3	-10.8	0.8751100380642407	0.9999176584935509
000495	93	0.3548387096774194	0.2903225806451613	0.1612903225806451	0.1935483870967742	0.4516129032258064	T	C	3	-3.4	0.5792700830008981	1.0036032783973294
000497	93	0.2903225806451613	0.2795698924731182	0.2150537634408602	0.2150537634408602	0.4946236559139785	A	A	2	-7.7	0.3789677778615703	1.00261796176446
000498	93	0.2473118279569892	0.3440860215053763	0.1720430107526881	0.2365591397849462	0.5161290322580645	T	T	3	-3.4	1.1125732040225993	1.0037820324094004
000499	93	0.2688172043010752	0.3333333333333333	0.1612903225806451	0.2365591397849462	0.4946236559139785	C	C	3	-8.3	1.2767693517743546	0.9930612604142296
000500	93	0.2688172043010752	0.2580645161290322	0.2043010752688172	0.2688172043010752	0.4623655913978494	G	T	2	-9.4	1.2336755350628643	1.0020263692985232
000501	93	0.2688172043010752	0.2580645161290322	0.2903225806451613	0.1827956989247312	0.5483870967741935	A	A	3	-11.9	0.5166661681025395	1.0009682813593113
000502	93	0.2580645161290322	0.3333333333333333	0.1720430107526881	0.2365591397849462	0.5053763440860215	C	C	3	-3.6	1.136639138827116	0.99537343523411
000503	93	0.3225806451612903	0.3225806451612903	0.1612903225806451	0.1935483870967742	0.4838709677419355	T	A	2	-3.8	0.7703716596794684	0.9983753039323356
000504	93	0.2903225806451613	0.3655913978494624	0.1075268817204301	0.2365591397849462	0.4731182795698925	G	A	3	-2.0	1.3436876154768174	1.0041680147003669
000505	93	0.3440860215053763	0.2580645161290322	0.2258064516129032	0.1720430107526881	0.4838709677419355	A	G	3	-10.3	0.5167211431180305	1.0046577186760932
000506	93	0.3763440860215054	0.3118279569892473	0.1397849462365591	0.1720430107526881	0.4516129032258064	C	A	3	-2.9	0.7787185189445368	1.002355460675893
000507	93	0.2795698924731182	0.2795698924731182	0.1612903225806451	0.2795698924731182	0.4408602150537634	T	T	2	-9.1	1.2851096175308052	1.003168226045847
000508	93	0.3010752688172043	0.2795698924731182	0.2258064516129032	0.1935483870967742	0.5053763440860215	G	G	3	-7.9	0.366901196901685	1.0006994349492564
000509	93	0.3118279569892473	0.2365591397849462	0.2150537634408602	0.2365591397849462	0.4516129032258064	A	C	3	-7.2	0.6677313513329168	1.0059070169003943
000510	93	0.2580645161290322	0.3118279569892473	0.2150537634408602	0.2150537634408602	0.5268817204301075	C	C	3	-7.7	0.80645471939085	0.9974354781022032
000511	93	0.2580645161290322	0.2903225806451613	0.2150537634408602	0.2365591397849462	0.5053763440860215	A	A	2	-9.4	1.0541622867005185	1.001666758764985
000512	93	0.2473118279569892	0.3225806451612903	0.1397849462365591	0.2903225806451613	0.4623655913978494	C	T	3	-4.9	1.6270211425036258	1.0001092714771869
000513	93	0.3118279569892473	0.2150537634408602	0.2043010752688172	0.2688172043010752	0.4193548387096774	T	A	2	-9.6	0.4852430692540773	1.003122362314268
000514	93	0.2903225806451613	0.3118279569892473	0.1935483870967742	0.2043010752688172	0.5053763440860215	G	C	3	-5.5	0.3142274748497953	0.994789055157318
000515	93	0.3870967741935484	0.2150537634408602	0.2365591397849462	0.1612903225806451	0.4516129032258064	C	A	3	-2.2	0.2889329850548406	0.9918246502120198
000516	93	0.3010752688172043	0.2903225806451613	0.1827956989247312	0.2258064516129032	0.4731182795698925	G	A	2	-5.8	0.5103916938406476	1.0029451571014971
000517	93	0.2688172043010752	0.3225806451612903	0.1612903225806451	0.2473118279569892	0.4838709677419355	A	A	2	-5.3	1.0426613922754924	1.0030475484827692
000518	93	0.3010752688172043	0.3010752688172043	0.2150537634408602	0.1827956989247312	0.5161290322580645	C	T	3	-12.3	0.4472661289366464	0.9912011185243976
000519	93	0.2903225806451613	0.3010752688172043	0.1612903225806451	0.2473118279569892	0.4623655913978494	T	C	3	-8.5	1.431707610058284	0.9995900503021002
000520	93	0.3225806451612903	0.3010752688172043	0.1720430107526881	0.2043010752688172	0.4731182795698925	G	C	2	-5.4	0.4821894315458838	1.0019078707051896
000521	93	0.2795698924731182	0.2473118279569892	0.2043010752688172	0.2688172043010752	0.4516129032258064	A	A	3	-6.7	0.9628388513527004	0.9996823166495108
000522	93	0.2903225806451613	0.2795698924731182	0.2473118279569892	0.1827956989247312	0.5268817204301075	C	C	2	-11.8	0.8883807318849986	1.0014224276873536
000523	93	0.2903225806451613	0.3440860215053763	0.1505376344086021	0.2150537634408602	0.4946236559139785	T	A	2	-5.9	0.9846850986145133	1.0008141774836676
000524	93	0.3225806451612903	0.2688172043010752	0.1935483870967742	0.2150537634408602	0.4623655913978494	G	G	2	-13.1	0.4580898640474057	1.004394456354684
000525	93	0.3118279569892473	0.3010752688172043	0.1827956989247312	0.2043010752688172	0.4838709677419355	A	A	3	-9.3	2.466088324456688	1.0035028827328814
000526	93	0.2150537634408602	0.3225806451612903	0.1827956989247312	0.2795698924731182	0.5053763440860215	C	A	3	-5.1	1.8114261636128897	0.9993261460591544
000527	93	0.2473118279569892	0.2795698924731182	0.2258064516129032	0.2473118279569892	0.5053763440860215	T	A	3	-7.7	0.8765272082072502	0.9979668024101412
000528	93	0.2795698924731182	0.2688172043010752	0.1827956989247312	0.2688172043010752	0.4516129032258064	G	T	2	-7.4	0.6667041787031512	1.0030244623476985
000529	93	0.2795698924731182	0.2473118279569892	0.2365591397849462	0.2365591397849462	0.4838709677419355	A	T	3	-8.1	0.811798377593424	1.0020056828295787
000530	93	0.2688172043010752	0.2688172043010752	0.1612903225806451	0.3010752688172043	0.4301075268817204	T	A	2	-7.8	1.0432103474429584	1.0002812952942373
000531	93	0.2688172043010752	0.3333333333333333	0.1612903225806451	0.2365591397849462	0.4946236559139785	C	T	3	-11.3	2.7912499934594623	0.9989458117103388
000532	93	0.2903225806451613	0.2580645161290322	0.1935483870967742	0.2580645161290322	0.4516129032258064	G	T	3	-5.0	1.8976683424338447	0.9995626616015774
000533	93	0.3655913978494624	0.2795698924731182	0.1935483870967742	0.1612903225806451	0.4731182795698925	A	A	3	-5.0	0.2764567921702453	0.9989740328161064
000534	93	0.2688172043010752	0.3010752688172043	0.1720430107526881	0.2580645161290322	0.4731182795698925	C	T	3	-4.7	1.4542846528970517	0.99904353925708
000535	93	0.2365591397849462	0.2580645161290322	0.2043010752688172	0.3010752688172043	0.4623655913978494	T	C	3	-4.6	1.8330079987101024	0.9966687741682668
000536	93	0.2580645161290322	0.3225806451612903	0.1505376344086021	0.2688172043010752	0.4731182795698925	G	C	3	-8.8	1.0570109194915296	1.0018756510203646
000537	93	0.3010752688172043	0.3010752688172043	0.1827956989247312	0.2150537634408602	0.4838709677419355	A	C	3	-10.3	0.8345706183083335	1.0031682072598598
000538	93	0.3010752688172043	0.3440860215053763	0.1720430107526881	0.1827956989247312	0.5161290322580645	C	G	3	-6.4	0.4423441147241372	1.001078764329399
000539	93	0.2688172043010752	0.3010752688172043	0.1935483870967742	0.2365591397849462	0.4946236559139785	T	A	3	-9.3	1.328762202239939	1.0033255392947744
000540	93	0.3010752688172043	0.2795698924731182	0.1827956989247312	0.2365591397849462	0.4623655913978494	G	A	3	-7.2	0.8090098101382501	1.00268342676791
000541	93	0.3225806451612903	0.3225806451612903	0.1612903225806451	0.1935483870967742	0.4838709677419355	A	A	3	-7.1	0.7239365585677098	0.9911674580551988
000542	93	0.3010752688172043	0.2580645161290322	0.1935483870967742	0.2473118279569892	0.4516129032258064	C	T	3	-6.0	0.8555274678296904	1.00364464279273
000544	93	0.2903225806451613	0.2688172043010752	0.2043010752688172	0.2365591397849462	0.4731182795698925	C	C	2	-9.0	0.8548713604922663	1.0051416880965724
000545	93	0.3010752688172043	0.3333333333333333	0.1720430107526881	0.1935483870967742	0.5053763440860215	T	C	3	-7.6	0.7956097713153926	1.001255255611134
000546	93	0.2688172043010752	0.3333333333333333	0.1612903225806451	0.2365591397849462	0.4946236559139785	G	C	3	-6.1	1.0862264552925136	0.9962362176265124
000547	93	0.3118279569892473	0.2473118279569892	0.2258064516129032	0.2150537634408602	0.4731182795698925	C	A	2	-5.4	0.4851596504063462	0.9988090580514368
000548	93	0.3440860215053763	0.2365591397849462	0.2150537634408602	0.2043010752688172	0.4516129032258064	G	A	3	-10.1	0.4342136885776028	1.003345678427073
000549	93	0.2473118279569892	0.2903225806451613	0.1720430107526881	0.2903225806451613	0.4623655913978494	A	C	3	-6.2	1.3368543432957865	1.002967267604013
000550	93	0.3010752688172043	0.3010752688172043	0.1827956989247312	0.2150537634408602	0.4838709677419355	C	A	3	-6.5	0.7472186677906072	1.0049579514472191
000551	93	0.2150537634408602	0.3548387096774194	0.2150537634408602	0.2150537634408602	0.5698924731182796	T	C	3	-8.2	3.8692778325502575	0.9901349561243754
000553	93	0.2580645161290322	0.3870967741935484	0.1290322580645161	0.2258064516129032	0.5161290322580645	A	C	3	-1.4	1.2819777015745566	1.0003876939866374
000554	93	0.2903225806451613	0.3333333333333333	0.1397849462365591	0.2365591397849462	0.4731182795698925	C	T	2	-8.9	0.7538197567505582	1.001403430404757
000555	93	0.3440860215053763	0.2580645161290322	0.1720430107526881	0.2258064516129032	0.4301075268817204	T	C	3	-9.7	0.5037848463986097	0.9931547216448072
000556	93	0.2903225806451613	0.2688172043010752	0.2150537634408602	0.2258064516129032	0.4838709677419355	G	A	3	-11.8	0.5472581853298727	1.0056445779240266
000557	93	0.3010752688172043	0.2473118279569892	0.2365591397849462	0.2150537634408602	0.4838709677419355	A	C	3	-8.6	0.4329225271393762	1.0020503722847622
000558	93	0.3118279569892473	0.2903225806451613	0.1827956989247312	0.2150537634408602	0.4731182795698925	C	C	3	-7.6	0.9199395638529226	1.0025053615591657
000560	93	0.3118279569892473	0.2580645161290322	0.2258064516129032	0.2043010752688172	0.4838709677419355	G	C	3	-5.7	0.3591815664838771	1.0030209184575487
000561	93	0.3118279569892473	0.2580645161290322	0.2258064516129032	0.2043010752688172	0.4838709677419355	A	A	3	-16.4	0.4550311208510871	1.001449446977415
000562	93	0.3118279569892473	0.3225806451612903	0.1612903225806451	0.2043010752688172	0.4838709677419355	T	C	3	-7.1	1.408630001112592	0.9973740965823223
000564	93	0.2473118279569892	0.2903225806451613	0.1935483870967742	0.2688172043010752	0.4838709677419355	G	A	2	-8.5	3.7294443692691504	1.0004513221682156
000565	93	0.3333333333333333	0.2473118279569892	0.2365591397849462	0.1827956989247312	0.4838709677419355	A	A	2	-7.1	0.380484192112406	1.0030527386573065
000566	93	0.2795698924731182	0.2795698924731182	0.1720430107526881	0.2688172043010752	0.4516129032258064	C	C	2	-8.9	0.8439705039065948	1.0038572355176625
000567	93	0.3118279569892473	0.3225806451612903	0.1290322580645161	0.2365591397849462	0.4516129032258064	T	C	3	-7.7	0.9170117662104232	0.9983744408579756
000568	93	0.3010752688172043	0.2365591397849462	0.2258064516129032	0.2365591397849462	0.4623655913978494	G	T	3	-8.9	0.7022706253654322	1.004535200055223
000569	93	0.3118279569892473	0.2903225806451613	0.1505376344086021	0.2473118279569892	0.4408602150537634	A	A	3	-3.0	1.7061080389825818	0.999167311193894
000570	93	0.2688172043010752	0.2795698924731182	0.2258064516129032	0.2258064516129032	0.5053763440860215	C	T	3	-11.4	1.6921368469254563	1.004154110123941
000571	93	0.2795698924731182	0.2795698924731182	0.1505376344086021	0.2903225806451613	0.4301075268817204	T	C	3	-6.0	1.2973612296219292	0.9995827447491764
000572	93	0.3010752688172043	0.2903225806451613	0.1505376344086021	0.2580645161290322	0.4408602150537634	G	A	2	-3.4	1.123225713231674	0.9951784768393692
000573	93	0.2903225806451613	0.2903225806451613	0.1720430107526881	0.2473118279569892	0.4623655913978494	A	C	3	-6.8	1.2737965356970882	1.0060122250765462
000574	93	0.2903225806451613	0.2365591397849462	0.2688172043010752	0.2043010752688172	0.5053763440860215	C	T	3	-7.8	0.6241221416691786	1.0037922360350795
000575	93	0.3440860215053763	0.2903225806451613	0.1720430107526881	0.1935483870967742	0.4623655913978494	A	T	3	-7.7	0.4239560014775705	0.9999171411175148
000576	93	0.3225806451612903	0.2473118279569892	0.2043010752688172	0.2258064516129032	0.4516129032258064	C	C	3	-5.5	0.8481182928583882	1.0051785057147735
000577	93	0.2795698924731182	0.2580645161290322	0.2688172043010752	0.1935483870967742	0.5268817204301075	T	C	3	-8.8	0.639679654682404	1.0000936390714992
000578	93	0.2580645161290322	0.3225806451612903	0.1505376344086021	0.2688172043010752	0.4731182795698925	G	C	3	-4.7	1.097104097030151	1.0006524743217562
000579	93	0.3333333333333333	0.3010752688172043	0.1397849462365591	0.2258064516129032	0.4408602150537634	C	A	3	-5.9	0.6092933053662837	1.004606808330253
000580	93	0.2688172043010752	0.2688172043010752	0.2043010752688172	0.2580645161290322	0.4731182795698925	G	G	3	-10.4	0.6332031298966562	0.998145248853194
000581	93	0.3655913978494624	0.2258064516129032	0.1935483870967742	0.2150537634408602	0.4193548387096774	A	A	3	-6.3	0.3092044538935342	1.0022930214293182
000582	93	0.2795698924731182	0.2580645161290322	0.2150537634408602	0.2473118279569892	0.4731182795698925	C	T	3	-8.1	1.166243424438635	1.003859639168872
000583	93	0.3010752688172043	0.3010752688172043	0.2150537634408602	0.1827956989247312	0.5161290322580645	T	C	2	-11.9	1.0086836964334185	0.9958316198429013
000584	93	0.2903225806451613	0.2473118279569892	0.2473118279569892	0.2150537634408602	0.4946236559139785	G	T	2	-10.1	0.8633175775901123	0.9993281654886704
000585	93	0.3118279569892473	0.2258064516129032	0.2365591397849462	0.2258064516129032	0.4623655913978494	A	C	3	-3.7	0.6098210381405086	0.9876325215052958
000586	93	0.3118279569892473	0.3118279569892473	0.1612903225806451	0.2150537634408602	0.4731182795698925	C	C	2	-6.9	2.150375213568489	1.000810221669678
000587	93	0.2795698924731182	0.2795698924731182	0.1827956989247312	0.2580645161290322	0.4623655913978494	T	C	3	-4.8	0.8074700303812556	1.00071110103805
000588	93	0.2903225806451613	0.2473118279569892	0.2150537634408602	0.2473118279569892	0.4623655913978494	G	A	2	-9.7	1.7715784865832107	1.004178592360226
000589	93	0.3118279569892473	0.2150537634408602	0.2580645161290322	0.2150537634408602	0.4731182795698925	A	A	3	-9.4	0.4074092874736966	0.9920050666388112
000590	93	0.3010752688172043	0.2473118279569892	0.2150537634408602	0.2365591397849462	0.4623655913978494	C	T	3	-6.7	0.3790007878676336	1.0049286239486817
000591	93	0.2473118279569892	0.2258064516129032	0.2258064516129032	0.3010752688172043	0.4516129032258064	T	C	2	-5.4	1.5731971604539077	0.9985536620072044
000593	93	0.3118279569892473	0.3010752688172043	0.2258064516129032	0.1612903225806451	0.5268817204301075	A	T	3	-8.0	0.3926080471996035	0.9967210963562833
000594	93	0.2473118279569892	0.2688172043010752	0.2365591397849462	0.2473118279569892	0.5053763440860215	T	A	3	-10.8	0.7249344153304822	1.000692871110986
000595	93	0.2795698924731182	0.3548387096774194	0.1505376344086021	0.2150537634408602	0.5053763440860215	C	A	2	-3.7	0.9961115658141574	1.0035109959820456
000596	93	0.3118279569892473	0.2903225806451613	0.1720430107526881	0.2258064516129032	0.4623655913978494	G	A	2	-7.0	1.1849762073298904	1.0051321621889024
000598	93	0.2688172043010752	0.3225806451612903	0.1720430107526881	0.2365591397849462	0.4946236559139785	C	C	3	-9.5	1.156392279740516	1.000939026061568
000599	93	0.3118279569892473	0.3118279569892473	0.1505376344086021	0.2258064516129032	0.4623655913978494	T	C	3	-4.4	1.2073210738997866	0.9923483361638192
000600	93	0.3225806451612903	0.3010752688172043	0.1827956989247312	0.1935483870967742	0.4838709677419355	G	A	2	-6.3	1.1578836822511274	1.000063991611353
000601	93	0.2903225806451613	0.2688172043010752	0.2043010752688172	0.2365591397849462	0.4731182795698925	A	T	2	-9.4	0.5967777629237314	1.0011935938522836
000602	93	0.2580645161290322	0.3010752688172043	0.1935483870967742	0.2473118279569892	0.4946236559139785	C	C	3	-5.7	1.5803752421664687	1.0014114276782706
000603	93	0.2903225806451613	0.2473118279569892	0.2150537634408602	0.2473118279569892	0.4623655913978494	T	C	2	-7.0	0.938115608372911	1.0005131107008969
000604	93	0.2795698924731182	0.2795698924731182	0.2365591397849462	0.2043010752688172	0.5161290322580645	G	A	3	-7.9	0.6343016941620062	0.9991173644400442
000605	93	0.3010752688172043	0.2473118279569892	0.2365591397849462	0.2150537634408602	0.4838709677419355	A	T	3	-7.8	0.8103911931703063	0.9894698863807416
000606	93	0.3118279569892473	0.3225806451612903	0.1720430107526881	0.1935483870967742	0.4946236559139785	C	T	3	-6.8	0.6605446917927931	1.0035722427020763
000607	93	0.2365591397849462	0.3225806451612903	0.1720430107526881	0.2688172043010752	0.4946236559139785	A	T	3	-9.5	2.339649009370954	1.0014940791157156
000608	93	0.2580645161290322	0.3225806451612903	0.1720430107526881	0.2473118279569892	0.4946236559139785	C	A	3	-8.4	1.4975016002146515	1.00110585311469
000610	93	0.2688172043010752	0.2903225806451613	0.2043010752688172	0.2365591397849462	0.4946236559139785	G	A	3	-9.1	0.9013804644116266	0.9998306759070492
000611	93	0.3333333333333333	0.3118279569892473	0.1720430107526881	0.1827956989247312	0.4838709677419355	C	A	3	-4.6	0.3998962811282402	1.0014365731481685
000612	93	0.2150537634408602	0.2688172043010752	0.2688172043010752	0.2473118279569892	0.5376344086021505	G	A	3	-14.0	4.2913573070661135	0.9970283354105424
000613	93	0.2795698924731182	0.2580645161290322	0.1935483870967742	0.2688172043010752	0.4516129032258064	A	C	3	-8.8	2.1784803188501294	1.001196061808218
000614	93	0.3225806451612903	0.2580645161290322	0.2043010752688172	0.2150537634408602	0.4623655913978494	C	T	3	-6.6	0.692426418205686	0.9884416327670604
000615	93	0.2688172043010752	0.3118279569892473	0.1827956989247312	0.2365591397849462	0.4946236559139785	T	C	2	-4.5	1.820399741576173	0.9998476361505352
000616	93	0.2365591397849462	0.3225806451612903	0.2473118279569892	0.1935483870967742	0.5698924731182796	G	G	3	-6.4	1.1316746791848211	0.9910471115088436
000617	93	0.3333333333333333	0.2580645161290322	0.1935483870967742	0.2150537634408602	0.4516129032258064	A	T	3	-8.7	0.703044577899458	1.0008394545921735
000618	93	0.2903225806451613	0.2795698924731182	0.2365591397849462	0.1935483870967742	0.5161290322580645	C	T	3	-7.0	0.5494756945814236	0.9926228678205578
000619	93	0.2688172043010752	0.2903225806451613	0.1720430107526881	0.2688172043010752	0.4623655913978494	T	T	3	-11.9	1.5504953806438737	0.9977382192638392
000620	93	0.2903225806451613	0.3118279569892473	0.1720430107526881	0.2258064516129032	0.4838709677419355	G	T	3	-8.4	0.7634619937096239	0.9963684238879456
000623	93	0.2473118279569892	0.2688172043010752	0.1505376344086021	0.3333333333333333	0.4193548387096774	T	T	3	-9.4	2.3228831278816786	1.0048505733843565
000624	93	0.2473118279569892	0.2688172043010752	0.2688172043010752	0.2150537634408602	0.5376344086021505	G	A	2	-12.2	1.0584290865363382	0.9937154790109262
000625	93	0.2795698924731182	0.2903225806451613	0.2258064516129032	0.2043010752688172	0.5161290322580645	A	C	3	-7.6	1.023625994282007	1.0010141841778362
000626	93	0.2688172043010752	0.2688172043010752	0.2258064516129032	0.2365591397849462	0.4946236559139785	T	C	3	-7.8	0.9284467497178068	0.9864122499354036
000627	93	0.3333333333333333	0.3333333333333333	0.1505376344086021	0.1827956989247312	0.4838709677419355	C	A	3	-5.7	0.6419039056439713	1.0009200860115122
000628	93	0.2688172043010752	0.2473118279569892	0.2258064516129032	0.2580645161290322	0.4731182795698925	G	T	2	-8.1	1.6833923952884804	0.998025918241356
000629	93	0.3010752688172043	0.2365591397849462	0.2043010752688172	0.2580645161290322	0.4408602150537634	A	G	3	-9.7	0.65635492735473	1.004138163667721
000630	93	0.2473118279569892	0.3118279569892473	0.2365591397849462	0.2043010752688172	0.5483870967741935	C	T	3	-10.2	0.8188852206934361	0.9995583836388576
000632	93	0.2580645161290322	0.2903225806451613	0.1935483870967742	0.2580645161290322	0.4838709677419355	G	A	3	-6.4	0.9019652966698516	1.0006751054230638
000633	93	0.2903225806451613	0.3118279569892473	0.1720430107526881	0.2258064516129032	0.4838709677419355	A	A	3	-9.3	1.4984197223097817	0.9994770120520368
000634	93	0.2258064516129032	0.2903225806451613	0.2258064516129032	0.2580645161290322	0.5161290322580645	C	A	3	-9.1	2.04458160871564	0.9841245868615623
000635	93	0.2688172043010752	0.2795698924731182	0.1720430107526881	0.2795698924731182	0.4516129032258064	T	C	3	-7.3	1.48532980685738	1.003565499887774
000636	93	0.3010752688172043	0.2473118279569892	0.2365591397849462	0.2150537634408602	0.4838709677419355	G	A	3	-8.3	0.6506065926747242	0.9990977104824684
000637	93	0.3440860215053763	0.2903225806451613	0.1612903225806451	0.2043010752688172	0.4516129032258064	A	A	3	-5.9	0.4101933212441419	0.998626448439814
000638	93	0.3118279569892473	0.2580645161290322	0.2043010752688172	0.2258064516129032	0.4623655913978494	C	C	3	-4.3	0.4996965074758965	1.0031903683095047
000639	93	0.2365591397849462	0.3118279569892473	0.1827956989247312	0.2688172043010752	0.4946236559139785	A	C	2	-4.2	2.261570553652769	1.0025982157518405
000640	93	0.2580645161290322	0.2903225806451613	0.2043010752688172	0.2473118279569892	0.4946236559139785	C	T	3	-8.4	1.50893948445369	1.00305662979946
000641	93	0.3333333333333333	0.2473118279569892	0.1827956989247312	0.2365591397849462	0.4301075268817204	T	C	2	-12.4	0.6419903758446573	1.005064568125164
000642	93	0.2258064516129032	0.2903225806451613	0.1935483870967742	0.2903225806451613	0.4838709677419355	G	A	3	-12.8	2.524522637203471	1.0025280585502776
000643	93	0.3440860215053763	0.3118279569892473	0.1720430107526881	0.1720430107526881	0.4838709677419355	C	T	3	-6.8	1.0737137093011877	0.9995937191960896
000644	93	0.2903225806451613	0.2903225806451613	0.1935483870967742	0.2258064516129032	0.4838709677419355	G	T	3	-4.6	1.5743893034090874	1.0012216068112296
000645	93	0.3440860215053763	0.2365591397849462	0.2473118279569892	0.1720430107526881	0.4838709677419355	A	C	2	-5.9	0.4394282289652671	0.9942590131826016
000646	93	0.2795698924731182	0.2150537634408602	0.2688172043010752	0.2365591397849462	0.4838709677419355	C	A	3	-8.2	0.6805140113038394	0.998296616771455
000647	93	0.2580645161290322	0.2688172043010752	0.1935483870967742	0.2795698924731182	0.4623655913978494	T	T	2	-6.3	1.0302103807195797	1.0013997860909545
000648	93	0.2688172043010752	0.2580645161290322	0.2795698924731182	0.1935483870967742	0.5376344086021505	G	A	3	-8.2	0.8116473038514822	0.9914846282209226
000649	93	0.2903225806451613	0.2795698924731182	0.1827956989247312	0.2473118279569892	0.4623655913978494	A	C	3	-3.2	1.3089744592433872	1.0032529327893074
000650	93	0.3225806451612903	0.2580645161290322	0.2258064516129032	0.1935483870967742	0.4838709677419355	C	T	3	-10.7	0.4738982361513231	0.9949314281087572
000651	93	0.3118279569892473	0.3010752688172043	0.1397849462365591	0.2473118279569892	0.4408602150537634	T	T	2	-5.8	0.5955227823972064	1.000657219795172
000652	93	0.3333333333333333	0.2795698924731182	0.2043010752688172	0.1827956989247312	0.4838709677419355	G	T	2	-8.9	0.7007831639708568	1.0012158033019276
000653	93	0.3440860215053763	0.3440860215053763	0.1182795698924731	0.1935483870967742	0.4623655913978494	A	T	3	-4.3	0.6245783278036805	1.0025323856229669
000654	93	0.3010752688172043	0.3225806451612903	0.1505376344086021	0.2258064516129032	0.4731182795698925	C	G	3	-4.4	0.890364592916095	1.0030249980743835
000655	93	0.2795698924731182	0.3118279569892473	0.1935483870967742	0.2150537634408602	0.5053763440860215	T	A	3	-6.7	0.5390152606666024	1.0012024849611003
000656	93	0.3118279569892473	0.3010752688172043	0.1935483870967742	0.1935483870967742	0.4946236559139785	G	C	3	-7.0	0.4952514134634641	0.9987080634422716
000657	93	0.3225806451612903	0.2580645161290322	0.1827956989247312	0.2365591397849462	0.4408602150537634	A	A	3	-4.5	0.5740852096160699	1.0060588243289426
000658	93	0.2043010752688172	0.3118279569892473	0.1827956989247312	0.3010752688172043	0.4946236559139785	T	T	3	-7.3	3.181080996298782	0.9998281086523456
000659	93	0.2903225806451613	0.3333333333333333	0.1612903225806451	0.2150537634408602	0.4946236559139785	C	G	3	-6.8	0.5134672462043799	0.9984769764557264
000660	93	0.3118279569892473	0.2903225806451613	0.1505376344086021	0.2473118279569892	0.4408602150537634	G	A	2	-4.2	1.5304788486484933	1.0042044894602224
000661	93	0.3225806451612903	0.2473118279569892	0.2258064516129032	0.2043010752688172	0.4731182795698925	A	A	3	-10.4	0.4794371957388708	0.9930210233871072
000662	93	0.3440860215053763	0.3440860215053763	0.1290322580645161	0.1827956989247312	0.4731182795698925	C	C	3	-4.0	0.945228783498015	1.004286117718969
000663	93	0.2688172043010752	0.3118279569892473	0.1720430107526881	0.2473118279569892	0.4838709677419355	T	T	3	-9.9	0.8496613560712464	1.0019595572911577
000664	93	0.3010752688172043	0.3118279569892473	0.1612903225806451	0.2258064516129032	0.4731182795698925	G	A	3	-12.1	1.2850300934116738	1.003171877768354
000665	93	0.3333333333333333	0.2473118279569892	0.2043010752688172	0.2150537634408602	0.4516129032258064	A	C	3	-5.4	0.5598686559409118	0.9878808066940624
000666	93	0.3010752688172043	0.2903225806451613	0.1827956989247312	0.2258064516129032	0.4731182795698925	C	C	2	-4.5	1.282275876270678	1.002305405178207
000668	93	0.2580645161290322	0.2795698924731182	0.2043010752688172	0.2580645161290322	0.4838709677419355	G	A	3	-4.4	0.9797700098245792	1.001640687128917
000669	93	0.2903225806451613	0.3440860215053763	0.1290322580645161	0.2365591397849462	0.4731182795698925	A	C	3	-10.0	1.7362133471088628	0.998139771478422
000670	93	0.2903225806451613	0.2795698924731182	0.2473118279569892	0.1827956989247312	0.5268817204301075	C	T	3	-8.1	0.5534817002151223	0.9984220925330394
000671	93	0.3118279569892473	0.2903225806451613	0.2365591397849462	0.1612903225806451	0.5268817204301075	A	T	2	-7.7	0.7595183096677683	1.0004397360519888
000672	93	0.2903225806451613	0.2688172043010752	0.1720430107526881	0.2688172043010752	0.4408602150537634	C	A	3	-5.1	1.0966827743766427	1.0040653614790855
000673	93	0.3010752688172043	0.3118279569892473	0.1827956989247312	0.2043010752688172	0.4946236559139785	T	C	3	-4.5	0.9297040777272396	0.9993295909194516
000674	93	0.3118279569892473	0.2903225806451613	0.1720430107526881	0.2258064516129032	0.4623655913978494	G	A	3	-7.1	0.6658928517837565	0.987377038799846
000675	93	0.3333333333333333	0.2688172043010752	0.1827956989247312	0.2150537634408602	0.4516129032258064	C	A	3	-10.2	0.6649056398989066	1.0018369836227283
000676	93	0.2688172043010752	0.2688172043010752	0.1935483870967742	0.2688172043010752	0.4623655913978494	G	C	2	-6.9	0.8874051812820422	1.0003036716976117
000677	93	0.2903225806451613	0.3655913978494624	0.1290322580645161	0.2150537634408602	0.4946236559139785	A	T	2	-2.4	2.0700646317246405	1.0019408352341386
000678	93	0.3010752688172043	0.2580645161290322	0.2258064516129032	0.2150537634408602	0.4838709677419355	C	C	3	-9.6	1.4304946794291913	1.0047616329910458
000679	93	0.2795698924731182	0.2473118279569892	0.2150537634408602	0.2580645161290322	0.4623655913978494	T	A	3	-4.4	0.507218050986259	1.0045461340852977
000680	93	0.3225806451612903	0.2580645161290322	0.2473118279569892	0.1720430107526881	0.5053763440860215	G	G	3	-9.7	0.5119122722282723	0.9989203784081144
000681	93	0.3333333333333333	0.2473118279569892	0.1720430107526881	0.2473118279569892	0.4193548387096774	A	C	3	-6.9	0.6620144823910663	0.9894090245102608
000682	93	0.2903225806451613	0.2150537634408602	0.2258064516129032	0.2688172043010752	0.4408602150537634	C	C	3	-5.6	0.7189667957991465	1.0020818687166075
000684	93	0.2903225806451613	0.3118279569892473	0.1935483870967742	0.2043010752688172	0.5053763440860215	G	T	3	-10.0	1.0730021399131822	1.0014778727718163
000685	93	0.3010752688172043	0.2688172043010752	0.1935483870967742	0.2365591397849462	0.4623655913978494	A	G	2	-6.6	0.7670118167548368	1.004230338223019
000686	93	0.3440860215053763	0.2580645161290322	0.1720430107526881	0.2258064516129032	0.4301075268817204	C	G	3	-7.4	0.2792922977452422	1.00575226899102
000687	93	0.2258064516129032	0.2795698924731182	0.1935483870967742	0.3010752688172043	0.4731182795698925	T	T	3	-8.4	2.1070285765284646	1.0035812656257217
000688	93	0.2150537634408602	0.3548387096774194	0.1612903225806451	0.2688172043010752	0.5161290322580645	G	T	3	-6.2	2.4291615476860997	0.9983347659164458
000689	93	0.3333333333333333	0.3440860215053763	0.1182795698924731	0.2043010752688172	0.4623655913978494	A	A	3	-2.0	0.8273976147744048	1.0002464350870457
000690	93	0.2795698924731182	0.3225806451612903	0.1612903225806451	0.2365591397849462	0.4838709677419355	T	T	2	-5.6	1.3595520836449069	1.0014023999217114
000691	93	0.2903225806451613	0.2580645161290322	0.2258064516129032	0.2258064516129032	0.4838709677419355	C	T	3	-8.7	0.4823190321396028	1.0024255249494376
000692	93	0.3548387096774194	0.2365591397849462	0.1827956989247312	0.2258064516129032	0.4193548387096774	G	A	2	-7.5	1.7955078447617352	1.0035267476259486
000693	93	0.3118279569892473	0.2903225806451613	0.1397849462365591	0.2580645161290322	0.4301075268817204	A	T	2	-4.7	1.0003529893001368	1.0009432142691732
000694	93	0.3440860215053763	0.2473118279569892	0.1720430107526881	0.2365591397849462	0.4193548387096774	C	G	2	-6.9	0.4868181895016871	0.9882871169482452
000695	93	0.3440860215053763	0.2258064516129032	0.1935483870967742	0.2365591397849462	0.4193548387096774	T	A	3	-9.0	0.5481467686702219	0.98794228714964
000696	93	0.2580645161290322	0.2688172043010752	0.2150537634408602	0.2580645161290322	0.4838709677419355	G	G	3	-12.8	1.4608752898600823	0.990752212377006
000697	93	0.3118279569892473	0.2580645161290322	0.1935483870967742	0.2365591397849462	0.4516129032258064	A	A	3	-8.9	0.4461434591783507	0.9885407618953304
000698	93	0.3225806451612903	0.3010752688172043	0.1612903225806451	0.2150537634408602	0.4623655913978494	C	T	3	-5.8	1.1388037035277638	1.0002316283084416
000699	93	0.2688172043010752	0.2903225806451613	0.1827956989247312	0.2580645161290322	0.4731182795698925	T	T	2	-10.3	1.5226070141042625	0.9989821041641106
000700	93	0.3118279569892473	0.2903225806451613	0.1935483870967742	0.2043010752688172	0.4838709677419355	G	C	2	-8.3	0.427504995327085	1.0042650938086313
000701	93	0.3548387096774194	0.2795698924731182	0.1397849462365591	0.2258064516129032	0.4193548387096774	A	C	3	-8.2	0.77442854889157	1.0078953915344513
000702	93	0.2795698924731182	0.2580645161290322	0.2365591397849462	0.2258064516129032	0.4946236559139785	C	C	3	-6.2	0.7491060698113111	0.9987640191951812
000703	93	0.2903225806451613	0.2473118279569892	0.1935483870967742	0.2688172043010752	0.4408602150537634	A	C	3	-9.0	0.5703814828874694	0.9938868217309572
000704	93	0.3548387096774194	0.2688172043010752	0.1935483870967742	0.1827956989247312	0.4623655913978494	C	A	3	-6.6	0.7182230484875244	0.9918412935607064
000705	93	0.3225806451612903	0.3010752688172043	0.1827956989247312	0.1935483870967742	0.4838709677419355	T	C	3	-4.4	0.9088212018570953	1.0045992832330748
000706	93	0.3655913978494624	0.2688172043010752	0.1720430107526881	0.1935483870967742	0.4408602150537634	G	C	3	-3.7	0.3198246621582609	1.0069797569777563
000707	93	0.2688172043010752	0.3118279569892473	0.1720430107526881	0.2473118279569892	0.4838709677419355	C	A	3	-7.2	0.7533630359118277	1.0056156209290823
000708	93	0.3763440860215054	0.2150537634408602	0.2365591397849462	0.1720430107526881	0.4516129032258064	G	T	3	-6.5	0.282849126063131	1.0041284144885008
000709	93	0.3010752688172043	0.3118279569892473	0.1612903225806451	0.2258064516129032	0.4731182795698925	A	T	3	-8.1	0.9767587603900132	0.997433903579238
000710	93	0.3333333333333333	0.2580645161290322	0.1827956989247312	0.2258064516129032	0.4408602150537634	C	T	2	-9.2	0.7128628096093573	1.0003956775771772
000711	93	0.2795698924731182	0.3333333333333333	0.1505376344086021	0.2365591397849462	0.4838709677419355	T	T	3	-3.7	0.8792135790286748	0.999794682776604
000712	93	0.3225806451612903	0.3118279569892473	0.1612903225806451	0.2043010752688172	0.4731182795698925	G	T	3	-6.5	1.12413900915162	1.0001729434309512
000713	93	0.3440860215053763	0.2688172043010752	0.2258064516129032	0.1612903225806451	0.4946236559139785	A	C	3	-6.3	0.1827754705085508	0.9972191304456473
000714	93	0.2903225806451613	0.2795698924731182	0.2258064516129032	0.2043010752688172	0.5053763440860215	C	T	3	-7.1	0.5658899365341165	1.0009443909315503
000715	93	0.3118279569892473	0.2580645161290322	0.2150537634408602	0.2150537634408602	0.4731182795698925	T	A	3	-7.6	0.594643395178866	0.9949508750181768
000717	93	0.3118279569892473	0.3225806451612903	0.1720430107526881	0.1935483870967742	0.4946236559139785	A	C	3	-2.4	0.5502417040011086	0.9957320606673316
000719	93	0.2365591397849462	0.3225806451612903	0.1182795698924731	0.3225806451612903	0.4408602150537634	T	C	3	-4.9	1.5674355486296678	1.0027147314057772
000721	93	0.3225806451612903	0.2580645161290322	0.1935483870967742	0.2258064516129032	0.4516129032258064	A	T	2	-4.8	0.5453335256714053	1.0042763460564867
000722	93	0.3118279569892473	0.2580645161290322	0.1720430107526881	0.2580645161290322	0.4301075268817204	T	T	3	-5.9	1.0515822404607318	1.0016880072842935
000723	93	0.3118279569892473	0.3440860215053763	0.1075268817204301	0.2365591397849462	0.4516129032258064	C	T	3	-1.8	1.1513623330416731	1.0011957218966696
000724	93	0.2365591397849462	0.2365591397849462	0.2150537634408602	0.3118279569892473	0.4516129032258064	G	T	3	-11.4	2.538439661422928	0.9918128172639104
000725	93	0.3333333333333333	0.2580645161290322	0.1720430107526881	0.2365591397849462	0.4301075268817204	A	T	3	-8.3	0.3806795336626886	0.9944620046498734
000726	93	0.2903225806451613	0.3225806451612903	0.1612903225806451	0.2258064516129032	0.4838709677419355	C	T	3	-6.4	1.0069958055085373	0.99855576216695
000727	93	0.2795698924731182	0.3118279569892473	0.1505376344086021	0.2580645161290322	0.4623655913978494	T	G	2	-7.5	3.0822351981211384	0.9942827780008128
000728	93	0.3010752688172043	0.2258064516129032	0.2150537634408602	0.2580645161290322	0.4408602150537634	G	T	3	-9.0	0.508968004942975	0.9984599504734342
000729	93	0.3440860215053763	0.2365591397849462	0.2473118279569892	0.1720430107526881	0.4838709677419355	A	C	3	-6.4	0.273332321216793	1.0006146064134702
000730	93	0.2903225806451613	0.3548387096774194	0.1397849462365591	0.2150537634408602	0.4946236559139785	C	A	3	-8.8	0.5760041815447089	1.004153855111115
000731	93	0.3333333333333333	0.3118279569892473	0.1935483870967742	0.1612903225806451	0.5053763440860215	T	C	3	-6.7	0.7627824032513447	0.9910150951374644
000732	93	0.3548387096774194	0.2473118279569892	0.1935483870967742	0.2043010752688172	0.4408602150537634	G	A	3	-3.7	0.4790959084901006	0.9948995083034492
000733	93	0.3333333333333333	0.2795698924731182	0.1720430107526881	0.2150537634408602	0.4516129032258064	A	C	3	-6.9	0.8016319548756715	1.0022699694469774
000734	93	0.3225806451612903	0.3118279569892473	0.2043010752688172	0.1612903225806451	0.5161290322580645	C	A	2	-7.7	1.2160893372680637	0.9916761607000364
000735	93	0.3440860215053763	0.2688172043010752	0.2258064516129032	0.1612903225806451	0.4946236559139785	A	A	3	-9.2	0.276550467690003	0.9949081808506928
000736	93	0.2580645161290322	0.4086021505376344	0.1290322580645161	0.2043010752688172	0.5376344086021505	C	A	3	-5.1	0.7982478460247335	1.001550464384002
000737	93	0.3118279569892473	0.2903225806451613	0.1827956989247312	0.2150537634408602	0.4731182795698925	T	C	2	-7.5	1.052137507280103	0.9999069373104794
000738	93	0.3333333333333333	0.2795698924731182	0.2043010752688172	0.1827956989247312	0.4838709677419355	G	A	3	-10.8	0.4507013062625239	0.9864980164637454
000739	93	0.2365591397849462	0.3118279569892473	0.1612903225806451	0.2903225806451613	0.4731182795698925	C	C	3	-6.5	1.517723867770706	1.002292669932349
000740	93	0.2903225806451613	0.3010752688172043	0.1612903225806451	0.2473118279569892	0.4623655913978494	G	G	3	-5.4	0.6394494671031519	1.0056806456220444
000742	93	0.3440860215053763	0.3440860215053763	0.1290322580645161	0.1827956989247312	0.4731182795698925	C	C	3	-4.7	0.5478404642342596	1.001445574943003
000743	93	0.2795698924731182	0.3010752688172043	0.1827956989247312	0.2365591397849462	0.4838709677419355	T	C	3	-5.8	1.1012173151690987	1.0022082779415806
000744	93	0.2688172043010752	0.3118279569892473	0.2258064516129032	0.1935483870967742	0.5376344086021505	G	A	3	-9.0	1.1936699982882175	0.9981601722867977
000745	93	0.3440860215053763	0.3333333333333333	0.1612903225806451	0.1612903225806451	0.4946236559139785	A	C	3	-8.2	0.8235067140478497	0.9867602865931612
000746	93	0.2473118279569892	0.3010752688172043	0.2150537634408602	0.2365591397849462	0.5161290322580645	C	C	3	-8.9	1.5861176029177777	0.997813015197517
000747	93	0.3333333333333333	0.3118279569892473	0.1612903225806451	0.1935483870967742	0.4731182795698925	T	C	3	-9.1	0.5700032670085833	0.9910257300689164
000748	93	0.2688172043010752	0.3333333333333333	0.1612903225806451	0.2365591397849462	0.4946236559139785	G	A	3	-5.2	0.9732191239023084	0.9996052047466002
000749	93	0.3225806451612903	0.2365591397849462	0.2365591397849462	0.2043010752688172	0.4731182795698925	A	A	3	-14.0	0.5573513363996898	1.0058830412328394
000750	93	0.2903225806451613	0.3440860215053763	0.1397849462365591	0.2258064516129032	0.4838709677419355	C	A	3	-7.4	0.498381066397778	1.0065554500752396
000751	93	0.2365591397849462	0.2903225806451613	0.2150537634408602	0.2580645161290322	0.5053763440860215	T	C	3	-9.2	1.3863832565552705	0.9980117073371382
000752	93	0.2580645161290322	0.3333333333333333	0.1612903225806451	0.2473118279569892	0.4946236559139785	G	C	3	-4.5	1.3048775002383692	1.0022678356487806
000753	93	0.3010752688172043	0.2795698924731182	0.2258064516129032	0.1935483870967742	0.5053763440860215	A	T	3	-11.7	0.6842583615985672	1.0024352825195153
000755	93	0.2795698924731182	0.2043010752688172	0.2473118279569892	0.2688172043010752	0.4516129032258064	C	T	3	-12.8	1.0237358311283489	1.0071021209501518
000756	93	0.2795698924731182	0.3548387096774194	0.1182795698924731	0.2473118279569892	0.4731182795698925	G	C	3	-5.2	0.8950433239022842	1.0042637374295451
000757	93	0.3333333333333333	0.3118279569892473	0.1720430107526881	0.1827956989247312	0.4838709677419355	A	A	3	-7.4	0.5619324630257478	0.9965384666603192
000758	93	0.3010752688172043	0.3010752688172043	0.2043010752688172	0.1935483870967742	0.5053763440860215	C	T	3	-8.3	0.4896738470080369	0.9988218197217972
000759	93	0.2473118279569892	0.3548387096774194	0.1720430107526881	0.2258064516129032	0.5268817204301075	T	A	3	-7.4	2.408778099228106	0.9988297425441092
000760	93	0.2903225806451613	0.2795698924731182	0.1720430107526881	0.2580645161290322	0.4516129032258064	G	A	2	-6.2	0.6435331486929904	1.0019854172794538
000761	93	0.2795698924731182	0.3118279569892473	0.1612903225806451	0.2473118279569892	0.4731182795698925	A	A	3	-5.6	0.9098739184668226	1.0018891283343323
000762	93	0.2258064516129032	0.2903225806451613	0.2365591397849462	0.2473118279569892	0.5268817204301075	C	T	3	-8.5	0.9974565888779288	1.0033048259802153
000763	93	0.2473118279569892	0.3225806451612903	0.2043010752688172	0.2258064516129032	0.5268817204301075	T	A	3	-7.5	1.290915895730221	1.0013062846688854
000764	93	0.2580645161290322	0.3333333333333333	0.1505376344086021	0.2580645161290322	0.4838709677419355	G	C	2	-6.4	1.0347300106547237	0.9999941166070142
000765	93	0.2795698924731182	0.2365591397849462	0.2473118279569892	0.2365591397849462	0.4838709677419355	A	A	3	-7.0	0.7890227265051273	1.0038433156795414
000766	93	0.3440860215053763	0.3010752688172043	0.1827956989247312	0.1720430107526881	0.4838709677419355	C	C	3	-3.2	0.5744728400091299	1.004094338378939
000767	93	0.2795698924731182	0.3225806451612903	0.1612903225806451	0.2365591397849462	0.4838709677419355	A	C	3	-6.6	1.0368509175699585	0.9976465205937456
000768	93	0.2258064516129032	0.3010752688172043	0.1612903225806451	0.3118279569892473	0.4623655913978494	C	A	3	-5.5	2.011702124265878	1.005353101332379
000769	93	0.3010752688172043	0.3440860215053763	0.1290322580645161	0.2258064516129032	0.4731182795698925	T	C	2	-5.1	1.5755395810470518	0.995902068736088
000771	93	0.2580645161290322	0.3225806451612903	0.2150537634408602	0.2043010752688172	0.5376344086021505	C	G	3	-8.7	1.2203358327405605	0.996748928958384
000772	93	0.3010752688172043	0.2365591397849462	0.1827956989247312	0.2795698924731182	0.4193548387096774	G	C	2	-8.7	0.6048159083440082	1.0029775384918234
000773	93	0.3333333333333333	0.2473118279569892	0.2043010752688172	0.2150537634408602	0.4516129032258064	A	A	3	-8.2	0.3866673786917058	1.0037454823671044
000774	93	0.3333333333333333	0.2795698924731182	0.1935483870967742	0.1935483870967742	0.4731182795698925	C	C	3	-6.6	0.417517921458029	1.004782121611965
000776	93	0.2795698924731182	0.3440860215053763	0.1935483870967742	0.1827956989247312	0.5376344086021505	G	A	3	-6.5	0.5183574554009795	1.0044708863428764
000777	93	0.3010752688172043	0.2688172043010752	0.1827956989247312	0.2473118279569892	0.4516129032258064	A	T	3	-8.4	0.9717285521119474	1.000922669444588
000778	93	0.2903225806451613	0.3225806451612903	0.2043010752688172	0.1827956989247312	0.5268817204301075	C	C	2	-8.1	0.5125446937537281	1.0001573362864449
000779	93	0.2795698924731182	0.2903225806451613	0.1935483870967742	0.2365591397849462	0.4838709677419355	T	T	3	-8.2	0.8068750585758353	1.0022051675175787
000780	93	0.2688172043010752	0.3010752688172043	0.1720430107526881	0.2580645161290322	0.4731182795698925	G	T	3	-7.1	2.152151522894598	0.9985845795505768
000781	93	0.2580645161290322	0.2795698924731182	0.2043010752688172	0.2580645161290322	0.4838709677419355	A	A	3	-9.6	1.4722287044545714	1.002370512252282
000782	93	0.2903225806451613	0.3118279569892473	0.1720430107526881	0.2258064516129032	0.4838709677419355	C	T	2	-6.3	0.862768786634582	1.0040217621908152
000783	93	0.2258064516129032	0.3010752688172043	0.1612903225806451	0.3118279569892473	0.4623655913978494	T	A	2	-3.9	2.158415262213094	0.9992936684873014
000784	93	0.2903225806451613	0.2795698924731182	0.1612903225806451	0.2688172043010752	0.4408602150537634	G	T	2	-4.4	0.6912909946831208	1.0045777520255197
000785	93	0.2795698924731182	0.2473118279569892	0.2473118279569892	0.2258064516129032	0.4946236559139785	A	C	3	-10.5	0.8719192139705758	1.0017870012063628
000786	93	0.2903225806451613	0.3440860215053763	0.1182795698924731	0.2473118279569892	0.4623655913978494	T	A	3	-4.6	1.1809475141352326	1.0011585246627392
000789	93	0.2365591397849462	0.3548387096774194	0.1612903225806451	0.2473118279569892	0.5161290322580645	A	C	3	-6.0	1.5623255812661307	0.9925780642025184
000790	93	0.2688172043010752	0.2795698924731182	0.2150537634408602	0.2365591397849462	0.4946236559139785	C	A	3	-13.1	1.044105653066456	1.0011140986565523
000791	93	0.2365591397849462	0.2580645161290322	0.1935483870967742	0.3118279569892473	0.4516129032258064	T	G	3	-7.8	1.5986789253260565	1.001225376355713
000792	93	0.3010752688172043	0.2258064516129032	0.2150537634408602	0.2580645161290322	0.4408602150537634	G	A	3	-8.9	0.4238203585780574	1.0059305467032045
000793	93	0.2365591397849462	0.2795698924731182	0.2043010752688172	0.2795698924731182	0.4838709677419355	A	C	2	-5.0	1.4475346669840012	0.999130675975253
000794	93	0.2688172043010752	0.3225806451612903	0.1827956989247312	0.2258064516129032	0.5053763440860215	C	C	3	-7.8	1.107780300316158	0.9922919639655784
000795	93	0.2365591397849462	0.3333333333333333	0.2043010752688172	0.2258064516129032	0.5376344086021505	T	C	3	-10.0	2.0397192038418948	1.0005877944983406
000796	93	0.2365591397849462	0.3440860215053763	0.1935483870967742	0.2258064516129032	0.5376344086021505	G	A	3	-11.2	1.194899777852174	0.9975225727171008
000797	93	0.2795698924731182	0.3010752688172043	0.1612903225806451	0.2580645161290322	0.4623655913978494	A	C	2	-7.5	1.2089396516226796	1.0007669262289485
000798	93	0.2903225806451613	0.2580645161290322	0.2150537634408602	0.2365591397849462	0.4731182795698925	C	C	2	-10.9	1.45498338389448	0.9851097793718776
000800	93	0.2365591397849462	0.3440860215053763	0.1935483870967742	0.2258064516129032	0.5376344086021505	C	A	2	-9.4	1.904383340191194	0.9982141394484926
000801	93	0.2688172043010752	0.2688172043010752	0.1827956989247312	0.2795698924731182	0.4516129032258064	T	T	3	-7.3	1.5075087145689945	1.001924645761726
000802	93	0.2688172043010752	0.3118279569892473	0.2258064516129032	0.1935483870967742	0.5376344086021505	G	G	3	-7.2	1.032320855723322	1.0016572757394269
000803	93	0.2688172043010752	0.2580645161290322	0.2688172043010752	0.2043010752688172	0.5268817204301075	C	G	3	-11.1	0.8186051768790885	0.9904201969609456
000804	93	0.2688172043010752	0.3010752688172043	0.2043010752688172	0.2258064516129032	0.5053763440860215	G	T	2	-10.7	0.8307694671310172	1.003891192469566
000805	93	0.2365591397849462	0.2365591397849462	0.2365591397849462	0.2903225806451613	0.4731182795698925	A	T	3	-10.4	1.0834463839540538	1.0005428956411178
000806	93	0.2688172043010752	0.3010752688172043	0.1827956989247312	0.2473118279569892	0.4838709677419355	C	A	2	-4.2	1.8477652811961365	1.003492264991291
000807	93	0.2903225806451613	0.3118279569892473	0.1397849462365591	0.2580645161290322	0.4516129032258064	T	A	3	-8.7	0.5998787438714318	1.0024020407591556
000808	93	0.2795698924731182	0.2365591397849462	0.2473118279569892	0.2365591397849462	0.4838709677419355	G	G	3	-6.7	0.5574374429606634	1.0013651193953577
000809	93	0.3225806451612903	0.2258064516129032	0.2258064516129032	0.2258064516129032	0.4516129032258064	A	C	3	-7.7	0.6585436693963382	0.9936439314198128
000810	93	0.2688172043010752	0.2903225806451613	0.1827956989247312	0.2580645161290322	0.4731182795698925	C	C	3	-10.4	0.9122223374430886	1.000155513860015
000811	93	0.2688172043010752	0.2795698924731182	0.2043010752688172	0.2473118279569892	0.4838709677419355	T	A	3	-9.4	0.5714033797656669	1.0061249519838256
000812	93	0.3225806451612903	0.2688172043010752	0.2150537634408602	0.1935483870967742	0.4838709677419355	G	T	3	-12.4	0.4714779204205961	1.0035003963899227
000813	93	0.3333333333333333	0.3333333333333333	0.1935483870967742	0.1397849462365591	0.5268817204301075	A	A	3	-8.4	0.8806903932077262	0.9912465831261924
000814	93	0.3118279569892473	0.3010752688172043	0.1612903225806451	0.2258064516129032	0.4623655913978494	C	T	3	-5.4	0.6848156269344814	0.999514543396506
000815	93	0.2580645161290322	0.3225806451612903	0.1827956989247312	0.2365591397849462	0.5053763440860215	T	T	3	-9.6	1.6310994167690211	1.0008542651490802
000816	93	0.3225806451612903	0.2688172043010752	0.1827956989247312	0.2258064516129032	0.4516129032258064	G	T	2	-11.3	0.4673354619562516	1.003214575264323
000817	93	0.2903225806451613	0.3333333333333333	0.1935483870967742	0.1827956989247312	0.5268817204301075	A	A	3	-4.9	0.8947271093069398	0.9986145492721856
000818	93	0.3440860215053763	0.3118279569892473	0.1935483870967742	0.1505376344086021	0.5053763440860215	T	T	3	-4.4	0.477142164746644	1.0014467116808543
000819	93	0.3763440860215054	0.2903225806451613	0.1720430107526881	0.1612903225806451	0.4623655913978494	C	T	3	-4.1	0.4461434591783507	0.9885407618953304
000820	93	0.2795698924731182	0.3010752688172043	0.1935483870967742	0.2258064516129032	0.4946236559139785	G	C	2	-11.6	0.6747475154286051	0.9971656755980304
000821	93	0.2795698924731182	0.2688172043010752	0.1720430107526881	0.2795698924731182	0.4408602150537634	A	C	2	-12.7	1.8573336599958683	0.9844026449009536
000822	93	0.3118279569892473	0.3333333333333333	0.1505376344086021	0.2043010752688172	0.4838709677419355	C	T	3	-6.8	0.8354055350498346	0.9878960609806628
000823	93	0.2903225806451613	0.2365591397849462	0.2473118279569892	0.2258064516129032	0.4838709677419355	T	A	2	-8.3	0.7983128468146177	1.0005614855236782
000824	93	0.2795698924731182	0.2473118279569892	0.2150537634408602	0.2580645161290322	0.4623655913978494	G	T	3	-7.5	0.6883906513750283	1.001516390165447
000825	93	0.2795698924731182	0.2795698924731182	0.2150537634408602	0.2258064516129032	0.4946236559139785	A	T	3	-11.0	0.4952623331764961	1.000599445292509
000826	93	0.2473118279569892	0.3118279569892473	0.2150537634408602	0.2258064516129032	0.5268817204301075	C	C	3	-7.9	1.4107956953276377	1.0021200535648511
000827	93	0.2580645161290322	0.2903225806451613	0.2043010752688172	0.2473118279569892	0.4946236559139785	T	C	3	-9.8	0.7390344627068398	1.0004604353907651
000828	93	0.2688172043010752	0.3118279569892473	0.1935483870967742	0.2258064516129032	0.5053763440860215	G	C	3	-5.9	0.433641278004292	0.993006521727931
000829	93	0.3010752688172043	0.2365591397849462	0.2473118279569892	0.2150537634408602	0.4838709677419355	A	A	2	-8.2	0.4587130209204475	1.0040425591459494
000830	93	0.2688172043010752	0.2150537634408602	0.2580645161290322	0.2580645161290322	0.4731182795698925	C	A	3	-7.2	1.0482889061930634	0.991719765177065
000831	93	0.2903225806451613	0.2903225806451613	0.2043010752688172	0.2150537634408602	0.4946236559139785	A	T	3	-9.7	0.9254398784670006	0.9864216611060652
000832	93	0.3440860215053763	0.2903225806451613	0.1827956989247312	0.1827956989247312	0.4731182795698925	C	T	3	-5.6	0.4214563844611573	1.0039312916352996
000833	93	0.2903225806451613	0.3225806451612903	0.1827956989247312	0.2043010752688172	0.5053763440860215	T	T	3	-10.6	0.7770083690622048	1.0009847907311402
000834	93	0.3225806451612903	0.2150537634408602	0.2688172043010752	0.1935483870967742	0.4838709677419355	G	A	3	-7.9	0.3296404850709645	0.9959942016337102
000835	93	0.3010752688172043	0.2903225806451613	0.2150537634408602	0.1935483870967742	0.5053763440860215	C	T	3	-7.4	1.187569478892327	1.002790158149344
000836	93	0.2903225806451613	0.2473118279569892	0.1935483870967742	0.2688172043010752	0.4408602150537634	G	A	3	-15.3	1.326110190768848	0.9853785322197396
000837	93	0.3118279569892473	0.2473118279569892	0.2043010752688172	0.2365591397849462	0.4516129032258064	A	C	3	-6.7	0.6249816884354621	0.992525222969363
000838	93	0.3225806451612903	0.2688172043010752	0.2258064516129032	0.1827956989247312	0.4946236559139785	C	T	3	-6.3	0.8310576695325876	0.9988546120333812
000839	93	0.2688172043010752	0.2043010752688172	0.2688172043010752	0.2580645161290322	0.4731182795698925	T	T	3	-8.6	1.1037764834607702	1.0041380157999569
000840	93	0.2903225806451613	0.2688172043010752	0.1827956989247312	0.2580645161290322	0.4516129032258064	G	T	2	-6.6	1.605484432181894	1.0026671286978026
000841	93	0.3225806451612903	0.2903225806451613	0.2043010752688172	0.1827956989247312	0.4946236559139785	A	T	3	-5.5	0.8546187163866655	0.9957293337696956
000842	93	0.3010752688172043	0.2580645161290322	0.1935483870967742	0.2473118279569892	0.4516129032258064	C	A	2	-4.3	1.1381039479685469	1.0018780751134906
000843	93	0.3010752688172043	0.2688172043010752	0.2043010752688172	0.2258064516129032	0.4731182795698925	T	C	3	-9.3	1.1188072673915257	0.9858713064338828
000845	93	0.2688172043010752	0.3763440860215054	0.1290322580645161	0.2258064516129032	0.5053763440860215	A	C	3	-5.9	1.5257737156605198	1.0036496632262215
000846	93	0.2795698924731182	0.2580645161290322	0.2150537634408602	0.2473118279569892	0.4731182795698925	C	T	2	-9.2	0.7716318209970677	1.0032233553155945
000847	93	0.2258064516129032	0.2473118279569892	0.1935483870967742	0.3333333333333333	0.4408602150537634	T	T	2	-6.9	1.491964948445968	1.0045598367635629
000848	93	0.2473118279569892	0.3010752688172043	0.1935483870967742	0.2580645161290322	0.4946236559139785	G	A	3	-6.0	0.9817063929058396	1.002444294700375
000849	93	0.2795698924731182	0.2258064516129032	0.3010752688172043	0.1935483870967742	0.5268817204301075	A	T	3	-8.3	1.126247944883186	1.0006505403008898
000850	93	0.2795698924731182	0.2365591397849462	0.2473118279569892	0.2365591397849462	0.4838709677419355	T	C	3	-10.8	0.8465389197575246	1.003231208586067
000851	93	0.2688172043010752	0.3333333333333333	0.1612903225806451	0.2365591397849462	0.4946236559139785	C	T	3	-6.9	1.2319405498279026	0.9955009033760134
000852	93	0.3333333333333333	0.3010752688172043	0.1720430107526881	0.1935483870967742	0.4731182795698925	G	C	3	-3.4	0.4154303921235638	1.0001607828570869
000854	93	0.2903225806451613	0.2580645161290322	0.2043010752688172	0.2473118279569892	0.4623655913978494	C	T	3	-10.7	0.902501137363628	1.0040509161823303
000855	93	0.2903225806451613	0.2258064516129032	0.2473118279569892	0.2365591397849462	0.4731182795698925	T	C	3	-6.2	0.5575434660393831	1.0054260737633922
000856	93	0.2903225806451613	0.2903225806451613	0.1935483870967742	0.2258064516129032	0.4838709677419355	G	T	3	-11.1	0.4481989771768218	1.0008933418684365
000857	93	0.2903225806451613	0.2903225806451613	0.2150537634408602	0.2043010752688172	0.5053763440860215	A	A	3	-11.2	1.3863856037126192	0.9988977833964112
000858	93	0.2903225806451613	0.2795698924731182	0.2150537634408602	0.2150537634408602	0.4946236559139785	C	C	3	-9.3	0.6427466926024568	1.0004326532094785
000859	93	0.3010752688172043	0.3010752688172043	0.2043010752688172	0.1935483870967742	0.5053763440860215	T	C	3	-12.8	0.7604951005927686	0.997148997143548
000860	93	0.2795698924731182	0.2795698924731182	0.1827956989247312	0.2580645161290322	0.4623655913978494	G	T	3	-7.3	1.2661460032544776	1.0050242115144303
000862	93	0.3225806451612903	0.2150537634408602	0.2580645161290322	0.2043010752688172	0.4731182795698925	C	A	3	-5.6	0.3353658599974037	1.003048540641564
000863	93	0.2688172043010752	0.2688172043010752	0.1935483870967742	0.2688172043010752	0.4623655913978494	A	C	3	-3.9	1.2171550898177266	1.0035492302509588
000864	93	0.4193548387096774	0.2795698924731182	0.1720430107526881	0.1290322580645161	0.4516129032258064	C	C	3	-4.4	0.1782991257381284	1.0085367786191264
000865	93	0.2580645161290322	0.3333333333333333	0.1505376344086021	0.2580645161290322	0.4838709677419355	T	C	3	-11.3	1.449123675975068	1.000541182621458
000866	93	0.2688172043010752	0.3010752688172043	0.1720430107526881	0.2580645161290322	0.4731182795698925	G	C	2	-8.3	2.530858846489874	0.9978102299671516
000868	93	0.2903225806451613	0.2903225806451613	0.1827956989247312	0.2365591397849462	0.4731182795698925	G	C	3	-13.1	0.7790342598657934	1.002331558909359
000870	93	0.2365591397849462	0.3118279569892473	0.1720430107526881	0.2795698924731182	0.4838709677419355	C	C	3	-7.7	2.40212255605097	1.002337999841178
000871	93	0.3225806451612903	0.2903225806451613	0.2258064516129032	0.1612903225806451	0.5161290322580645	T	A	2	-10.0	0.4926431087547959	0.9882525441632452
000872	93	0.2903225806451613	0.2795698924731182	0.2150537634408602	0.2150537634408602	0.4946236559139785	G	T	3	-10.4	0.9196582719358746	1.0032149902641836
000873	93	0.2473118279569892	0.2903225806451613	0.2043010752688172	0.2580645161290322	0.4946236559139785	A	T	2	-4.5	1.078811262554387	1.001159848359067
000874	93	0.2258064516129032	0.2580645161290322	0.2258064516129032	0.2903225806451613	0.4838709677419355	C	T	3	-5.5	1.0838898422002914	1.0013660050411226
000875	93	0.3010752688172043	0.3440860215053763	0.1505376344086021	0.2043010752688172	0.4946236559139785	T	A	3	-5.2	1.0598471210187743	1.000607704623037
000876	93	0.2580645161290322	0.3225806451612903	0.2043010752688172	0.2150537634408602	0.5268817204301075	G	A	3	-5.4	0.9637290565226352	0.9953117198672652
000877	93	0.2903225806451613	0.2903225806451613	0.1720430107526881	0.2473118279569892	0.4623655913978494	A	C	3	-5.5	1.162413849810502	0.9916195871299656
000878	93	0.3440860215053763	0.2688172043010752	0.2043010752688172	0.1827956989247312	0.4731182795698925	C	G	3	-9.5	0.2483451337476071	1.0022667655251214
000879	93	0.3440860215053763	0.2903225806451613	0.1397849462365591	0.2258064516129032	0.4301075268817204	T	T	3	-6.8	0.3665940094673816	1.006571761073251
000880	93	0.3010752688172043	0.2795698924731182	0.2150537634408602	0.2043010752688172	0.4946236559139785	G	T	2	-8.8	0.7775822341252311	1.0024415630727912
000881	93	0.2688172043010752	0.3225806451612903	0.1827956989247312	0.2258064516129032	0.5053763440860215	A	T	3	-4.0	0.6499733147230071	1.003757996433821
000882	93	0.2365591397849462	0.3225806451612903	0.2043010752688172	0.2365591397849462	0.5268817204301075	T	C	2	-7.4	2.455521180636563	0.9965654913607912
000883	93	0.3010752688172043	0.2903225806451613	0.1935483870967742	0.2150537634408602	0.4838709677419355	C	C	3	-5.5	1.273082355247695	0.9958561271373976
000884	93	0.2795698924731182	0.3010752688172043	0.2258064516129032	0.1935483870967742	0.5268817204301075	G	A	2	-12.1	0.7339472348682835	1.001223903652275
000885	93	0.2150537634408602	0.3333333333333333	0.2043010752688172	0.2473118279569892	0.5376344086021505	A	T	3	-8.1	0.9881638292824916	0.999529618218276
000886	93	0.2473118279569892	0.3010752688172043	0.2043010752688172	0.2473118279569892	0.5053763440860215	C	A	3	-7.1	0.8515537111117341	0.9961064819902624
000888	93	0.2580645161290322	0.2473118279569892	0.2150537634408602	0.2795698924731182	0.4623655913978494	G	A	3	-6.5	1.989437379149052	0.9862122404773092
000890	93	0.2795698924731182	0.2795698924731182	0.2258064516129032	0.2150537634408602	0.5053763440860215	C	T	3	-9.3	1.017780030173112	0.9999268378465016
000891	93	0.3440860215053763	0.2365591397849462	0.2365591397849462	0.1827956989247312	0.4731182795698925	T	T	3	-8.3	0.3661868065405249	0.9951831153957864
000892	93	0.2688172043010752	0.2795698924731182	0.1935483870967742	0.2580645161290322	0.4731182795698925	G	C	3	-4.8	0.7884709615484514	0.9912618893851746
000893	93	0.2688172043010752	0.2903225806451613	0.1720430107526881	0.2688172043010752	0.4623655913978494	A	A	3	-5.7	1.6351533861066498	0.9989937701480311
000894	93	0.2795698924731182	0.3548387096774194	0.1935483870967742	0.1720430107526881	0.5483870967741935	C	T	2	-5.5	0.6604267433831952	1.0020405033489443
000895	93	0.2580645161290322	0.2903225806451613	0.2043010752688172	0.2473118279569892	0.4946236559139785	A	T	3	-11.6	1.2739015410614685	0.999613152894676
000896	93	0.3010752688172043	0.2795698924731182	0.1827956989247312	0.2365591397849462	0.4623655913978494	C	T	3	-7.5	0.7341582448071857	1.001738497599434
000898	93	0.2795698924731182	0.2473118279569892	0.2365591397849462	0.2365591397849462	0.4838709677419355	G	C	2	-8.1	0.635851478146877	1.0004468227385177
000899	93	0.3225806451612903	0.2580645161290322	0.1827956989247312	0.2365591397849462	0.4408602150537634	C	A	2	-5.2	0.4588346045764159	1.0003849323535985
000900	93	0.2580645161290322	0.2365591397849462	0.2580645161290322	0.2473118279569892	0.4946236559139785	G	T	3	-9.5	0.8284702521398218	1.0037528013743005
000901	93	0.3010752688172043	0.3010752688172043	0.1720430107526881	0.2258064516129032	0.4731182795698925	A	T	3	-4.9	0.637365634272211	0.9886825467778536
000902	93	0.2473118279569892	0.2365591397849462	0.2365591397849462	0.2795698924731182	0.4731182795698925	C	A	3	-11.1	0.392268392454784	1.00058558887944
000903	93	0.3010752688172043	0.2473118279569892	0.2043010752688172	0.2473118279569892	0.4516129032258064	T	A	3	-6.0	0.6525770666444162	0.998712020302604
000904	93	0.3548387096774194	0.2688172043010752	0.2043010752688172	0.1720430107526881	0.4731182795698925	G	A	3	-9.3	0.6962149152769334	1.0014143311871466
000905	93	0.3010752688172043	0.2795698924731182	0.1720430107526881	0.2473118279569892	0.4516129032258064	A	T	3	-6.8	0.7223840647387628	0.9996152054833252
000906	93	0.2795698924731182	0.2903225806451613	0.1827956989247312	0.2473118279569892	0.4731182795698925	C	C	3	-5.7	1.1988450578710013	1.001802649807135
000907	93	0.3010752688172043	0.3548387096774194	0.1075268817204301	0.2365591397849462	0.4623655913978494	T	A	3	-6.0	0.7902987909187612	1.0003228483800592
000908	93	0.2903225806451613	0.2688172043010752	0.2150537634408602	0.2258064516129032	0.4838709677419355	G	T	2	-7.4	0.8225822561622925	1.0032586196177482
000909	93	0.2473118279569892	0.2903225806451613	0.2365591397849462	0.2258064516129032	0.5268817204301075	A	T	3	-10.8	1.1205564919416773	0.994803186888782
000910	93	0.3225806451612903	0.3010752688172043	0.1720430107526881	0.2043010752688172	0.4731182795698925	C	T	3	-5.0	0.5445572749170184	1.0025085657711024
000913	93	0.3010752688172043	0.2473118279569892	0.2150537634408602	0.2365591397849462	0.4623655913978494	A	T	3	-3.9	0.7417448531033238	1.0045635577144731
000914	93	0.3010752688172043	0.3118279569892473	0.1612903225806451	0.2258064516129032	0.4731182795698925	T	A	3	-6.6	0.820713969245363	0.9999165893453276
000915	93	0.3010752688172043	0.2043010752688172	0.2150537634408602	0.2795698924731182	0.4193548387096774	C	A	3	-11.7	0.777036612528504	1.0055370449247552
000916	93	0.2903225806451613	0.2258064516129032	0.2473118279569892	0.2365591397849462	0.4731182795698925	G	C	3	-7.3	0.6057030931976914	1.0035177446093886
000917	93	0.3010752688172043	0.2795698924731182	0.1935483870967742	0.2258064516129032	0.4731182795698925	A	G	3	-6.9	0.5968611356425491	0.993754178620776
000918	93	0.2903225806451613	0.2795698924731182	0.1827956989247312	0.2473118279569892	0.4623655913978494	C	A	2	-6.6	0.4354086605590578	1.006578330556545
000920	93	0.3333333333333333	0.2903225806451613	0.1612903225806451	0.2150537634408602	0.4516129032258064	G	C	2	-4.1	0.3047918587918478	1.0055858704043406
000921	93	0.2903225806451613	0.2795698924731182	0.1827956989247312	0.2473118279569892	0.4623655913978494	A	A	3	-11.8	1.0972844071711976	1.002419224382101
000922	93	0.2688172043010752	0.2473118279569892	0.2150537634408602	0.2688172043010752	0.4623655913978494	C	T	3	-8.7	1.120870973407311	1.0018617707608182
000923	93	0.2795698924731182	0.3010752688172043	0.1720430107526881	0.2473118279569892	0.4731182795698925	T	C	3	-9.3	0.864404140553973	0.9970323429951248
000924	93	0.2903225806451613	0.2688172043010752	0.2043010752688172	0.2365591397849462	0.4731182795698925	G	C	2	-9.0	1.6566205257765658	1.0042167607727133
000925	93	0.2580645161290322	0.2903225806451613	0.1827956989247312	0.2688172043010752	0.4731182795698925	A	T	3	-8.5	0.9046392076907016	1.0051436804889546
000926	93	0.2688172043010752	0.3010752688172043	0.2473118279569892	0.1827956989247312	0.5483870967741935	C	A	3	-10.8	0.5895424294147034	1.0008070792798551
000927	93	0.3333333333333333	0.2688172043010752	0.1720430107526881	0.2258064516129032	0.4408602150537634	A	A	3	-6.1	0.7255155939343542	0.997859418688454
000929	93	0.2473118279569892	0.3333333333333333	0.1505376344086021	0.2688172043010752	0.4838709677419355	T	C	3	-5.2	3.1436053374771027	1.0019786335205805
000930	93	0.3010752688172043	0.2688172043010752	0.2365591397849462	0.1935483870967742	0.5053763440860215	G	T	3	-6.1	0.5640696145114652	0.999727300473318
000931	93	0.2365591397849462	0.2150537634408602	0.2580645161290322	0.2903225806451613	0.4731182795698925	C	T	2	-8.9	0.970303170260996	0.999919240307467
000932	93	0.3225806451612903	0.2795698924731182	0.1720430107526881	0.2258064516129032	0.4516129032258064	G	A	3	-8.1	0.3905324034130559	0.9929683316159662
000933	93	0.3333333333333333	0.2043010752688172	0.2473118279569892	0.2150537634408602	0.4516129032258064	A	A	3	-7.0	0.6656560037071446	0.9923411830178698
000934	93	0.3440860215053763	0.3118279569892473	0.1720430107526881	0.1720430107526881	0.4838709677419355	C	C	2	-5.9	0.5046339473888305	0.9986934517216166
000935	93	0.3010752688172043	0.2150537634408602	0.2688172043010752	0.2150537634408602	0.4838709677419355	T	G	3	-9.7	0.4553805830783519	1.0030968537597715
000936	93	0.2688172043010752	0.3655913978494624	0.1505376344086021	0.2150537634408602	0.5161290322580645	G	A	3	-7.7	1.0789597153722066	1.004685444859138
000937	93	0.3118279569892473	0.2903225806451613	0.1612903225806451	0.2365591397849462	0.4516129032258064	A	C	3	-6.0	1.2374171548189192	1.002368169756833
000938	93	0.2903225806451613	0.3333333333333333	0.1720430107526881	0.2043010752688172	0.5053763440860215	C	A	3	-3.7	0.7037839808105282	1.0013357338092836
000939	93	0.2903225806451613	0.3118279569892473	0.2150537634408602	0.1827956989247312	0.5268817204301075	T	T	3	-9.1	0.7087003275523348	0.9978908540220776
000940	93	0.2688172043010752	0.2903225806451613	0.2258064516129032	0.2150537634408602	0.5161290322580645	G	T	3	-12.4	0.7078798612104157	1.0035340524840168
000941	93	0.2795698924731182	0.2795698924731182	0.1827956989247312	0.2580645161290322	0.4623655913978494	A	C	3	-9.9	0.8551517096676973	1.0020338933319906
000942	93	0.3225806451612903	0.2903225806451613	0.1827956989247312	0.2043010752688172	0.4731182795698925	C	A	3	-7.0	0.3935722155856454	1.002376045544111
000943	93	0.3225806451612903	0.2580645161290322	0.2043010752688172	0.2150537634408602	0.4623655913978494	T	C	3	-8.2	0.3443644684007473	1.005862753489576
000944	93	0.3118279569892473	0.2473118279569892	0.2473118279569892	0.1935483870967742	0.4946236559139785	G	A	3	-8.7	0.3912407007295211	0.988922637944222
000945	93	0.2580645161290322	0.2688172043010752	0.2150537634408602	0.2580645161290322	0.4838709677419355	A	C	3	-12.1	1.2600627468119194	0.9986564828943508
000946	93	0.2580645161290322	0.2903225806451613	0.2043010752688172	0.2473118279569892	0.4946236559139785	T	T	3	-7.1	1.7274111138873849	0.997562611548205
000947	93	0.2795698924731182	0.2580645161290322	0.2043010752688172	0.2580645161290322	0.4623655913978494	C	T	3	-5.1	0.9188220282753632	1.0004551102368808
000948	93	0.2903225806451613	0.2903225806451613	0.1827956989247312	0.2365591397849462	0.4731182795698925	G	C	3	-8.8	0.4243600817269081	1.004116388407411
000949	93	0.2903225806451613	0.2688172043010752	0.1935483870967742	0.2473118279569892	0.4623655913978494	A	T	3	-10.8	1.0284993997644876	1.0014977035078687
000950	93	0.2473118279569892	0.3763440860215054	0.1612903225806451	0.2150537634408602	0.5376344086021505	C	T	3	-8.2	1.6239744515773165	0.9940396754601826
000951	93	0.2795698924731182	0.2580645161290322	0.2043010752688172	0.2580645161290322	0.4623655913978494	T	A	3	-11.9	1.1804050099001024	0.9917630313716882
000952	93	0.2688172043010752	0.2688172043010752	0.2688172043010752	0.1935483870967742	0.5376344086021505	G	T	3	-9.1	0.4706457293235533	1.0005951352752185
000953	93	0.2580645161290322	0.2688172043010752	0.2258064516129032	0.2473118279569892	0.4946236559139785	A	G	2	-9.8	1.1022540730602113	0.999530494824274
000954	93	0.2473118279569892	0.2795698924731182	0.1935483870967742	0.2795698924731182	0.4731182795698925	C	T	3	-4.4	0.8925359944435763	1.0020204345200718
000955	93	0.3548387096774194	0.2473118279569892	0.1827956989247312	0.2150537634408602	0.4301075268817204	T	T	3	-7.0	0.4576688340270157	1.0019607905895849
000956	93	0.2580645161290322	0.2150537634408602	0.3118279569892473	0.2150537634408602	0.5268817204301075	G	T	2	-10.1	0.6089904193414937	0.9940396754601826
000957	93	0.2688172043010752	0.2903225806451613	0.2043010752688172	0.2365591397849462	0.4946236559139785	A	C	3	-8.8	1.8081019749370215	1.000466093265363
000958	93	0.3225806451612903	0.2903225806451613	0.1935483870967742	0.1935483870967742	0.4838709677419355	C	T	3	-15.3	1.1829926102988022	1.0014978233962115
000959	93	0.3440860215053763	0.2365591397849462	0.1397849462365591	0.2795698924731182	0.3763440860215054	A	C	3	-9.2	0.5289601442915283	1.002069022318293
000960	93	0.3440860215053763	0.2688172043010752	0.2580645161290322	0.1290322580645161	0.5268817204301075	C	A	3	-10.3	0.4212566492959713	1.0002929107819596
000961	93	0.3010752688172043	0.2903225806451613	0.1935483870967742	0.2150537634408602	0.4838709677419355	T	A	3	-3.9	0.4652870027141814	1.0001373121905637
000962	93	0.3118279569892473	0.3225806451612903	0.1827956989247312	0.1827956989247312	0.5053763440860215	G	C	3	-4.4	1.029360922630867	0.998867578753325
000963	93	0.3010752688172043	0.3010752688172043	0.1935483870967742	0.2043010752688172	0.4946236559139785	C	A	3	-10.9	0.9598668279560886	1.0027179464669302
000964	93	0.3118279569892473	0.3010752688172043	0.2043010752688172	0.1827956989247312	0.5053763440860215	G	A	3	-10.1	0.5137243147121185	0.997645170938129
000965	93	0.2473118279569892	0.2795698924731182	0.2365591397849462	0.2365591397849462	0.5161290322580645	A	C	3	-11.4	2.1230017419824008	1.0013195284114558
000966	93	0.3655913978494624	0.3010752688172043	0.1720430107526881	0.1612903225806451	0.4731182795698925	C	C	3	-4.5	0.4606605015647363	1.000725394721543
000967	93	0.2903225806451613	0.3118279569892473	0.1720430107526881	0.2258064516129032	0.4838709677419355	T	C	3	-6.3	0.9790461477405036	1.0049100336778634
000968	93	0.3225806451612903	0.3010752688172043	0.1827956989247312	0.1935483870967742	0.4838709677419355	G	A	3	-9.9	1.4360888686866584	0.9966348142479958
000969	93	0.3548387096774194	0.2580645161290322	0.1612903225806451	0.2258064516129032	0.4193548387096774	A	T	3	-8.9	0.4892161867189237	1.0049471041380662
000970	93	0.2580645161290322	0.2795698924731182	0.2365591397849462	0.2258064516129032	0.5161290322580645	C	C	3	-9.2	1.049179055137016	1.0020689150418634
000972	93	0.3225806451612903	0.3010752688172043	0.1827956989247312	0.1935483870967742	0.4838709677419355	G	C	3	-2.9	0.5497935824909221	1.0051484625064857
000973	93	0.3440860215053763	0.3655913978494624	0.1397849462365591	0.1505376344086021	0.5053763440860215	A	C	3	-5.1	0.5453092109728663	0.9983003005708212
000974	93	0.2473118279569892	0.3010752688172043	0.2043010752688172	0.2473118279569892	0.5053763440860215	C	T	3	-5.7	1.185863002088246	1.0017931046798372
000975	93	0.2903225806451613	0.2473118279569892	0.2258064516129032	0.2365591397849462	0.4731182795698925	T	A	2	-11.6	0.9203048715995495	1.003584821596364
000976	93	0.2795698924731182	0.3225806451612903	0.1397849462365591	0.2580645161290322	0.4623655913978494	G	C	3	-3.0	0.7774368753553614	1.0004441413712142
000977	93	0.3010752688172043	0.2580645161290322	0.2365591397849462	0.2043010752688172	0.4946236559139785	A	C	3	-11.8	0.876447748272106	0.9978149633025144
000978	93	0.3333333333333333	0.3010752688172043	0.1720430107526881	0.1935483870967742	0.4731182795698925	T	C	3	-5.6	0.8409807189895739	1.0014918791129357
000979	93	0.2903225806451613	0.2903225806451613	0.1827956989247312	0.2365591397849462	0.4731182795698925	C	A	3	-10.1	2.3934951964322773	1.0012002707419576
000980	93	0.3010752688172043	0.2473118279569892	0.2365591397849462	0.2150537634408602	0.4838709677419355	G	A	3	-10.1	0.5251109683054963	0.9892460640823156
000981	93	0.2688172043010752	0.3225806451612903	0.1505376344086021	0.2580645161290322	0.4731182795698925	A	A	3	-10.8	1.9698332487131456	1.0048076608849783
000982	93	0.3440860215053763	0.3225806451612903	0.1720430107526881	0.1612903225806451	0.4946236559139785	C	C	3	-11.5	0.4326766467894312	1.0047075471374411
000983	93	0.2903225806451613	0.3225806451612903	0.1182795698924731	0.2688172043010752	0.4408602150537634	T	C	3	-5.4	1.4844476685777463	0.998484609143041
000985	93	0.3118279569892473	0.2365591397849462	0.2150537634408602	0.2365591397849462	0.4516129032258064	A	C	2	-7.4	0.8191167959348955	1.0028898720402002
000986	93	0.2795698924731182	0.2688172043010752	0.2150537634408602	0.2365591397849462	0.4838709677419355	C	T	2	-7.5	0.7051945552695491	1.0025009961801008
000988	93	0.2903225806451613	0.3118279569892473	0.1612903225806451	0.2365591397849462	0.4731182795698925	G	C	3	-5.9	0.5124913140156387	1.00144610416576
000989	93	0.2903225806451613	0.2580645161290322	0.1720430107526881	0.2795698924731182	0.4301075268817204	A	T	3	-8.1	0.7965384796674482	1.005466317493976
000990	93	0.2903225806451613	0.3118279569892473	0.2150537634408602	0.1827956989247312	0.5268817204301075	C	C	2	-8.9	0.7022502569185973	1.0023837127079926
000991	93	0.2688172043010752	0.3010752688172043	0.2150537634408602	0.2150537634408602	0.5161290322580645	A	C	2	-11.9	1.6751757501057871	0.9858765553453605
000992	93	0.3548387096774194	0.2688172043010752	0.1935483870967742	0.1827956989247312	0.4623655913978494	C	C	3	-5.4	0.8315156737609276	0.9887458692964356
000993	93	0.2365591397849462	0.2688172043010752	0.2365591397849462	0.2580645161290322	0.5053763440860215	T	G	3	-7.9	1.2921722622143816	0.9977161906756608
000994	93	0.3118279569892473	0.2688172043010752	0.2365591397849462	0.1827956989247312	0.5053763440860215	G	T	3	-8.3	0.8313542377110886	1.0013918833046662
000995	93	0.3118279569892473	0.3333333333333333	0.1827956989247312	0.1720430107526881	0.5161290322580645	C	C	3	-7.2	0.9232303599938207	1.0018762554033158
000996	93	0.3333333333333333	0.2795698924731182	0.2043010752688172	0.1827956989247312	0.4838709677419355	G	A	2	-8.4	0.4942550570018043	0.9982748418305348
000997	93	0.2580645161290322	0.2903225806451613	0.2365591397849462	0.2150537634408602	0.5268817204301075	A	C	2	-10.6	1.444256908157449	1.0003736279789277
000998	93	0.3333333333333333	0.3118279569892473	0.1935483870967742	0.1612903225806451	0.5053763440860215	C	C	3	-9.5	1.055899438071479	0.992589791248083
000999	93	0.3118279569892473	0.2903225806451613	0.1935483870967742	0.2043010752688172	0.4838709677419355	T	A	2	-8.3	0.4129572730254969	1.002712006094952
001000	93	0.3118279569892473	0.2903225806451613	0.2473118279569892	0.1505376344086021	0.5376344086021505	G	C	2	-8.8	0.435840031110274	0.998292385839856
001001	93	0.2903225806451613	0.2903225806451613	0.1720430107526881	0.2473118279569892	0.4623655913978494	A	T	3	-6.6	1.107835077388322	1.005482473401317
001002	93	0.3010752688172043	0.3225806451612903	0.1720430107526881	0.2043010752688172	0.4946236559139785	C	A	3	-11.3	1.05564250628357	1.0026814084532731
001003	93	0.2150537634408602	0.3548387096774194	0.1612903225806451	0.2688172043010752	0.5161290322580645	T	C	3	-6.2	1.4520896050119458	1.002128175431893
001004	93	0.3118279569892473	0.2795698924731182	0.1612903225806451	0.2473118279569892	0.4408602150537634	G	T	3	-2.7	0.8738965791837663	1.000756634651606
001005	93	0.3118279569892473	0.3118279569892473	0.1505376344086021	0.2258064516129032	0.4623655913978494	A	C	3	-8.6	0.8963135781045749	1.0039013703305952
001006	93	0.3010752688172043	0.3333333333333333	0.1397849462365591	0.2258064516129032	0.4731182795698925	C	T	3	-3.3	0.7203480507088581	1.0044279126994902
001007	93	0.3118279569892473	0.3225806451612903	0.1612903225806451	0.2043010752688172	0.4838709677419355	T	C	2	-5.6	0.5703585218586995	0.9973942355137524
001008	93	0.3118279569892473	0.2795698924731182	0.1720430107526881	0.2365591397849462	0.4516129032258064	G	A	3	-8.1	0.734922781090362	1.0006096315122286
001009	93	0.2688172043010752	0.2473118279569892	0.1935483870967742	0.2903225806451613	0.4408602150537634	A	C	3	-4.3	0.9299713277882808	1.0025571207598682
001010	93	0.3225806451612903	0.3118279569892473	0.2043010752688172	0.1612903225806451	0.5161290322580645	T	C	3	-12.7	0.5206002169098254	0.9987202546627986
001011	93	0.3010752688172043	0.2903225806451613	0.2043010752688172	0.2043010752688172	0.4946236559139785	C	G	3	-11.4	0.6673343646792121	1.0020098384029434
001012	93	0.3010752688172043	0.2903225806451613	0.1827956989247312	0.2258064516129032	0.4731182795698925	G	C	2	-6.4	0.8158722614220405	1.0010721302770416
001013	93	0.3010752688172043	0.2903225806451613	0.1827956989247312	0.2258064516129032	0.4731182795698925	A	T	2	-6.8	0.3877012834742081	1.0029357184099097
001014	93	0.3225806451612903	0.2580645161290322	0.2258064516129032	0.1935483870967742	0.4838709677419355	C	T	3	-5.0	0.4363154241228387	1.003350716776321
001015	93	0.3118279569892473	0.2580645161290322	0.2258064516129032	0.2043010752688172	0.4838709677419355	T	A	3	-7.2	0.573332878166454	1.0042116667492749
001016	93	0.3010752688172043	0.2580645161290322	0.2258064516129032	0.2150537634408602	0.4838709677419355	G	T	3	-9.6	1.094180970753785	1.0028193797409262
001017	93	0.3225806451612903	0.2580645161290322	0.1827956989247312	0.2365591397849462	0.4408602150537634	A	A	3	-6.0	0.7033481160610792	1.002655615810408
001018	93	0.2795698924731182	0.2795698924731182	0.2258064516129032	0.2150537634408602	0.5053763440860215	C	C	3	-9.2	0.943488382535006	0.9863656255836556
001019	93	0.3118279569892473	0.2688172043010752	0.2258064516129032	0.1935483870967742	0.4946236559139785	T	C	3	-9.1	0.5722326584551597	1.0058274155394635
001020	93	0.2903225806451613	0.2580645161290322	0.2258064516129032	0.2258064516129032	0.4838709677419355	G	G	3	-8.8	0.4793175610563059	1.0022599973305275
001021	93	0.3655913978494624	0.2365591397849462	0.2473118279569892	0.1505376344086021	0.4838709677419355	A	C	3	-11.4	0.4584046584813971	0.9947032481561452
001022	93	0.2258064516129032	0.3440860215053763	0.1505376344086021	0.2795698924731182	0.4946236559139785	C	C	3	-6.0	2.280623154474602	0.9985011076342886
001023	93	0.2903225806451613	0.3548387096774194	0.1397849462365591	0.2150537634408602	0.4946236559139785	A	C	3	-7.7	0.9601717855484128	1.0012206219886144
001024	93	0.2688172043010752	0.3225806451612903	0.1612903225806451	0.2473118279569892	0.4838709677419355	C	A	2	-7.0	1.4609189605588442	0.9978394875406612
001025	93	0.2688172043010752	0.3440860215053763	0.1182795698924731	0.2688172043010752	0.4623655913978494	T	G	3	-4.4	1.4147705044096088	1.0051555651382709
001026	93	0.2473118279569892	0.3118279569892473	0.2043010752688172	0.2365591397849462	0.5161290322580645	G	C	2	-10.1	1.5970637638749328	0.9998805180199756
001027	93	0.2688172043010752	0.3010752688172043	0.1827956989247312	0.2473118279569892	0.4838709677419355	C	T	3	-8.2	1.2778073356859136	1.0030098649200412
001028	93	0.2795698924731182	0.3118279569892473	0.1827956989247312	0.2258064516129032	0.4946236559139785	G	T	3	-4.9	1.507137536972787	0.9998486639897564
001029	93	0.2688172043010752	0.2688172043010752	0.2258064516129032	0.2365591397849462	0.4946236559139785	A	A	3	-9.1	1.0712187040725762	0.9980859125921164
001030	93	0.2903225806451613	0.3548387096774194	0.1397849462365591	0.2150537634408602	0.4946236559139785	C	A	3	-7.7	1.2651427387207932	1.0036970276416992
001031	93	0.2473118279569892	0.2903225806451613	0.1827956989247312	0.2795698924731182	0.4731182795698925	T	T	3	-9.0	2.9112288912363384	1.000505481679302
001032	93	0.3118279569892473	0.2473118279569892	0.2258064516129032	0.2150537634408602	0.4731182795698925	G	C	3	-6.7	0.7037496109512876	0.995110907635103
001033	93	0.3548387096774194	0.3440860215053763	0.1290322580645161	0.1720430107526881	0.4731182795698925	A	C	3	-4.0	0.6897810755135804	1.0019613784602837
001034	93	0.3548387096774194	0.3225806451612903	0.1397849462365591	0.1827956989247312	0.4623655913978494	C	C	3	-6.2	0.9019342501337692	0.9966034239850844
001035	93	0.3440860215053763	0.2688172043010752	0.1827956989247312	0.2043010752688172	0.4516129032258064	T	C	3	-8.0	0.9936428705364015	1.0041611418806362
001036	93	0.3333333333333333	0.2795698924731182	0.1935483870967742	0.1935483870967742	0.4731182795698925	G	T	3	-8.1	0.8344046361246901	0.9887357832342328
001037	93	0.3655913978494624	0.3118279569892473	0.1182795698924731	0.2043010752688172	0.4301075268817204	A	A	3	-2.9	0.6434829206012406	1.0015877721496549
001038	93	0.2150537634408602	0.3440860215053763	0.2043010752688172	0.2365591397849462	0.5483870967741935	C	T	3	-8.2	2.41657674098204	1.000471340245413
001039	93	0.2688172043010752	0.3225806451612903	0.1827956989247312	0.2258064516129032	0.5053763440860215	T	T	3	-9.5	1.4864909889847224	0.9982197323587056
001040	93	0.3118279569892473	0.2473118279569892	0.2365591397849462	0.2043010752688172	0.4838709677419355	G	T	3	-9.2	0.4778040327499811	0.9903584008197982
001041	93	0.3225806451612903	0.2365591397849462	0.2043010752688172	0.2365591397849462	0.4408602150537634	A	A	3	-8.1	0.5298267492200464	1.006210024490647
001042	93	0.2903225806451613	0.2580645161290322	0.2365591397849462	0.2150537634408602	0.4946236559139785	T	C	3	-8.1	0.7471760931923321	0.9996368377654584
001043	93	0.2795698924731182	0.2903225806451613	0.1827956989247312	0.2473118279569892	0.4731182795698925	C	T	3	-7.0	1.1138740467331127	0.9878960609806628
001044	93	0.2580645161290322	0.3118279569892473	0.1505376344086021	0.2795698924731182	0.4623655913978494	G	T	3	-4.2	1.4442989587662067	1.0021787598368574
001045	93	0.2795698924731182	0.2903225806451613	0.2150537634408602	0.2150537634408602	0.5053763440860215	A	A	3	-6.9	0.9995567988100436	1.0004633253106483
001046	93	0.3010752688172043	0.3333333333333333	0.1935483870967742	0.1720430107526881	0.5268817204301075	C	T	3	-6.4	0.4944878176311156	1.001222020174293
001047	93	0.2473118279569892	0.3225806451612903	0.1827956989247312	0.2473118279569892	0.5053763440860215	T	C	3	-10.8	1.4231849982018585	1.0015135044830872
001048	93	0.2795698924731182	0.2795698924731182	0.1612903225806451	0.2795698924731182	0.4408602150537634	G	C	3	-8.2	1.223192099218943	0.9924526262584616
001049	93	0.2473118279569892	0.3548387096774194	0.1720430107526881	0.2258064516129032	0.5268817204301075	A	C	3	-11.7	3.1803797730653	0.9986544305128116
001050	93	0.2903225806451613	0.3118279569892473	0.1827956989247312	0.2150537634408602	0.4946236559139785	C	C	3	-3.3	0.7389993432417501	1.0046155264229233
001051	93	0.2688172043010752	0.3118279569892473	0.2150537634408602	0.2043010752688172	0.5268817204301075	T	T	3	-13.2	0.7700623969525646	0.9992797898832566
001052	93	0.2688172043010752	0.3118279569892473	0.2043010752688172	0.2150537634408602	0.5161290322580645	G	A	2	-6.4	1.0526871240654432	0.9982062226975222
001053	93	0.2903225806451613	0.2795698924731182	0.1827956989247312	0.2473118279569892	0.4623655913978494	A	A	3	-6.0	1.178354705139838	1.0005081431377827
001054	93	0.2365591397849462	0.3440860215053763	0.1075268817204301	0.3118279569892473	0.4516129032258064	C	T	3	-5.7	3.661166350191348	1.0008613380372564
001056	93	0.2043010752688172	0.2903225806451613	0.2258064516129032	0.2795698924731182	0.5161290322580645	C	A	3	-8.4	1.4756191254843547	0.9991102654853652
001057	93	0.2688172043010752	0.3225806451612903	0.1720430107526881	0.2365591397849462	0.4946236559139785	T	T	3	-5.4	0.705517673816257	1.0000696358882466
001058	93	0.2473118279569892	0.3548387096774194	0.1827956989247312	0.2150537634408602	0.5376344086021505	G	T	3	-6.8	2.888675747686884	0.9991672518386288
001059	93	0.2258064516129032	0.3225806451612903	0.1720430107526881	0.2795698924731182	0.4946236559139785	C	T	3	-12.9	1.1188074190638235	0.9982885200701
001060	93	0.2903225806451613	0.2688172043010752	0.2580645161290322	0.1827956989247312	0.5268817204301075	G	T	2	-7.4	0.6428679301580357	1.0012392389700158
001061	93	0.2580645161290322	0.2795698924731182	0.2258064516129032	0.2365591397849462	0.5053763440860215	A	T	2	-6.8	0.9633731166508986	0.9919661906395018
001062	93	0.2688172043010752	0.3010752688172043	0.2258064516129032	0.2043010752688172	0.5268817204301075	C	C	3	-6.6	1.242274694894627	0.9979603183144444
001063	93	0.2903225806451613	0.2365591397849462	0.2150537634408602	0.2580645161290322	0.4516129032258064	T	A	3	-6.4	0.6260816331654401	1.0000970130996611
001064	93	0.2795698924731182	0.3440860215053763	0.1397849462365591	0.2365591397849462	0.4838709677419355	G	A	2	-4.9	2.140951031236798	1.0021599438356694
001065	93	0.2365591397849462	0.3225806451612903	0.2150537634408602	0.2258064516129032	0.5376344086021505	A	T	3	-11.7	1.6222777006723454	0.999375577458941
001066	93	0.2688172043010752	0.2903225806451613	0.2043010752688172	0.2365591397849462	0.4946236559139785	C	C	3	-9.3	1.5075945086666187	0.9973923141791208
001067	93	0.2580645161290322	0.2580645161290322	0.2473118279569892	0.2365591397849462	0.5053763440860215	T	T	3	-10.2	0.6443084426072411	1.0042749909845123
001068	93	0.2903225806451613	0.3225806451612903	0.1612903225806451	0.2258064516129032	0.4838709677419355	G	T	3	-4.9	0.99773641764522	0.9862034540681696
001070	93	0.2795698924731182	0.3333333333333333	0.1505376344086021	0.2365591397849462	0.4838709677419355	C	T	3	-3.1	0.8371005976654751	1.0053705593798228
001071	93	0.2795698924731182	0.3333333333333333	0.1290322580645161	0.2580645161290322	0.4623655913978494	T	T	3	-8.2	0.7941728104735736	1.0028212816808175
001072	93	0.2903225806451613	0.3225806451612903	0.1612903225806451	0.2258064516129032	0.4838709677419355	G	T	3	-4.7	0.9736357761520442	0.9980466383307298
001073	93	0.3010752688172043	0.2903225806451613	0.2043010752688172	0.2043010752688172	0.4946236559139785	A	A	3	-8.7	0.8830028916183879	1.0005963446524069
001075	93	0.3010752688172043	0.3440860215053763	0.1612903225806451	0.1935483870967742	0.5053763440860215	C	C	3	-5.1	0.7320202739000328	1.004840525724756
001076	93	0.1935483870967742	0.3440860215053763	0.1612903225806451	0.3010752688172043	0.5053763440860215	G	A	3	-3.7	2.9787615952926463	0.9989297593985608
001077	93	0.3225806451612903	0.3225806451612903	0.1397849462365591	0.2150537634408602	0.4623655913978494	A	G	2	-6.4	0.894995634224039	1.0005445588135595
001078	93	0.2795698924731182	0.3333333333333333	0.1720430107526881	0.2150537634408602	0.5053763440860215	C	G	3	-8.3	0.7647756103799384	1.0025914690912665
001080	93	0.3010752688172043	0.2688172043010752	0.1720430107526881	0.2580645161290322	0.4408602150537634	G	T	3	-8.0	1.190060938375973	0.9909004883024796
001081	93	0.3655913978494624	0.2580645161290322	0.2150537634408602	0.1612903225806451	0.4731182795698925	A	G	3	-3.0	0.2819517885411664	1.0051917362185068
001082	93	0.3010752688172043	0.2473118279569892	0.2473118279569892	0.2043010752688172	0.4946236559139785	C	T	3	-6.0	0.904494365506702	1.0008016973771894
001083	93	0.3440860215053763	0.3225806451612903	0.1397849462365591	0.1935483870967742	0.4623655913978494	T	C	3	-2.3	0.4558473830984353	1.006025498823137
001085	93	0.2903225806451613	0.2580645161290322	0.2365591397849462	0.2150537634408602	0.4946236559139785	A	A	2	-8.7	0.6206631440296069	1.0053144474064828
001086	93	0.3010752688172043	0.3010752688172043	0.2365591397849462	0.1612903225806451	0.5376344086021505	C	C	3	-10.6	1.4789503775797943	0.993128146360256
001088	93	0.2580645161290322	0.3118279569892473	0.1935483870967742	0.2365591397849462	0.5053763440860215	C	T	2	-9.2	1.2768929620762548	0.9999989189617045
001089	93	0.3225806451612903	0.2258064516129032	0.2365591397849462	0.2150537634408602	0.4623655913978494	T	C	3	-10.7	1.0028431110958047	0.9916328831674804
001090	93	0.3225806451612903	0.2795698924731182	0.2150537634408602	0.1827956989247312	0.4946236559139785	G	A	3	-9.7	0.6980022538040771	0.9932967541011752
001091	93	0.2903225806451613	0.3010752688172043	0.1935483870967742	0.2150537634408602	0.4946236559139785	C	C	3	-9.8	0.4860676778603732	1.0027605643404418
001092	93	0.2903225806451613	0.3225806451612903	0.1505376344086021	0.2365591397849462	0.4731182795698925	G	G	2	-8.6	0.6653680455312884	1.0037112966094093
001093	93	0.3655913978494624	0.3225806451612903	0.1827956989247312	0.1290322580645161	0.5053763440860215	A	G	3	-5.2	0.546485019833165	0.9969064133218964
001094	93	0.2688172043010752	0.3010752688172043	0.1612903225806451	0.2688172043010752	0.4623655913978494	C	A	2	-8.9	0.9706064446822886	1.0028534108638998
001096	93	0.2903225806451613	0.3118279569892473	0.1827956989247312	0.2150537634408602	0.4946236559139785	G	C	3	-7.9	0.593725827403562	1.0003908919017108
001097	93	0.3010752688172043	0.2903225806451613	0.1935483870967742	0.2150537634408602	0.4838709677419355	A	A	2	-7.2	0.7212212739614853	1.001897336810911
001098	93	0.3118279569892473	0.3548387096774194	0.1397849462365591	0.1935483870967742	0.4946236559139785	C	T	3	-3.8	0.7360728921882915	1.00140838739943
001099	93	0.3763440860215054	0.3333333333333333	0.1397849462365591	0.1505376344086021	0.4731182795698925	T	A	3	-3.5	0.5190510679950044	0.9994154735950096
001101	93	0.2795698924731182	0.2903225806451613	0.1612903225806451	0.2688172043010752	0.4516129032258064	A	A	3	-9.0	0.9055869671238232	1.0032937222250156
001102	93	0.2795698924731182	0.3333333333333333	0.1397849462365591	0.2473118279569892	0.4731182795698925	C	A	3	-2.3	1.0353948142894025	1.0004690717729474
001103	93	0.3118279569892473	0.2795698924731182	0.1827956989247312	0.2258064516129032	0.4623655913978494	T	T	2	-6.8	0.9128488786388336	1.0028224602168343
001104	93	0.2580645161290322	0.2688172043010752	0.2580645161290322	0.2150537634408602	0.5268817204301075	G	T	2	-6.2	0.6265306260498609	1.001937554452308
001105	93	0.3118279569892473	0.3118279569892473	0.1827956989247312	0.1935483870967742	0.4946236559139785	A	C	2	-7.8	0.8138483378906061	1.0026462902825846
001106	93	0.3118279569892473	0.3118279569892473	0.1935483870967742	0.1827956989247312	0.5053763440860215	T	C	3	-7.1	0.4069020728005214	1.002962430495465
001107	93	0.2365591397849462	0.3763440860215054	0.1397849462365591	0.2473118279569892	0.5161290322580645	C	T	3	-3.0	3.732298099325117	0.9988630484531816
001108	93	0.2795698924731182	0.2688172043010752	0.2043010752688172	0.2473118279569892	0.4731182795698925	G	A	3	-9.6	0.9653662588956936	1.0029099942911983
001109	93	0.2580645161290322	0.2795698924731182	0.1935483870967742	0.2688172043010752	0.4731182795698925	A	A	2	-11.0	0.9550675670627156	1.001806120002283
001110	93	0.3118279569892473	0.3010752688172043	0.1612903225806451	0.2258064516129032	0.4623655913978494	C	C	3	-10.5	0.9710920292432916	1.0010961507478433
001111	93	0.2043010752688172	0.3010752688172043	0.1827956989247312	0.3118279569892473	0.4838709677419355	T	C	3	-4.0	1.9785744056793249	0.9977420938705494
001112	93	0.2365591397849462	0.3225806451612903	0.1827956989247312	0.2580645161290322	0.5053763440860215	G	T	3	-8.8	1.9993802438963275	1.002791778287318
001114	93	0.2688172043010752	0.3225806451612903	0.2043010752688172	0.2043010752688172	0.5268817204301075	C	T	3	-7.6	0.6684940752194815	1.0017139713627747
001115	93	0.2473118279569892	0.3225806451612903	0.1720430107526881	0.2580645161290322	0.4946236559139785	T	T	3	-6.7	2.325328946084544	0.9971820517649732
001116	93	0.2580645161290322	0.2795698924731182	0.2150537634408602	0.2473118279569892	0.4946236559139785	G	A	3	-8.3	0.8916540862387191	0.9995731324188336
001117	93	0.3763440860215054	0.2473118279569892	0.2043010752688172	0.1720430107526881	0.4516129032258064	A	C	3	-5.9	0.3015852958189809	1.0045912619327475
001118	93	0.3010752688172043	0.3225806451612903	0.1720430107526881	0.2043010752688172	0.4946236559139785	C	C	3	-6.5	0.3818117795638937	1.005137883156965
001119	93	0.2795698924731182	0.2473118279569892	0.2365591397849462	0.2365591397849462	0.4838709677419355	A	A	3	-11.0	0.6704648811263414	0.997332269262241
001120	93	0.3225806451612903	0.2795698924731182	0.2043010752688172	0.1935483870967742	0.4838709677419355	C	C	3	-6.2	0.8099874861440621	1.0035512825560626
001121	93	0.3225806451612903	0.2580645161290322	0.2043010752688172	0.2150537634408602	0.4623655913978494	T	A	2	-4.8	0.4983887364473163	1.0033450226907257
001124	93	0.3118279569892473	0.3010752688172043	0.1935483870967742	0.1935483870967742	0.4946236559139785	G	A	3	-5.9	0.4509603669062724	0.9984477416017496
001125	93	0.3225806451612903	0.2258064516129032	0.2365591397849462	0.2150537634408602	0.4623655913978494	A	G	3	-11.5	0.5802949286483365	1.008702831960466
001126	93	0.2688172043010752	0.3118279569892473	0.1827956989247312	0.2365591397849462	0.4946236559139785	C	T	3	-6.7	0.9578467495893314	0.9987237904192108
001127	93	0.2795698924731182	0.3333333333333333	0.1827956989247312	0.2043010752688172	0.5161290322580645	T	T	3	-5.4	1.0724425559089472	1.0029465910498396
001129	93	0.3010752688172043	0.2795698924731182	0.1935483870967742	0.2258064516129032	0.4731182795698925	A	A	2	-6.7	1.2644915781338708	1.004221630368879
001130	93	0.3225806451612903	0.2903225806451613	0.1935483870967742	0.1935483870967742	0.4838709677419355	C	T	3	-9.2	0.4551072935137234	1.0045087549268552
001131	93	0.2688172043010752	0.3118279569892473	0.1935483870967742	0.2258064516129032	0.5053763440860215	T	A	2	-12.6	2.672152067107777	0.9813473821079656
001133	93	0.2365591397849462	0.3118279569892473	0.1935483870967742	0.2580645161290322	0.5053763440860215	A	T	3	-11.6	1.4322820809627796	1.0030267928112226
001134	93	0.2795698924731182	0.3118279569892473	0.1612903225806451	0.2473118279569892	0.4731182795698925	C	C	3	-5.4	1.0665421434463611	0.9927102653053766
001135	93	0.3010752688172043	0.3548387096774194	0.1935483870967742	0.1505376344086021	0.5483870967741935	T	C	3	-6.1	0.901402612525048	0.9864980164637454
001136	93	0.3010752688172043	0.3010752688172043	0.2043010752688172	0.1935483870967742	0.5053763440860215	G	A	3	-11.1	0.6137845043291724	1.001899337360762
001137	93	0.3333333333333333	0.2688172043010752	0.2258064516129032	0.1720430107526881	0.4946236559139785	A	C	3	-4.7	0.293110909755939	0.9988681951516204
001138	93	0.3225806451612903	0.3118279569892473	0.1612903225806451	0.2043010752688172	0.4731182795698925	T	A	3	-7.2	0.8948715506823383	0.996437306718456
001139	93	0.3118279569892473	0.3225806451612903	0.1935483870967742	0.1720430107526881	0.5161290322580645	C	A	3	-6.4	0.4647581049218287	0.9975793501859714
001140	93	0.3225806451612903	0.3333333333333333	0.1612903225806451	0.1827956989247312	0.4946236559139785	G	T	3	-4.2	0.4959716599534914	0.9922705556684638
001141	93	0.2795698924731182	0.2795698924731182	0.1720430107526881	0.2688172043010752	0.4516129032258064	A	A	2	-8.8	2.0137077920397366	1.001537375241751
001142	93	0.2365591397849462	0.2688172043010752	0.1935483870967742	0.3010752688172043	0.4623655913978494	C	T	3	-8.3	1.3701455913705054	1.0017065508603111
001143	93	0.2688172043010752	0.3225806451612903	0.1505376344086021	0.2580645161290322	0.4731182795698925	T	T	3	-7.9	1.4659429378892532	0.9991295983643176
001145	93	0.3010752688172043	0.2043010752688172	0.3010752688172043	0.1935483870967742	0.5053763440860215	A	C	3	-4.4	0.2546762827418156	1.0007836947331543
001146	93	0.3010752688172043	0.3010752688172043	0.2150537634408602	0.1827956989247312	0.5161290322580645	C	A	2	-9.9	0.8060432802737787	1.000159468398105
001148	93	0.2365591397849462	0.2580645161290322	0.2365591397849462	0.2688172043010752	0.4946236559139785	G	C	2	-12.1	1.391068414900941	0.9991865084118456
001149	93	0.2903225806451613	0.2473118279569892	0.2688172043010752	0.1935483870967742	0.5161290322580645	A	A	3	-10.9	1.1213487709895589	0.9998447427098772
001150	93	0.2795698924731182	0.3118279569892473	0.2043010752688172	0.2043010752688172	0.5161290322580645	C	C	2	-9.8	1.3564789848917094	0.9966561233623172
001151	93	0.2795698924731182	0.2795698924731182	0.2365591397849462	0.2043010752688172	0.5161290322580645	A	T	3	-10.0	0.4143136065859003	0.9887559888044516
001152	93	0.3010752688172043	0.2795698924731182	0.2043010752688172	0.2150537634408602	0.4838709677419355	C	T	2	-8.9	0.617206888529513	1.0058416070240912
001153	93	0.2473118279569892	0.3870967741935484	0.1075268817204301	0.2580645161290322	0.4946236559139785	T	C	3	-4.1	2.5722976416909717	1.004388251128547
001154	93	0.2473118279569892	0.3225806451612903	0.2150537634408602	0.2150537634408602	0.5376344086021505	G	T	3	-9.9	2.240384553927432	0.9977246297851228
001155	93	0.2903225806451613	0.2688172043010752	0.1935483870967742	0.2473118279569892	0.4623655913978494	C	A	3	-10.1	1.2949244145991452	1.0025221111609948
001156	93	0.3333333333333333	0.2903225806451613	0.1612903225806451	0.2150537634408602	0.4516129032258064	G	A	3	-6.4	0.7264899392975082	1.0000193467709682
001157	93	0.3763440860215054	0.2473118279569892	0.2365591397849462	0.1397849462365591	0.4838709677419355	A	C	3	-10.3	0.3174843776784785	1.000736203109938
001158	93	0.2903225806451613	0.3548387096774194	0.1290322580645161	0.2258064516129032	0.4838709677419355	C	T	3	-5.3	1.0135890231866818	1.0042281413688314
001159	93	0.2903225806451613	0.2473118279569892	0.2258064516129032	0.2365591397849462	0.4731182795698925	T	A	2	-9.4	0.58249653920462	1.0041373603470376
001160	93	0.2580645161290322	0.2903225806451613	0.2043010752688172	0.2473118279569892	0.4946236559139785	G	C	3	-7.3	0.9545609195299084	0.995272403519864
001161	93	0.2365591397849462	0.3010752688172043	0.1612903225806451	0.3010752688172043	0.4623655913978494	A	T	3	-5.2	4.075651569019596	0.9997302769661224
001163	93	0.2258064516129032	0.3225806451612903	0.1397849462365591	0.3118279569892473	0.4623655913978494	T	C	3	-5.3	1.7358659731719877	1.0017594083661585
001164	93	0.2043010752688172	0.3333333333333333	0.1612903225806451	0.3010752688172043	0.4946236559139785	G	T	2	-4.1	2.147508039653296	1.0000269300426965
001165	93	0.3010752688172043	0.2580645161290322	0.2473118279569892	0.1935483870967742	0.5053763440860215	A	C	3	-10.1	0.4227984019477587	0.9961839410914384
001166	93	0.3010752688172043	0.3548387096774194	0.1612903225806451	0.1827956989247312	0.5161290322580645	C	T	3	-7.6	0.6178501587144598	1.0002350007545773
001167	93	0.2903225806451613	0.3333333333333333	0.1290322580645161	0.2473118279569892	0.4623655913978494	T	C	3	-5.6	0.807123941829818	1.0012236322193513
001169	93	0.2903225806451613	0.2903225806451613	0.1720430107526881	0.2473118279569892	0.4623655913978494	A	C	3	-7.5	0.9923960109461092	1.004109767086017
001170	93	0.2903225806451613	0.2580645161290322	0.2043010752688172	0.2473118279569892	0.4623655913978494	T	A	3	-12.9	0.8156918000874329	1.0012454074678234
001171	93	0.2365591397849462	0.3225806451612903	0.1612903225806451	0.2795698924731182	0.4838709677419355	C	T	3	-5.6	2.152363927799441	1.005351175710676
001172	93	0.3118279569892473	0.2903225806451613	0.1827956989247312	0.2150537634408602	0.4731182795698925	G	T	3	-3.2	0.5883671110262219	0.999799395045566
001173	93	0.3118279569892473	0.3010752688172043	0.1397849462365591	0.2473118279569892	0.4408602150537634	A	T	2	-5.1	0.5845094682882045	1.0045722566369475
001174	93	0.3010752688172043	0.3225806451612903	0.1720430107526881	0.2043010752688172	0.4946236559139785	C	A	3	-10.4	0.6336876042544756	1.0028945385005674
001175	93	0.2688172043010752	0.3225806451612903	0.1720430107526881	0.2365591397849462	0.4946236559139785	T	A	3	-7.7	0.8859894945355984	0.9917607728425056
001176	93	0.2043010752688172	0.3440860215053763	0.1935483870967742	0.2580645161290322	0.5376344086021505	G	C	3	-9.2	1.098694552179401	1.000326513653543
001177	93	0.2258064516129032	0.3118279569892473	0.1827956989247312	0.2795698924731182	0.4946236559139785	A	T	2	-5.7	1.4954184022360562	1.0037558264055395
001178	93	0.2473118279569892	0.3010752688172043	0.1935483870967742	0.2580645161290322	0.4946236559139785	C	T	3	-7.2	0.8869594305265346	1.001809166221677
001179	93	0.2258064516129032	0.2580645161290322	0.2473118279569892	0.2688172043010752	0.5053763440860215	T	A	3	-8.8	0.8537258134065602	0.9979231121056968
001180	93	0.2365591397849462	0.2365591397849462	0.2365591397849462	0.2903225806451613	0.4731182795698925	G	T	3	-9.4	1.7611105203887851	1.0015023706318271
001181	93	0.3225806451612903	0.2903225806451613	0.1720430107526881	0.2150537634408602	0.4623655913978494	A	G	3	-6.9	0.4837435199244809	1.0011802617006695
001182	93	0.2795698924731182	0.2795698924731182	0.2043010752688172	0.2365591397849462	0.4838709677419355	C	T	2	-9.9	1.3307730244371658	1.0008143194276928
001183	93	0.3118279569892473	0.2688172043010752	0.1827956989247312	0.2365591397849462	0.4516129032258064	A	C	3	-4.7	0.4392242337524827	1.004104897253978
001184	93	0.2473118279569892	0.3118279569892473	0.2043010752688172	0.2365591397849462	0.5161290322580645	C	C	2	-13.0	1.867182858428072	1.00212152910845
001185	93	0.2688172043010752	0.3010752688172043	0.1720430107526881	0.2580645161290322	0.4731182795698925	T	T	3	-8.3	1.0305822093607229	1.003000600322144
001186	93	0.3118279569892473	0.2580645161290322	0.1935483870967742	0.2365591397849462	0.4516129032258064	G	T	3	-8.2	0.722124735806562	0.994616764322088
001187	93	0.2688172043010752	0.2903225806451613	0.2258064516129032	0.2150537634408602	0.5161290322580645	C	A	3	-12.8	1.7572239384569657	0.9990704121946
001188	93	0.3010752688172043	0.2903225806451613	0.1935483870967742	0.2150537634408602	0.4838709677419355	G	A	3	-4.3	0.8531757426578664	1.0014118320399543
001189	93	0.3010752688172043	0.2580645161290322	0.2043010752688172	0.2365591397849462	0.4623655913978494	A	A	3	-6.7	0.7309201796136947	0.999661778755998
001190	93	0.3118279569892473	0.2473118279569892	0.2473118279569892	0.1935483870967742	0.4946236559139785	C	C	3	-5.5	0.3974976005172306	1.0021157758643102
001191	93	0.3010752688172043	0.2688172043010752	0.1935483870967742	0.2365591397849462	0.4623655913978494	T	A	3	-10.5	0.6927958111048964	1.0009516292653475
001192	93	0.2473118279569892	0.2580645161290322	0.2150537634408602	0.2795698924731182	0.4731182795698925	G	A	3	-6.7	0.6574574252189584	1.0070063459841967
001193	93	0.3333333333333333	0.2688172043010752	0.1935483870967742	0.2043010752688172	0.4623655913978494	A	C	3	-6.6	0.5313535892703448	0.996467865201354
001194	93	0.3010752688172043	0.3118279569892473	0.1612903225806451	0.2258064516129032	0.4731182795698925	C	T	3	-9.9	1.4237036867932995	1.0014006355298153
001195	93	0.3225806451612903	0.2795698924731182	0.1827956989247312	0.2150537634408602	0.4623655913978494	T	T	3	-7.1	0.6675722863118061	0.998614208459157
001196	93	0.3440860215053763	0.2903225806451613	0.1827956989247312	0.1827956989247312	0.4731182795698925	G	T	3	-9.3	0.4873513336981313	1.0059232256766628
001197	93	0.2795698924731182	0.2795698924731182	0.1720430107526881	0.2688172043010752	0.4516129032258064	A	T	2	-5.7	1.1372885531399586	1.0020337693626036
001198	93	0.2258064516129032	0.3118279569892473	0.2043010752688172	0.2580645161290322	0.5161290322580645	C	C	3	-10.4	2.2795213685445	1.0004727894456988
001199	93	0.2580645161290322	0.2795698924731182	0.1935483870967742	0.2688172043010752	0.4731182795698925	T	C	3	-9.1	0.5481854822137121	1.0072986716456234
001200	93	0.2795698924731182	0.3118279569892473	0.1935483870967742	0.2150537634408602	0.5053763440860215	G	T	3	-6.6	0.7163768379583184	0.999359573135246
001201	93	0.3333333333333333	0.2580645161290322	0.2258064516129032	0.1827956989247312	0.4838709677419355	A	T	2	-6.4	0.7169492754666388	0.9985568416409576
001202	93	0.2795698924731182	0.2903225806451613	0.2150537634408602	0.2150537634408602	0.5053763440860215	T	T	3	-9.5	0.956609060040909	0.9990829420198484
001203	93	0.2580645161290322	0.3118279569892473	0.2043010752688172	0.2258064516129032	0.5161290322580645	C	A	2	-13.6	1.1452282644894338	1.0007107097767929
001204	93	0.2688172043010752	0.3655913978494624	0.1182795698924731	0.2473118279569892	0.4838709677419355	G	T	3	-2.7	1.857386589934148	1.0009663540534726
001205	93	0.3010752688172043	0.2258064516129032	0.1827956989247312	0.2903225806451613	0.4086021505376344	A	T	3	-6.7	0.9636498280242096	1.004318333006318
001206	93	0.3548387096774194	0.2473118279569892	0.1720430107526881	0.2258064516129032	0.4193548387096774	C	A	2	-9.2	0.3667402701433472	0.9989042900832034
001207	93	0.3010752688172043	0.2688172043010752	0.2150537634408602	0.2150537634408602	0.4838709677419355	T	C	3	-7.2	0.6538858639040226	1.0056766970264714
001208	93	0.3010752688172043	0.3010752688172043	0.1505376344086021	0.2473118279569892	0.4516129032258064	G	T	3	-7.3	0.7180833038967538	1.006145748957481
001211	93	0.2688172043010752	0.2365591397849462	0.2150537634408602	0.2795698924731182	0.4516129032258064	T	A	3	-5.7	0.363353936231955	0.9911563197030095
001212	93	0.3010752688172043	0.2580645161290322	0.2043010752688172	0.2365591397849462	0.4623655913978494	G	A	3	-10.3	1.1045615116278211	1.002378715133018
001213	93	0.2903225806451613	0.2903225806451613	0.2365591397849462	0.1827956989247312	0.5268817204301075	A	C	3	-8.5	0.7730503326231793	0.992608540924512
001214	93	0.3118279569892473	0.3333333333333333	0.1720430107526881	0.1827956989247312	0.5053763440860215	C	C	3	-7.3	1.0752966141464837	0.999005779186499
001215	93	0.2903225806451613	0.2903225806451613	0.2150537634408602	0.2043010752688172	0.5053763440860215	A	T	3	-11.2	0.5793317429525002	1.000482276051203
001216	93	0.2688172043010752	0.2688172043010752	0.2365591397849462	0.2258064516129032	0.5053763440860215	C	A	3	-7.6	0.7576183424553342	1.0024739123120852
001217	93	0.2580645161290322	0.2688172043010752	0.2150537634408602	0.2580645161290322	0.4838709677419355	T	A	3	-5.3	1.460128373053301	1.002507732973541
001218	93	0.2150537634408602	0.3118279569892473	0.1720430107526881	0.3010752688172043	0.4838709677419355	G	T	2	-7.1	2.3102689315908496	1.0022388184959854
001219	93	0.2903225806451613	0.2580645161290322	0.2043010752688172	0.2473118279569892	0.4623655913978494	C	T	3	-8.5	0.9947186895745258	0.9862122404773092
001220	93	0.3333333333333333	0.3010752688172043	0.1612903225806451	0.2043010752688172	0.4623655913978494	G	A	3	-6.6	0.6625213519674545	0.9928426589081452
001221	93	0.3333333333333333	0.3118279569892473	0.1612903225806451	0.1935483870967742	0.4731182795698925	A	C	3	-3.2	0.4023290274837897	1.0010793588311524
001222	93	0.3010752688172043	0.2688172043010752	0.1827956989247312	0.2473118279569892	0.4516129032258064	C	A	2	-7.0	0.8607605959403445	0.990273932824087
001223	93	0.3333333333333333	0.2473118279569892	0.1827956989247312	0.2365591397849462	0.4301075268817204	T	A	3	-5.4	0.5239586531564822	1.0059515862002908
001224	93	0.2473118279569892	0.3225806451612903	0.2043010752688172	0.2258064516129032	0.5268817204301075	G	C	2	-8.0	1.9452087341973812	1.000598976346637
001225	93	0.3548387096774194	0.3225806451612903	0.1290322580645161	0.1935483870967742	0.4516129032258064	A	A	3	-5.4	0.61237705592071	1.0043085182349714
001226	93	0.2688172043010752	0.3225806451612903	0.1827956989247312	0.2258064516129032	0.5053763440860215	C	C	3	-6.4	1.69613369580507	0.999194658647403
001227	93	0.3010752688172043	0.2688172043010752	0.2258064516129032	0.2043010752688172	0.4946236559139785	T	A	3	-7.9	0.7215173308267935	1.0004234501111329
001228	93	0.3440860215053763	0.2688172043010752	0.2043010752688172	0.1827956989247312	0.4731182795698925	G	A	2	-7.9	0.8373637570780932	1.0032736638991802
001229	93	0.2580645161290322	0.2903225806451613	0.1827956989247312	0.2688172043010752	0.4731182795698925	A	T	3	-8.3	0.8365393554542747	1.0043796121045212
001232	93	0.3118279569892473	0.2903225806451613	0.2150537634408602	0.1827956989247312	0.5053763440860215	G	T	3	-9.9	0.9326177537424434	1.00114016088919
001233	93	0.3010752688172043	0.3010752688172043	0.1827956989247312	0.2150537634408602	0.4838709677419355	A	T	3	-7.1	1.374437398678436	0.9995042456953896
001234	93	0.2903225806451613	0.2688172043010752	0.1827956989247312	0.2580645161290322	0.4516129032258064	T	A	3	-7.3	0.5773229023214872	1.0022637641475955
001235	93	0.2258064516129032	0.3118279569892473	0.1935483870967742	0.2688172043010752	0.5053763440860215	C	C	3	-6.6	1.2623181825910936	1.0035305649564406
001236	93	0.3333333333333333	0.2903225806451613	0.1612903225806451	0.2150537634408602	0.4516129032258064	G	T	3	-6.1	1.3387640327671153	0.9979432655996352
001237	93	0.2903225806451613	0.3225806451612903	0.1935483870967742	0.1935483870967742	0.5161290322580645	A	C	3	-5.0	1.5297220420907394	1.0003744157027683
001238	93	0.2795698924731182	0.3010752688172043	0.1612903225806451	0.2580645161290322	0.4623655913978494	C	C	2	-5.8	0.9568731708693302	1.004864248629486
001239	93	0.2688172043010752	0.2043010752688172	0.2150537634408602	0.3118279569892473	0.4193548387096774	T	C	3	-10.5	1.09718192424467	1.002424731878873
001240	93	0.3118279569892473	0.3118279569892473	0.1612903225806451	0.2150537634408602	0.4731182795698925	G	A	3	-4.6	0.4418889754942092	1.0034631908555274
001241	93	0.3548387096774194	0.2688172043010752	0.1397849462365591	0.2365591397849462	0.4086021505376344	A	T	3	-10.2	1.0920102159034482	0.9951389974813684
001242	93	0.2903225806451613	0.3010752688172043	0.1827956989247312	0.2258064516129032	0.4838709677419355	C	T	2	-7.2	0.7516731234476169	1.0025995866274486
001243	93	0.3010752688172043	0.2473118279569892	0.1935483870967742	0.2580645161290322	0.4408602150537634	T	A	2	-4.9	0.6133249031998038	1.0056222797277747
001244	93	0.3225806451612903	0.2688172043010752	0.2043010752688172	0.2043010752688172	0.4731182795698925	G	T	3	-7.4	0.5770681281973267	0.9934625041853632
001245	93	0.2365591397849462	0.3010752688172043	0.1505376344086021	0.3118279569892473	0.4516129032258064	A	C	3	-4.9	2.8689176499821465	1.0022692763949277
001246	93	0.3440860215053763	0.3010752688172043	0.1612903225806451	0.1935483870967742	0.4623655913978494	C	C	2	-5.5	0.5973966108674923	1.0045408876179378
001247	93	0.3333333333333333	0.3118279569892473	0.1290322580645161	0.2258064516129032	0.4408602150537634	A	C	3	-5.4	0.6358081890061106	1.0054450801638863
001248	93	0.2795698924731182	0.3548387096774194	0.1827956989247312	0.1827956989247312	0.5376344086021505	C	C	3	-7.2	1.268140216500176	0.997192274511926
001249	93	0.2795698924731182	0.2688172043010752	0.1720430107526881	0.2795698924731182	0.4408602150537634	T	A	3	-5.2	0.7776609545947059	1.0035780990454672
001250	93	0.2258064516129032	0.3225806451612903	0.2150537634408602	0.2365591397849462	0.5376344086021505	G	C	3	-6.5	1.3028181095402565	0.9990252699436408
001251	93	0.3548387096774194	0.3225806451612903	0.1290322580645161	0.1935483870967742	0.4516129032258064	C	C	3	-6.6	0.3717246644336874	1.002392417815028
001252	93	0.2688172043010752	0.3010752688172043	0.1612903225806451	0.2688172043010752	0.4623655913978494	G	T	3	-7.6	0.9959316041922048	0.9997443108804664
001253	93	0.3010752688172043	0.2903225806451613	0.2258064516129032	0.1827956989247312	0.5161290322580645	A	A	3	-7.6	0.7332852831186605	1.0032044359147188
001254	93	0.2795698924731182	0.3333333333333333	0.1935483870967742	0.1935483870967742	0.5268817204301075	C	T	3	-9.7	1.2721322779089932	0.9958998613969732
001255	93	0.2580645161290322	0.3333333333333333	0.1935483870967742	0.2150537634408602	0.5268817204301075	T	T	3	-7.4	1.26041563319021	0.9999225844448522
001256	93	0.2580645161290322	0.2580645161290322	0.2580645161290322	0.2258064516129032	0.5161290322580645	G	C	3	-12.2	1.1769947032403598	1.0009115375631592
001257	93	0.3440860215053763	0.3118279569892473	0.1612903225806451	0.1827956989247312	0.4731182795698925	A	T	3	-4.7	0.5650928312175227	0.9939140528036908
001258	93	0.3225806451612903	0.2688172043010752	0.2473118279569892	0.1612903225806451	0.5161290322580645	C	A	3	-6.4	0.5875473558299632	1.0007832234576497
001259	93	0.2795698924731182	0.2903225806451613	0.1935483870967742	0.2365591397849462	0.4838709677419355	T	C	2	-10.0	1.1054974638156905	0.998991555956402
001260	93	0.2903225806451613	0.2473118279569892	0.2688172043010752	0.1935483870967742	0.5161290322580645	G	T	3	-9.8	0.7432903014545463	0.9990403456490424
001261	93	0.2688172043010752	0.2795698924731182	0.1935483870967742	0.2580645161290322	0.4731182795698925	A	T	3	-6.4	1.0730391143204732	0.9979862299167084
001262	93	0.2795698924731182	0.3118279569892473	0.2043010752688172	0.2043010752688172	0.5161290322580645	C	C	3	-10.2	0.8222976799918643	1.0026612516626292
001263	93	0.2150537634408602	0.2903225806451613	0.2365591397849462	0.2580645161290322	0.5268817204301075	T	T	2	-9.5	2.622946095530984	0.9959318733501096
001264	93	0.2365591397849462	0.2688172043010752	0.2365591397849462	0.2580645161290322	0.5053763440860215	G	C	2	-11.2	0.734766298063163	0.9991698102389606
001265	93	0.2580645161290322	0.3010752688172043	0.2150537634408602	0.2258064516129032	0.5161290322580645	A	A	2	-9.7	1.393086628230629	1.0021301200054575
001266	93	0.2473118279569892	0.3118279569892473	0.2043010752688172	0.2365591397849462	0.5161290322580645	T	A	2	-9.4	1.1550231465279	0.9954349063364396
001267	93	0.2473118279569892	0.2365591397849462	0.2903225806451613	0.2258064516129032	0.5268817204301075	C	A	2	-14.8	1.833819271036556	1.0006496452235671
001268	93	0.2688172043010752	0.3225806451612903	0.2043010752688172	0.2043010752688172	0.5268817204301075	G	A	3	-8.3	0.727942502930177	0.9970910298590434
001269	93	0.2688172043010752	0.3118279569892473	0.1720430107526881	0.2473118279569892	0.4838709677419355	A	C	3	-5.6	1.1465983505771764	1.0013263355030049
001270	93	0.2795698924731182	0.2580645161290322	0.2473118279569892	0.2150537634408602	0.5053763440860215	C	T	2	-7.7	0.6095204678978965	1.004989611726053
001271	93	0.2473118279569892	0.2795698924731182	0.2043010752688172	0.2688172043010752	0.4838709677419355	T	A	3	-8.8	1.077849641417856	0.9960351410769668
001272	93	0.3010752688172043	0.3225806451612903	0.2150537634408602	0.1612903225806451	0.5376344086021505	G	T	2	-6.5	0.9791023509843504	0.9995255913280964
001273	93	0.3440860215053763	0.3118279569892473	0.1505376344086021	0.1935483870967742	0.4623655913978494	A	G	3	-5.9	0.5265872323084739	0.9990837967846494
001274	93	0.2258064516129032	0.3548387096774194	0.2043010752688172	0.2150537634408602	0.5591397849462365	C	A	3	-11.8	1.7080466056407526	0.9979832408023748
001275	93	0.3225806451612903	0.2365591397849462	0.2365591397849462	0.2043010752688172	0.4731182795698925	T	T	3	-8.2	0.7954443370928672	0.9943339151071824
001276	93	0.2795698924731182	0.3333333333333333	0.1935483870967742	0.1935483870967742	0.5268817204301075	G	C	3	-8.2	0.5704892490720376	0.9943887482557972
001277	93	0.2795698924731182	0.2688172043010752	0.2580645161290322	0.1935483870967742	0.5268817204301075	A	T	2	-8.4	1.0576791983866414	0.9985758892295404
001278	93	0.2903225806451613	0.3548387096774194	0.1290322580645161	0.2258064516129032	0.4838709677419355	C	T	3	-3.7	1.1322570291850396	0.9922281828660372
001282	93	0.2688172043010752	0.3548387096774194	0.1290322580645161	0.2473118279569892	0.4838709677419355	G	A	3	-3.2	1.0266546373615726	1.0048074157590874
001283	93	0.2795698924731182	0.2688172043010752	0.2150537634408602	0.2365591397849462	0.4838709677419355	C	A	3	-9.0	0.6154235269971607	1.004419993599466
001284	93	0.3010752688172043	0.2688172043010752	0.2150537634408602	0.2150537634408602	0.4838709677419355	G	C	3	-4.2	0.4631971402707217	1.0012533673449793
001285	93	0.2473118279569892	0.2903225806451613	0.2150537634408602	0.2473118279569892	0.5053763440860215	A	C	3	-8.9	2.1878858903317093	1.0006418556594725
001288	93	0.3763440860215054	0.2150537634408602	0.2043010752688172	0.2043010752688172	0.4193548387096774	G	A	3	-7.1	0.8809869030740856	1.0063025646720116
001289	93	0.3118279569892473	0.2365591397849462	0.2150537634408602	0.2365591397849462	0.4516129032258064	A	T	2	-4.7	1.0037870421015431	1.0015231973701042
001290	93	0.2903225806451613	0.2580645161290322	0.1827956989247312	0.2688172043010752	0.4408602150537634	C	C	2	-8.2	1.047189515544581	1.0039964920221431
001291	93	0.2365591397849462	0.3010752688172043	0.1505376344086021	0.3118279569892473	0.4516129032258064	T	T	2	-10.5	1.5807802473909072	0.9997265325463144
001293	93	0.2688172043010752	0.3548387096774194	0.1612903225806451	0.2150537634408602	0.5161290322580645	A	G	3	-7.1	0.7859132611431283	0.9982573379854968
001294	93	0.3440860215053763	0.3333333333333333	0.1505376344086021	0.1720430107526881	0.4838709677419355	C	A	3	-3.8	0.5745161820885816	1.0036540774738751
001295	93	0.3225806451612903	0.3225806451612903	0.1827956989247312	0.1720430107526881	0.5053763440860215	T	G	3	-5.2	0.371612602467977	1.000661881973908
001296	93	0.3118279569892473	0.3010752688172043	0.1935483870967742	0.1935483870967742	0.4946236559139785	G	A	2	-8.6	0.7961325649188761	0.9895215478787576
001297	93	0.2473118279569892	0.3225806451612903	0.2258064516129032	0.2043010752688172	0.5483870967741935	A	T	3	-7.3	0.8306208227921501	0.9995349829013528
001298	93	0.3118279569892473	0.2365591397849462	0.2150537634408602	0.2365591397849462	0.4516129032258064	T	C	3	-6.8	0.6812557836106461	1.004539670294998
001299	93	0.3333333333333333	0.3333333333333333	0.1505376344086021	0.1827956989247312	0.4838709677419355	C	A	3	-5.3	0.6890647587874459	1.0018352192107365
001300	93	0.3010752688172043	0.3225806451612903	0.1827956989247312	0.1935483870967742	0.5053763440860215	G	A	3	-7.7	0.6755457023856251	0.9958446987248392
001301	93	0.2795698924731182	0.3010752688172043	0.1827956989247312	0.2365591397849462	0.4838709677419355	A	A	2	-11.9	1.1409085159661938	1.001846470117297
001302	93	0.2150537634408602	0.2580645161290322	0.2150537634408602	0.3118279569892473	0.4731182795698925	C	A	2	-10.7	1.395968580233627	1.0017305324901724
001303	93	0.3010752688172043	0.2688172043010752	0.1935483870967742	0.2365591397849462	0.4623655913978494	T	T	3	-9.9	0.6206440228515301	0.994825648446264
001304	93	0.2580645161290322	0.3010752688172043	0.2043010752688172	0.2365591397849462	0.5053763440860215	G	A	3	-8.4	1.3109776988764203	0.9977172665026974
001305	93	0.3118279569892473	0.1935483870967742	0.2365591397849462	0.2580645161290322	0.4301075268817204	A	T	3	-8.6	0.3696388558858322	1.008330264131893
001306	93	0.2795698924731182	0.2150537634408602	0.2473118279569892	0.2580645161290322	0.4623655913978494	C	T	3	-12.5	0.3045473272176558	1.0072121433258103
001307	93	0.2365591397849462	0.2688172043010752	0.1935483870967742	0.3010752688172043	0.4623655913978494	T	C	3	-11.6	2.403860683523148	0.9996222541527336
001308	93	0.2795698924731182	0.3010752688172043	0.2150537634408602	0.2043010752688172	0.5161290322580645	G	C	2	-10.8	0.4615740512687439	0.9936646276086554
001310	93	0.2258064516129032	0.2903225806451613	0.2150537634408602	0.2688172043010752	0.5053763440860215	C	T	3	-12.9	1.2582773786100996	0.9960924960282104
001311	93	0.2473118279569892	0.2473118279569892	0.2258064516129032	0.2795698924731182	0.4731182795698925	A	T	2	-8.2	0.6897263151569278	0.996084550709523
001312	93	0.3010752688172043	0.2473118279569892	0.2688172043010752	0.1827956989247312	0.5161290322580645	C	C	3	-9.4	0.6881833663941476	1.0052012473604015
001314	93	0.2688172043010752	0.3225806451612903	0.2043010752688172	0.2043010752688172	0.5268817204301075	G	A	3	-9.4	0.4154358599028939	0.9982114672113044
001315	93	0.3118279569892473	0.3010752688172043	0.1505376344086021	0.2365591397849462	0.4516129032258064	C	C	3	-4.8	1.053592109305127	1.0015755030317
001316	93	0.3225806451612903	0.2795698924731182	0.1935483870967742	0.2043010752688172	0.4731182795698925	G	T	3	-8.8	0.5119353107181686	1.0044854625309996
001317	93	0.2365591397849462	0.2580645161290322	0.2258064516129032	0.2795698924731182	0.4838709677419355	A	A	2	-9.9	1.3140790132456714	1.0031197597030408
001318	93	0.3333333333333333	0.2795698924731182	0.2150537634408602	0.1720430107526881	0.4946236559139785	C	C	3	-9.3	0.241925586259076	1.0043278291680455
001319	93	0.2258064516129032	0.2258064516129032	0.2150537634408602	0.3333333333333333	0.4408602150537634	T	G	3	-6.5	1.988569114689588	1.0014325866798843
001321	93	0.2903225806451613	0.3225806451612903	0.1720430107526881	0.2150537634408602	0.4946236559139785	A	T	3	-6.3	1.194751487785824	0.996712768729423
001322	93	0.3548387096774194	0.2795698924731182	0.1935483870967742	0.1720430107526881	0.4731182795698925	C	C	3	-5.1	0.4717640579587488	1.0034645832332998
001323	93	0.3118279569892473	0.2795698924731182	0.1935483870967742	0.2150537634408602	0.4731182795698925	T	A	2	-7.5	0.4285977419943469	1.0032352784516076
001324	93	0.2688172043010752	0.3118279569892473	0.1612903225806451	0.2580645161290322	0.4731182795698925	G	C	3	-8.6	1.0892004624130946	1.005709781649733
001325	93	0.2688172043010752	0.2365591397849462	0.2903225806451613	0.2043010752688172	0.5268817204301075	A	C	3	-6.9	0.4396746109713207	1.0008404235142982
001326	93	0.2580645161290322	0.2580645161290322	0.2688172043010752	0.2150537634408602	0.5268817204301075	C	T	2	-9.3	0.997086024987391	1.0012668568575631
001327	93	0.2043010752688172	0.2903225806451613	0.2258064516129032	0.2795698924731182	0.5161290322580645	T	T	3	-6.7	3.113330656654397	0.999735320093368
001328	93	0.2150537634408602	0.2258064516129032	0.3225806451612903	0.2365591397849462	0.5483870967741935	G	C	3	-14.6	0.5702276931014628	0.9961784071735256
001329	93	0.3440860215053763	0.2795698924731182	0.2043010752688172	0.1720430107526881	0.4838709677419355	A	C	3	-5.6	0.3379258472553418	0.99870040641836
001330	93	0.2795698924731182	0.2903225806451613	0.2258064516129032	0.2043010752688172	0.5161290322580645	T	T	2	-7.1	0.8140283809345813	1.0008835975368862
001331	93	0.2365591397849462	0.3010752688172043	0.2150537634408602	0.2473118279569892	0.5161290322580645	C	T	3	-15.0	1.2749016550635213	1.0013300450730016
001332	93	0.2365591397849462	0.3440860215053763	0.1827956989247312	0.2365591397849462	0.5268817204301075	G	C	3	-8.1	2.523966681632208	1.0019301086094354
001333	93	0.2688172043010752	0.2580645161290322	0.2043010752688172	0.2688172043010752	0.4623655913978494	A	T	3	-12.3	0.906597417052086	0.9914399470435596
001334	93	0.2473118279569892	0.3010752688172043	0.2043010752688172	0.2473118279569892	0.5053763440860215	C	A	3	-8.1	2.166321102634348	0.9952847952190916
001335	93	0.3010752688172043	0.2903225806451613	0.1935483870967742	0.2150537634408602	0.4838709677419355	T	C	3	-6.7	0.9560060597622332	1.001883559626084
001336	93	0.2795698924731182	0.2903225806451613	0.2043010752688172	0.2258064516129032	0.4946236559139785	G	T	2	-7.7	0.9996281859300294	0.9924249743040932
001337	93	0.2795698924731182	0.3118279569892473	0.2365591397849462	0.1720430107526881	0.5483870967741935	A	T	3	-10.0	1.391926948519025	0.9988586071937896
001338	93	0.2903225806451613	0.3010752688172043	0.2258064516129032	0.1827956989247312	0.5268817204301075	C	C	3	-7.3	0.4637594671305403	1.000615787683215
001339	93	0.2903225806451613	0.3118279569892473	0.1935483870967742	0.2043010752688172	0.5053763440860215	T	T	2	-7.7	0.6695196412836583	1.0020100765324411
001340	93	0.3440860215053763	0.2365591397849462	0.2150537634408602	0.2043010752688172	0.4516129032258064	G	G	3	-4.2	0.4081821091769903	1.0037065201434414
001341	93	0.3870967741935484	0.2365591397849462	0.2258064516129032	0.1505376344086021	0.4623655913978494	A	C	3	-8.6	0.3566164881083608	1.001651232221425
001342	93	0.3118279569892473	0.2473118279569892	0.2365591397849462	0.2043010752688172	0.4838709677419355	C	A	3	-6.8	0.4630216141761635	0.9995615459543202
001343	93	0.3118279569892473	0.2903225806451613	0.2258064516129032	0.1720430107526881	0.5161290322580645	A	C	3	-12.6	0.741510786047068	0.9914409329035476
001344	93	0.2903225806451613	0.2795698924731182	0.2043010752688172	0.2258064516129032	0.4838709677419355	C	T	3	-8.6	0.9464981546209732	0.9863563857906956
001345	93	0.3440860215053763	0.2580645161290322	0.2258064516129032	0.1720430107526881	0.4838709677419355	T	C	3	-7.8	0.7375428556713423	1.0037194286510966
001346	93	0.2258064516129032	0.3548387096774194	0.1720430107526881	0.2473118279569892	0.5268817204301075	G	C	3	-5.2	1.3935169266184098	1.0019268524215048
001347	93	0.2903225806451613	0.3440860215053763	0.1505376344086021	0.2150537634408602	0.4946236559139785	C	C	3	-3.8	0.7631537097321953	1.0032159642087188
001348	93	0.3118279569892473	0.3225806451612903	0.1505376344086021	0.2150537634408602	0.4731182795698925	G	T	3	-4.9	1.2699292931301898	1.0029760925746138
001349	93	0.3010752688172043	0.3333333333333333	0.1612903225806451	0.2043010752688172	0.4946236559139785	A	A	3	-5.7	0.9884739302617384	0.9945678746758408
001350	93	0.3655913978494624	0.2365591397849462	0.2365591397849462	0.1612903225806451	0.4731182795698925	C	A	3	-5.5	0.3426326776472496	1.006161103189117
001351	93	0.2258064516129032	0.3010752688172043	0.1827956989247312	0.2903225806451613	0.4838709677419355	T	T	3	-6.3	1.969639094430574	1.0025179398746076
001352	93	0.2258064516129032	0.2580645161290322	0.2150537634408602	0.3010752688172043	0.4731182795698925	G	T	3	-6.0	1.0779593046732097	1.0060999225821998
001353	93	0.2795698924731182	0.3118279569892473	0.1827956989247312	0.2258064516129032	0.4946236559139785	A	A	3	-11.9	1.1279799313765244	0.9969472662408654
001354	93	0.2795698924731182	0.3440860215053763	0.1720430107526881	0.2043010752688172	0.5161290322580645	C	C	3	-7.2	1.2269148943761523	0.996318694944584
001355	93	0.4086021505376344	0.2903225806451613	0.1827956989247312	0.1182795698924731	0.4731182795698925	T	T	3	-3.3	0.3739803607203624	0.9890538815986838
001357	93	0.2795698924731182	0.2903225806451613	0.1935483870967742	0.2365591397849462	0.4838709677419355	A	T	3	-9.0	1.3198502105202756	1.0024744536685444
001358	93	0.3010752688172043	0.3548387096774194	0.1505376344086021	0.1935483870967742	0.5053763440860215	C	T	3	-6.4	0.991455054609882	0.9971232639401156
001359	93	0.3118279569892473	0.3225806451612903	0.1612903225806451	0.2043010752688172	0.4838709677419355	T	T	3	-8.9	0.6751367969141676	1.0045248307788277
001360	93	0.2365591397849462	0.3655913978494624	0.1397849462365591	0.2580645161290322	0.5053763440860215	G	T	3	-7.2	1.4046714481158322	1.0050566696589531
001361	93	0.3333333333333333	0.3010752688172043	0.2043010752688172	0.1612903225806451	0.5053763440860215	A	A	3	-8.9	1.2172763199357306	1.000687914922644
001362	93	0.2795698924731182	0.3440860215053763	0.1720430107526881	0.2043010752688172	0.5161290322580645	T	A	3	-10.2	1.994896212857533	0.9978155825846216
001363	93	0.3440860215053763	0.3225806451612903	0.1612903225806451	0.1720430107526881	0.4838709677419355	C	C	3	-7.2	0.8026519751451624	0.9900285632064652
001364	93	0.3010752688172043	0.2795698924731182	0.2150537634408602	0.2043010752688172	0.4946236559139785	G	T	3	-9.5	0.8709351210931461	0.9994321784726538
001365	93	0.2688172043010752	0.2903225806451613	0.2043010752688172	0.2365591397849462	0.4946236559139785	A	A	3	-6.5	0.7686022856044155	1.0029617026985047
001366	93	0.2903225806451613	0.2795698924731182	0.1505376344086021	0.2795698924731182	0.4301075268817204	C	C	3	-6.0	1.0447976813440287	1.0028050309320369
001367	93	0.2580645161290322	0.2795698924731182	0.2795698924731182	0.1827956989247312	0.5591397849462365	T	C	3	-12.7	0.5795378758624032	0.9954774063643574
001368	93	0.2473118279569892	0.3010752688172043	0.2258064516129032	0.2258064516129032	0.5268817204301075	G	A	3	-10.4	1.4015820437408573	1.0011218851504449
001370	93	0.2258064516129032	0.2903225806451613	0.1827956989247312	0.3010752688172043	0.4731182795698925	C	C	3	-7.2	1.8742801548170749	0.9999374814423092
001371	93	0.2365591397849462	0.2473118279569892	0.2258064516129032	0.2903225806451613	0.4731182795698925	T	C	3	-6.8	0.8797901917688596	1.0044392280055556
001372	93	0.3118279569892473	0.3010752688172043	0.2258064516129032	0.1612903225806451	0.5268817204301075	G	A	3	-11.5	0.4954673720456683	1.0013689922348408
001373	93	0.3225806451612903	0.2903225806451613	0.1827956989247312	0.2043010752688172	0.4731182795698925	A	A	3	-12.1	1.105512869406809	0.9941558289436886
001374	93	0.2795698924731182	0.3225806451612903	0.1397849462365591	0.2580645161290322	0.4623655913978494	C	T	3	-3.4	1.0024290929801316	1.0050051364740038
001375	93	0.2150537634408602	0.2903225806451613	0.2043010752688172	0.2903225806451613	0.4946236559139785	A	T	3	-9.5	1.3263852113015118	1.0014027137031511
001376	93	0.2365591397849462	0.2795698924731182	0.2580645161290322	0.2258064516129032	0.5376344086021505	C	C	3	-9.6	1.21293490917144	1.0006814178535262
001377	93	0.2795698924731182	0.3118279569892473	0.1612903225806451	0.2473118279569892	0.4731182795698925	T	T	3	-7.1	0.699670605205683	1.005106267690418
001378	93	0.2795698924731182	0.2903225806451613	0.2150537634408602	0.2150537634408602	0.5053763440860215	G	T	3	-10.5	0.9855115292274969	1.0022162026239396
001379	93	0.3118279569892473	0.3225806451612903	0.0967741935483871	0.2688172043010752	0.4193548387096774	C	T	3	-2.4	1.399925135739286	1.0057794618224636
001380	93	0.3118279569892473	0.3118279569892473	0.2150537634408602	0.1612903225806451	0.5268817204301075	G	T	3	-8.3	0.5654987942809568	0.9966665122797528
001381	93	0.2903225806451613	0.3225806451612903	0.2043010752688172	0.1827956989247312	0.5268817204301075	A	C	3	-9.8	1.3712037295680042	0.9947686035779156
001382	93	0.2365591397849462	0.2903225806451613	0.2258064516129032	0.2473118279569892	0.5161290322580645	C	G	3	-8.5	0.8994572469509723	1.0011305178581278
001384	93	0.3118279569892473	0.2365591397849462	0.3010752688172043	0.1505376344086021	0.5376344086021505	G	A	3	-9.4	0.2762479104427548	1.0009472295352455
001385	93	0.3548387096774194	0.3118279569892473	0.2043010752688172	0.1290322580645161	0.5161290322580645	A	A	3	-7.5	0.4597138013089543	0.9864405711745564
001386	93	0.2473118279569892	0.2580645161290322	0.2580645161290322	0.2365591397849462	0.5161290322580645	C	T	3	-14.1	0.9562269878506916	0.9999483776682055
001388	93	0.2903225806451613	0.2580645161290322	0.2258064516129032	0.2258064516129032	0.4838709677419355	G	C	3	-12.3	0.3229811328388751	0.9971906231184514
001389	93	0.2580645161290322	0.3440860215053763	0.1612903225806451	0.2365591397849462	0.5053763440860215	A	T	3	-3.4	1.2831787545275075	0.9901498525053172
001390	93	0.3333333333333333	0.3440860215053763	0.1290322580645161	0.1935483870967742	0.4731182795698925	C	T	3	-4.9	1.313814263895582	1.004561496022072
001391	93	0.2150537634408602	0.3118279569892473	0.2043010752688172	0.2688172043010752	0.5161290322580645	T	C	3	-10.1	1.9542398142954105	0.9990940693094408
001392	93	0.2473118279569892	0.3118279569892473	0.1720430107526881	0.2688172043010752	0.4838709677419355	G	A	3	-4.6	1.3626057062978076	1.0021262965319284
001394	93	0.2580645161290322	0.3225806451612903	0.1935483870967742	0.2258064516129032	0.5161290322580645	T	A	3	-5.6	1.1529172794427007	1.003890541315961
001395	93	0.3333333333333333	0.3333333333333333	0.1075268817204301	0.2258064516129032	0.4408602150537634	C	A	3	-4.6	0.8677563440727685	1.0010210018674888
001396	93	0.2688172043010752	0.3225806451612903	0.1612903225806451	0.2473118279569892	0.4838709677419355	G	C	3	-4.7	1.0613851733950717	1.0015099371767504
001397	93	0.2903225806451613	0.2688172043010752	0.2150537634408602	0.2258064516129032	0.4838709677419355	A	C	3	-11.9	0.9465852874918402	1.0020602993092815
001398	93	0.2473118279569892	0.2473118279569892	0.2580645161290322	0.2473118279569892	0.5053763440860215	C	C	3	-11.5	0.7463961489120956	1.0025029843618531
001399	93	0.2688172043010752	0.3225806451612903	0.1505376344086021	0.2580645161290322	0.4731182795698925	T	T	3	-6.1	1.492747273233839	1.0018152746166806
001400	93	0.2258064516129032	0.2795698924731182	0.2043010752688172	0.2903225806451613	0.4838709677419355	G	A	3	-3.0	2.1861723222229763	1.0025283884437306
001401	93	0.3010752688172043	0.3118279569892473	0.1827956989247312	0.2043010752688172	0.4946236559139785	A	C	3	-6.1	0.5442570720374267	1.0055234224270002
001402	93	0.3655913978494624	0.2580645161290322	0.2043010752688172	0.1720430107526881	0.4623655913978494	C	T	3	-8.7	0.3800358306573729	1.0070005002772084
001403	93	0.2795698924731182	0.2903225806451613	0.1827956989247312	0.2473118279569892	0.4731182795698925	T	C	3	-4.7	0.5761801663992498	1.0054207443352088
001404	93	0.3010752688172043	0.2688172043010752	0.2043010752688172	0.2258064516129032	0.4731182795698925	G	T	3	-6.2	1.0529179822703687	1.0004939191412878
001405	93	0.3548387096774194	0.2473118279569892	0.2150537634408602	0.1827956989247312	0.4623655913978494	A	T	3	-10.2	0.4508436983671004	1.0045178051801684
001406	93	0.2795698924731182	0.3548387096774194	0.1720430107526881	0.1935483870967742	0.5268817204301075	C	T	3	-6.5	0.5115927741265909	1.0005253783715862
001407	93	0.3333333333333333	0.2688172043010752	0.1720430107526881	0.2258064516129032	0.4408602150537634	A	T	3	-3.1	0.3462398889754048	1.001543917280733
001408	93	0.2365591397849462	0.3333333333333333	0.1612903225806451	0.2688172043010752	0.4946236559139785	C	T	3	-8.2	2.0772998712426225	1.0013599646308304
001409	93	0.3010752688172043	0.3118279569892473	0.1720430107526881	0.2150537634408602	0.4838709677419355	T	T	3	-7.2	0.6634957510899439	1.000981860537209
001410	93	0.2903225806451613	0.3440860215053763	0.1505376344086021	0.2150537634408602	0.4946236559139785	G	C	3	-3.4	0.5830049563936404	0.9951281916382396
001411	93	0.2688172043010752	0.3010752688172043	0.1612903225806451	0.2688172043010752	0.4623655913978494	C	T	3	-8.1	1.8251593382888895	1.0039457111573211
001412	93	0.3225806451612903	0.3225806451612903	0.1505376344086021	0.2043010752688172	0.4731182795698925	G	C	3	-5.6	0.461998805610862	0.999109514703936
001413	93	0.2903225806451613	0.2580645161290322	0.2150537634408602	0.2365591397849462	0.4731182795698925	A	A	3	-6.8	0.404747620140172	1.0020140558380028
001414	93	0.3010752688172043	0.2795698924731182	0.2043010752688172	0.2150537634408602	0.4838709677419355	C	C	3	-7.2	0.4800323475652505	1.0024395362883003
001415	93	0.2903225806451613	0.3870967741935484	0.1182795698924731	0.2043010752688172	0.5053763440860215	T	T	3	-1.7	1.1899789131757912	1.0023480665195177
001416	93	0.2903225806451613	0.3333333333333333	0.1505376344086021	0.2258064516129032	0.4838709677419355	G	A	3	-4.4	1.7342391278555689	0.999380882085698
001417	93	0.2795698924731182	0.3225806451612903	0.1612903225806451	0.2365591397849462	0.4838709677419355	A	A	3	-9.9	2.234186361256109	1.002749069546049
001418	93	0.2795698924731182	0.3333333333333333	0.1505376344086021	0.2365591397849462	0.4838709677419355	C	G	3	-6.1	0.6967111014252508	1.0042950764967935
001419	93	0.3333333333333333	0.2365591397849462	0.2150537634408602	0.2150537634408602	0.4516129032258064	T	G	3	-7.4	0.451909835714454	1.00354839816893
001420	93	0.3118279569892473	0.2795698924731182	0.1935483870967742	0.2150537634408602	0.4731182795698925	G	C	3	-9.1	0.9358018381838612	0.99658557187039
001421	93	0.3548387096774194	0.1612903225806451	0.3010752688172043	0.1827956989247312	0.4623655913978494	A	C	3	-7.1	0.1941349340502158	1.0054177841143124
001422	93	0.3010752688172043	0.3118279569892473	0.1612903225806451	0.2258064516129032	0.4731182795698925	C	C	3	-7.5	0.7034429197407382	1.002647666549604
001423	93	0.2258064516129032	0.3118279569892473	0.1612903225806451	0.3010752688172043	0.4731182795698925	T	A	3	-7.1	2.871544077121288	1.003280552612285
001424	93	0.3333333333333333	0.2903225806451613	0.1612903225806451	0.2150537634408602	0.4516129032258064	G	T	3	-8.4	0.6862690010688848	0.9955509495465572
001425	93	0.3010752688172043	0.2795698924731182	0.2365591397849462	0.1827956989247312	0.5161290322580645	A	C	3	-11.5	0.4806836825895589	1.004715925328451
001426	93	0.2903225806451613	0.3010752688172043	0.2043010752688172	0.2043010752688172	0.5053763440860215	T	A	3	-10.1	0.810400795977626	0.9983417263498252
001427	93	0.2688172043010752	0.2795698924731182	0.1720430107526881	0.2795698924731182	0.4516129032258064	C	T	3	-4.8	1.059566326111621	0.9983422488486966
001428	93	0.2688172043010752	0.3440860215053763	0.1935483870967742	0.1935483870967742	0.5376344086021505	G	C	3	-8.1	0.5687879170343111	1.0013350582254168
001429	93	0.2795698924731182	0.3333333333333333	0.1612903225806451	0.2258064516129032	0.4946236559139785	A	C	3	-4.3	0.9414204848664124	0.9963847903562396
001430	93	0.3118279569892473	0.3118279569892473	0.1935483870967742	0.1827956989247312	0.5053763440860215	C	T	3	-7.1	0.5668565639278625	0.994249311988748
001431	93	0.3118279569892473	0.3010752688172043	0.1720430107526881	0.2150537634408602	0.4731182795698925	T	C	3	-5.0	0.6182149962367727	1.004353914602758
001432	93	0.2795698924731182	0.2795698924731182	0.2043010752688172	0.2365591397849462	0.4838709677419355	G	T	3	-6.7	0.7521490287481426	1.0037407932387057
001433	93	0.3118279569892473	0.2258064516129032	0.2043010752688172	0.2580645161290322	0.4301075268817204	A	C	3	-10.8	0.466904999611106	1.0040758895257174
001434	93	0.3010752688172043	0.2795698924731182	0.2150537634408602	0.2043010752688172	0.4946236559139785	C	A	3	-6.2	0.8774745947082532	1.0020035236599918
001435	93	0.2258064516129032	0.3118279569892473	0.2043010752688172	0.2580645161290322	0.5161290322580645	T	T	3	-8.8	2.670026980768455	0.9987218759735084
001436	93	0.2903225806451613	0.2688172043010752	0.2365591397849462	0.2043010752688172	0.5053763440860215	G	C	3	-6.3	0.433994904421992	1.0019045549626826
001437	93	0.2688172043010752	0.2580645161290322	0.2365591397849462	0.2365591397849462	0.4946236559139785	A	A	3	-10.3	0.9843987145997954	0.9966922242710918
001438	93	0.2688172043010752	0.2473118279569892	0.2365591397849462	0.2473118279569892	0.4838709677419355	C	C	3	-9.2	0.9275310488224296	0.9904452695062864
001439	93	0.3440860215053763	0.3440860215053763	0.1505376344086021	0.1612903225806451	0.4946236559139785	A	A	3	-5.2	0.5940631169633347	0.9888871610110456
001440	93	0.2795698924731182	0.3548387096774194	0.1720430107526881	0.1935483870967742	0.5268817204301075	C	C	3	-2.8	1.394228589919576	0.998174195738924
001441	93	0.3225806451612903	0.2795698924731182	0.1505376344086021	0.2473118279569892	0.4301075268817204	T	A	3	-4.9	1.1629200446153891	1.0009469534018167
001442	93	0.2580645161290322	0.3010752688172043	0.1827956989247312	0.2580645161290322	0.4838709677419355	G	C	3	-6.8	1.4665278483981716	0.9979908385248633
001443	93	0.2365591397849462	0.3763440860215054	0.1397849462365591	0.2473118279569892	0.5161290322580645	C	T	3	-3.8	1.4865093209955944	0.9967264036223334
001444	93	0.2580645161290322	0.2795698924731182	0.2043010752688172	0.2580645161290322	0.4838709677419355	G	T	3	-7.2	2.7985291411445847	0.9989381596660736
001445	93	0.2473118279569892	0.3440860215053763	0.1720430107526881	0.2365591397849462	0.5161290322580645	A	T	3	-6.8	1.5984127365313858	1.0004129356562337
001446	93	0.2795698924731182	0.3010752688172043	0.1827956989247312	0.2365591397849462	0.4838709677419355	C	A	3	-8.6	0.9669293345144792	0.9929965914915856
001447	93	0.3010752688172043	0.3118279569892473	0.1935483870967742	0.1935483870967742	0.5053763440860215	T	C	3	-4.3	1.2661266611233617	0.9947060828874538
001448	93	0.3440860215053763	0.2688172043010752	0.1935483870967742	0.1935483870967742	0.4623655913978494	G	T	3	-6.6	0.4097497779169975	1.0046980831446644
001449	93	0.3333333333333333	0.3010752688172043	0.1612903225806451	0.2043010752688172	0.4623655913978494	A	C	3	-8.8	0.8965618836065982	1.0031830857270971
001450	93	0.2903225806451613	0.2795698924731182	0.2365591397849462	0.1935483870967742	0.5161290322580645	C	A	3	-9.9	0.925605682607628	1.000309300928854
001451	93	0.2688172043010752	0.3870967741935484	0.1182795698924731	0.2258064516129032	0.5053763440860215	T	C	3	-5.1	1.0547653713412704	1.0024882318814352
001453	93	0.2258064516129032	0.3010752688172043	0.2258064516129032	0.2473118279569892	0.5268817204301075	A	T	3	-7.9	2.2544601063778424	0.9982139753816012
001454	93	0.2365591397849462	0.3655913978494624	0.1612903225806451	0.2365591397849462	0.5268817204301075	C	C	3	-5.6	2.149891568056809	1.0001473492038395
001455	93	0.2688172043010752	0.2688172043010752	0.2473118279569892	0.2150537634408602	0.5161290322580645	T	A	3	-11.2	0.6753055022798504	0.9853254765276758
001456	93	0.2473118279569892	0.3655913978494624	0.1505376344086021	0.2365591397849462	0.5161290322580645	G	C	3	-2.1	1.0850552389244843	1.001422796816013
001457	93	0.3010752688172043	0.2903225806451613	0.1935483870967742	0.2150537634408602	0.4838709677419355	A	A	3	-5.8	0.5106286086410402	1.0036601404954104
001458	93	0.2580645161290322	0.3225806451612903	0.2150537634408602	0.2043010752688172	0.5376344086021505	T	A	3	-13.4	0.9321451397522654	1.0011700123367933
001459	93	0.3225806451612903	0.3225806451612903	0.1505376344086021	0.2043010752688172	0.4731182795698925	C	A	3	-6.4	0.6093173483816298	1.0037868809947914
001460	93	0.3010752688172043	0.3118279569892473	0.1827956989247312	0.2043010752688172	0.4946236559139785	G	C	3	-7.3	1.2243662481833957	0.9943324679093494
001461	93	0.2903225806451613	0.2688172043010752	0.2150537634408602	0.2258064516129032	0.4838709677419355	A	C	3	-13.2	0.988779161003508	1.0049508147556443
001462	93	0.2903225806451613	0.2903225806451613	0.1827956989247312	0.2365591397849462	0.4731182795698925	C	T	3	-5.4	0.8504211720066306	1.0064472593932354
001463	93	0.2688172043010752	0.3010752688172043	0.1827956989247312	0.2473118279569892	0.4838709677419355	T	T	3	-9.3	0.9049223415768082	1.0037542425327182
001464	93	0.2365591397849462	0.2580645161290322	0.2580645161290322	0.2473118279569892	0.5161290322580645	G	T	3	-6.5	1.0193476953053302	1.001516390165447
001465	93	0.2258064516129032	0.2903225806451613	0.2473118279569892	0.2365591397849462	0.5376344086021505	A	C	3	-10.5	1.2787899174499708	0.9977902167981748
001466	93	0.3225806451612903	0.3333333333333333	0.1720430107526881	0.1720430107526881	0.5053763440860215	C	A	3	-5.7	0.6261725805113049	0.9912011185243976
001467	93	0.2580645161290322	0.2365591397849462	0.1935483870967742	0.3118279569892473	0.4301075268817204	T	C	3	-10.6	2.5798140003889287	1.0044567212233904
001468	93	0.2903225806451613	0.3118279569892473	0.1612903225806451	0.2365591397849462	0.4731182795698925	G	A	3	-4.9	0.7527989853772976	1.005010060052827
001469	93	0.2903225806451613	0.2903225806451613	0.1935483870967742	0.2258064516129032	0.4838709677419355	A	A	3	-6.1	0.8557979116988275	0.9993727813215056
001470	93	0.2795698924731182	0.2473118279569892	0.2473118279569892	0.2258064516129032	0.4946236559139785	C	A	3	-9.8	0.556972530193717	1.0025722771802563
001471	93	0.2688172043010752	0.2688172043010752	0.1935483870967742	0.2688172043010752	0.4623655913978494	A	A	3	-5.8	1.580241618314976	0.9994922067255968
001472	93	0.3225806451612903	0.2688172043010752	0.2258064516129032	0.1827956989247312	0.4946236559139785	C	C	3	-7.8	0.4815766099227754	0.993991210723258
001473	93	0.2795698924731182	0.2580645161290322	0.2258064516129032	0.2365591397849462	0.4838709677419355	T	T	3	-11.8	1.3839174858883343	1.0026118368908818
001475	93	0.2688172043010752	0.2688172043010752	0.2150537634408602	0.2473118279569892	0.4838709677419355	C	A	3	-10.2	0.7771553123443129	1.0029661635766989
001477	93	0.3118279569892473	0.3333333333333333	0.1720430107526881	0.1827956989247312	0.5053763440860215	A	T	3	-5.8	0.9134893137538348	1.0010849375553597
001478	93	0.2688172043010752	0.2580645161290322	0.2150537634408602	0.2580645161290322	0.4731182795698925	C	C	3	-4.8	0.6393745833168092	1.005877505525726
001479	93	0.3010752688172043	0.2258064516129032	0.2365591397849462	0.2365591397849462	0.4623655913978494	T	A	3	-6.2	0.4666898042771947	1.0074848556304052
001480	93	0.2795698924731182	0.2903225806451613	0.2150537634408602	0.2150537634408602	0.5053763440860215	G	A	3	-7.9	0.5650778424581299	0.9986666034644448
001481	93	0.2903225806451613	0.3548387096774194	0.1612903225806451	0.1935483870967742	0.5161290322580645	A	C	3	-4.4	0.8014542830221296	1.0004954317540455
001482	93	0.2903225806451613	0.2903225806451613	0.2258064516129032	0.1935483870967742	0.5161290322580645	C	A	3	-7.1	0.5678447263561557	0.9981385484546528
001483	93	0.2795698924731182	0.2365591397849462	0.2043010752688172	0.2795698924731182	0.4408602150537634	T	A	3	-9.6	0.899445501403251	1.001997707713176
001484	93	0.3010752688172043	0.3440860215053763	0.1397849462365591	0.2150537634408602	0.4838709677419355	G	C	3	-3.7	0.9516836816776528	1.0030900267406753
001485	93	0.3225806451612903	0.3548387096774194	0.086021505376344	0.2365591397849462	0.4408602150537634	A	C	3	-1.9	0.6520024434395525	0.9981356151770868
001486	93	0.2903225806451613	0.3118279569892473	0.1397849462365591	0.2580645161290322	0.4516129032258064	C	C	3	-7.8	1.5751102168860682	1.0037943048595896
001487	93	0.2795698924731182	0.2795698924731182	0.2043010752688172	0.2365591397849462	0.4838709677419355	T	A	3	-8.7	0.7959276348248602	1.005358273124719
001488	93	0.3440860215053763	0.3118279569892473	0.1827956989247312	0.1612903225806451	0.4946236559139785	G	G	3	-6.0	0.2958392699351154	1.0040634409071725
001489	93	0.2688172043010752	0.3118279569892473	0.1720430107526881	0.2473118279569892	0.4838709677419355	A	C	3	-8.3	0.7819522973499998	1.004849644682885
001490	93	0.3010752688172043	0.2365591397849462	0.2150537634408602	0.2473118279569892	0.4516129032258064	T	T	3	-9.6	0.7281058015171114	1.004480053454329
001491	93	0.2580645161290322	0.3548387096774194	0.1612903225806451	0.2258064516129032	0.5161290322580645	C	C	3	-7.2	2.6912234005041187	1.0003588392560123
001492	93	0.2795698924731182	0.3333333333333333	0.1397849462365591	0.2473118279569892	0.4731182795698925	G	C	3	-6.4	0.9262762526483967	1.0041520842009428
001493	93	0.2903225806451613	0.3118279569892473	0.1397849462365591	0.2580645161290322	0.4516129032258064	A	T	3	-3.7	1.1926888500113173	1.005673381963591
001494	93	0.2903225806451613	0.2688172043010752	0.2258064516129032	0.2150537634408602	0.4946236559139785	C	C	3	-9.3	0.812722818377231	1.002570846908721
001495	93	0.2903225806451613	0.2795698924731182	0.1505376344086021	0.2795698924731182	0.4301075268817204	T	C	3	-3.9	0.979435065627274	0.9997791156828636
001496	93	0.2688172043010752	0.2688172043010752	0.2043010752688172	0.2580645161290322	0.4731182795698925	G	C	3	-10.6	1.254718118174574	0.999657764068844
001497	93	0.2795698924731182	0.2795698924731182	0.1827956989247312	0.2580645161290322	0.4623655913978494	A	C	3	-6.1	1.8825364329259355	1.0018452998890068
001498	93	0.3118279569892473	0.3333333333333333	0.1612903225806451	0.1935483870967742	0.4946236559139785	C	C	3	-7.9	0.6786714610917768	0.999651163009586
001499	93	0.2903225806451613	0.2795698924731182	0.1935483870967742	0.2365591397849462	0.4731182795698925	T	A	3	-9.9	0.9561100649934428	0.992721779351235
001500	93	0.2688172043010752	0.4193548387096774	0.1182795698924731	0.1935483870967742	0.5376344086021505	G	C	3	-2.5	1.2951608793099854	1.0004018375786674
001501	93	0.3548387096774194	0.2473118279569892	0.2365591397849462	0.1612903225806451	0.4838709677419355	A	A	3	-7.0	0.2242653032322132	0.9999648543361912
001502	93	0.3440860215053763	0.3763440860215054	0.1612903225806451	0.1182795698924731	0.5376344086021505	C	T	3	-4.1	0.3670425931563156	0.9870939452348092
001504	93	0.2903225806451613	0.3978494623655914	0.1612903225806451	0.1505376344086021	0.5591397849462365	C	C	3	-7.9	0.8741194693182832	0.993569828469656
001505	93	0.2258064516129032	0.3118279569892473	0.2150537634408602	0.2473118279569892	0.5268817204301075	T	C	3	-9.0	1.3014866208835816	0.996865848420462
001506	93	0.3440860215053763	0.2795698924731182	0.2150537634408602	0.1612903225806451	0.4946236559139785	G	C	3	-6.4	0.4457172223290518	0.996029283100652
001508	93	0.2795698924731182	0.3225806451612903	0.1612903225806451	0.2365591397849462	0.4838709677419355	G	C	3	-5.7	0.9577670541128795	1.0021792668487584
001509	93	0.3010752688172043	0.3010752688172043	0.1290322580645161	0.2688172043010752	0.4301075268817204	A	T	3	-2.6	1.0113604342624447	1.004358175551801
001510	93	0.2473118279569892	0.2903225806451613	0.2150537634408602	0.2473118279569892	0.5053763440860215	C	C	3	-8.6	0.8550710679280038	1.0033817266360598
001511	93	0.2580645161290322	0.3010752688172043	0.1827956989247312	0.2580645161290322	0.4838709677419355	T	T	3	-8.7	1.2288083537197696	0.9981554359867746
001512	93	0.2903225806451613	0.2580645161290322	0.2795698924731182	0.1720430107526881	0.5376344086021505	G	A	3	-13.2	0.4831216645384906	1.004673333098255
001513	93	0.2903225806451613	0.3118279569892473	0.1720430107526881	0.2258064516129032	0.4838709677419355	A	G	3	-4.2	0.8051171683458977	0.9938101530980724
001514	93	0.3225806451612903	0.3118279569892473	0.2150537634408602	0.1505376344086021	0.5268817204301075	C	C	3	-6.0	0.4804788525977854	1.0004886606706098
001515	93	0.2580645161290322	0.2795698924731182	0.2150537634408602	0.2473118279569892	0.4946236559139785	T	C	3	-9.8	1.5752163018967251	1.0015215970146951
001516	93	0.2580645161290322	0.3333333333333333	0.2150537634408602	0.1935483870967742	0.5483870967741935	G	A	3	-8.7	1.7610854518709418	0.9897589125519292
001517	93	0.3225806451612903	0.3010752688172043	0.1935483870967742	0.1827956989247312	0.4946236559139785	A	C	3	-7.4	0.5200159909750924	0.986083035499821
001518	93	0.2688172043010752	0.3440860215053763	0.1505376344086021	0.2365591397849462	0.4946236559139785	C	C	3	-7.1	1.7833137887148125	1.0008382780843323
001519	93	0.3118279569892473	0.3010752688172043	0.1935483870967742	0.1935483870967742	0.4946236559139785	T	C	3	-7.7	0.5282258916897072	0.9981266619168284
001520	93	0.2903225806451613	0.3333333333333333	0.1720430107526881	0.2043010752688172	0.5053763440860215	G	T	3	-7.1	0.8716797378352451	0.9909694330037816
001521	93	0.3118279569892473	0.3440860215053763	0.1075268817204301	0.2365591397849462	0.4516129032258064	A	C	3	-5.1	0.726543658255187	0.990318691762874
001522	93	0.2473118279569892	0.3010752688172043	0.2150537634408602	0.2365591397849462	0.5161290322580645	T	C	3	-6.0	1.7315170766449302	0.99750340869737
001523	93	0.2365591397849462	0.3118279569892473	0.1827956989247312	0.2688172043010752	0.4946236559139785	C	A	3	-7.3	1.023137036812204	1.0002695003535578
001524	93	0.2473118279569892	0.3333333333333333	0.1720430107526881	0.2473118279569892	0.5053763440860215	G	A	3	-8.8	0.9314487393959408	0.9989291692273866
001525	93	0.2258064516129032	0.3655913978494624	0.1827956989247312	0.2258064516129032	0.5483870967741935	A	C	3	-9.7	1.3154749589374692	0.9965609052548242
001526	93	0.2903225806451613	0.3010752688172043	0.1612903225806451	0.2473118279569892	0.4623655913978494	C	G	3	-5.8	0.785650005101435	0.9880744965570114
001527	93	0.2258064516129032	0.3010752688172043	0.2150537634408602	0.2580645161290322	0.5161290322580645	T	T	3	-11.8	1.202596253282635	1.000420153377325
001528	93	0.1827956989247312	0.3333333333333333	0.1827956989247312	0.3010752688172043	0.5161290322580645	G	C	3	-7.0	1.8644241080116883	0.9968109094037696
001529	93	0.3010752688172043	0.2688172043010752	0.2150537634408602	0.2150537634408602	0.4838709677419355	A	T	3	-6.2	0.530810312231544	0.9924161881684536
001530	93	0.2688172043010752	0.2903225806451613	0.2150537634408602	0.2258064516129032	0.5053763440860215	C	A	3	-8.4	1.023160240514258	0.9986932600631696
001532	93	0.2580645161290322	0.3118279569892473	0.2043010752688172	0.2258064516129032	0.5161290322580645	G	T	3	-7.1	1.0324388768783557	1.0005095279464262
001533	93	0.3010752688172043	0.2795698924731182	0.1827956989247312	0.2365591397849462	0.4623655913978494	A	C	3	-5.0	1.175453301221706	1.000765261828981
001534	93	0.2903225806451613	0.3655913978494624	0.1827956989247312	0.1612903225806451	0.5483870967741935	C	A	3	-9.4	0.7189292091332968	0.9938625187505024
001535	93	0.3118279569892473	0.2903225806451613	0.1720430107526881	0.2258064516129032	0.4623655913978494	A	C	3	-7.7	0.7748019460942226	1.002817334704988
001536	93	0.3010752688172043	0.2580645161290322	0.1935483870967742	0.2473118279569892	0.4516129032258064	C	C	3	-7.0	0.8737675388134234	1.0032738893636133
001537	93	0.2688172043010752	0.2688172043010752	0.2150537634408602	0.2473118279569892	0.4838709677419355	T	T	3	-9.9	0.7527771559141766	1.0038580674132465
001538	93	0.3548387096774194	0.2580645161290322	0.2150537634408602	0.1720430107526881	0.4731182795698925	G	G	3	-4.8	0.2535721913660654	1.0015539102362667
001539	93	0.2903225806451613	0.3870967741935484	0.1505376344086021	0.1720430107526881	0.5376344086021505	C	C	3	-2.8	0.998470092321474	1.0011851597765244
001540	93	0.3010752688172043	0.3225806451612903	0.1827956989247312	0.1935483870967742	0.5053763440860215	G	C	3	-6.5	0.4701243418268361	1.0009400486403333
001541	93	0.3440860215053763	0.2365591397849462	0.2150537634408602	0.2043010752688172	0.4516129032258064	A	A	3	-8.6	0.6295872753868116	1.0026724578679458
001542	93	0.3225806451612903	0.3010752688172043	0.2043010752688172	0.1720430107526881	0.5053763440860215	C	G	3	-5.8	0.4212441138391472	0.9970660552539402
001543	93	0.2688172043010752	0.2473118279569892	0.2473118279569892	0.2365591397849462	0.4946236559139785	T	T	3	-9.8	0.3986719527044619	0.998274258747186
001545	93	0.2795698924731182	0.3010752688172043	0.1935483870967742	0.2258064516129032	0.4946236559139785	A	C	3	-7.0	0.877013777647842	0.997619517592745
001546	93	0.2903225806451613	0.3010752688172043	0.1720430107526881	0.2365591397849462	0.4731182795698925	C	T	3	-9.8	0.9079393686458656	0.993180452525095
001547	93	0.3225806451612903	0.2903225806451613	0.1505376344086021	0.2365591397849462	0.4408602150537634	T	T	3	-6.9	0.8782980884241758	0.9981614276867692
001550	93	0.2688172043010752	0.2580645161290322	0.2258064516129032	0.2473118279569892	0.4838709677419355	C	T	3	-7.6	0.6669481987938812	1.0037595795272565
001551	93	0.1935483870967742	0.3333333333333333	0.1827956989247312	0.2903225806451613	0.5161290322580645	T	C	3	-4.5	3.127570438937432	1.000615890896057
001552	93	0.3225806451612903	0.2795698924731182	0.1935483870967742	0.2043010752688172	0.4731182795698925	G	C	3	-6.3	0.4926431087547959	0.9882525441632452
001553	93	0.2580645161290322	0.3010752688172043	0.2043010752688172	0.2365591397849462	0.5053763440860215	A	C	3	-7.5	1.6615153264736078	0.9995252973830931
001554	93	0.3010752688172043	0.2795698924731182	0.1505376344086021	0.2688172043010752	0.4301075268817204	T	A	3	-3.4	0.6600095992691983	1.0078542436717497
001555	93	0.2473118279569892	0.2473118279569892	0.1935483870967742	0.3118279569892473	0.4408602150537634	C	A	3	-9.8	1.2655767576772574	1.00534135880803
001556	93	0.2258064516129032	0.3333333333333333	0.1935483870967742	0.2473118279569892	0.5268817204301075	G	T	3	-11.8	1.672811621944537	1.001113356712522
001557	93	0.2580645161290322	0.3010752688172043	0.1612903225806451	0.2795698924731182	0.4623655913978494	A	C	3	-7.8	1.652961900966458	1.0025943233109398
001558	93	0.1827956989247312	0.3548387096774194	0.1827956989247312	0.2795698924731182	0.5376344086021505	C	A	3	-6.9	3.0101433726573443	0.9911442148483426
001560	93	0.2903225806451613	0.3010752688172043	0.1935483870967742	0.2150537634408602	0.4946236559139785	G	C	3	-4.4	0.3258872907396067	0.9949166546502696
001561	93	0.2580645161290322	0.3440860215053763	0.1720430107526881	0.2258064516129032	0.5161290322580645	A	C	3	-7.0	0.8316013461497933	1.000586130025225
001562	93	0.3118279569892473	0.3225806451612903	0.1505376344086021	0.2150537634408602	0.4731182795698925	C	A	3	-5.4	0.9366714358887808	1.0030884112002314
001563	93	0.2580645161290322	0.2688172043010752	0.2043010752688172	0.2688172043010752	0.4731182795698925	T	A	3	-10.2	1.1370026685496342	1.0031719948282567
001564	93	0.2688172043010752	0.2150537634408602	0.2580645161290322	0.2580645161290322	0.4731182795698925	G	A	3	-8.2	0.7119490734660262	1.0037267242397776
001565	93	0.2795698924731182	0.3440860215053763	0.1505376344086021	0.2258064516129032	0.4946236559139785	A	A	3	-3.6	0.8712724444152882	1.0012341310602744
001566	93	0.3225806451612903	0.2473118279569892	0.2473118279569892	0.1827956989247312	0.4946236559139785	C	G	3	-8.1	0.3248808886960124	0.9972763459253432
001567	93	0.3225806451612903	0.2580645161290322	0.2150537634408602	0.2043010752688172	0.4731182795698925	A	A	3	-7.4	0.6131681364622289	0.9978255221933132
001568	93	0.3010752688172043	0.2903225806451613	0.1935483870967742	0.2150537634408602	0.4838709677419355	C	T	3	-6.9	0.9691962037550704	1.0017480087496653
001570	93	0.2688172043010752	0.2903225806451613	0.1827956989247312	0.2580645161290322	0.4731182795698925	G	A	3	-5.7	0.8296036615565892	0.990770358432752
001571	93	0.2903225806451613	0.2903225806451613	0.1612903225806451	0.2580645161290322	0.4516129032258064	C	T	3	-5.4	0.9231140487222192	1.0051564191425113
001572	93	0.2795698924731182	0.3010752688172043	0.2043010752688172	0.2150537634408602	0.5053763440860215	G	G	3	-7.0	0.9847874323247174	0.9842327754862784
001573	93	0.3655913978494624	0.2795698924731182	0.1827956989247312	0.1720430107526881	0.4623655913978494	A	A	3	-4.6	0.2462691672359929	1.006770365100794
001574	93	0.3225806451612903	0.2580645161290322	0.2043010752688172	0.2150537634408602	0.4623655913978494	C	T	3	-9.4	0.7332852831186605	1.0032044359147188
001575	93	0.2688172043010752	0.2688172043010752	0.2258064516129032	0.2365591397849462	0.4946236559139785	T	T	3	-8.9	1.3355085903865185	0.995995085137297
001576	93	0.2795698924731182	0.2795698924731182	0.2150537634408602	0.2258064516129032	0.4946236559139785	G	T	3	-7.4	0.9860241849410748	1.0043644548074842
001577	93	0.2903225806451613	0.3225806451612903	0.1720430107526881	0.2150537634408602	0.4946236559139785	A	C	3	-6.2	0.8315156737609276	0.9887458692964356
001578	93	0.3118279569892473	0.2688172043010752	0.1827956989247312	0.2365591397849462	0.4516129032258064	C	C	3	-5.0	0.4932853196965558	1.000567937772554
001579	93	0.2688172043010752	0.3225806451612903	0.2150537634408602	0.1935483870967742	0.5376344086021505	T	T	3	-9.8	1.3387124895703115	1.0003653730089987
001580	93	0.3118279569892473	0.2258064516129032	0.2903225806451613	0.1720430107526881	0.5161290322580645	G	A	3	-9.3	0.2628538361891014	1.0009533309691447
001581	93	0.2365591397849462	0.2795698924731182	0.1827956989247312	0.3010752688172043	0.4623655913978494	A	C	3	-3.9	2.360564177158082	1.003474354452094
001582	93	0.2365591397849462	0.2795698924731182	0.2150537634408602	0.2688172043010752	0.4946236559139785	C	C	3	-6.8	1.6701653558582867	1.0045567722032924
001583	93	0.2473118279569892	0.3118279569892473	0.1827956989247312	0.2580645161290322	0.4946236559139785	T	A	3	-9.3	0.9324912594018012	0.9938691466130588
001584	93	0.2365591397849462	0.2365591397849462	0.2473118279569892	0.2795698924731182	0.4838709677419355	G	A	3	-13.9	1.0086992601128892	1.0003229178555648
001586	93	0.2688172043010752	0.2903225806451613	0.1505376344086021	0.2903225806451613	0.4408602150537634	T	C	3	-5.5	1.3341645509143296	1.0029910118937762
001587	93	0.2473118279569892	0.3333333333333333	0.1935483870967742	0.2258064516129032	0.5268817204301075	C	A	3	-8.5	1.674079122028465	0.9997249794178152
001589	93	0.3118279569892473	0.2150537634408602	0.2258064516129032	0.2473118279569892	0.4408602150537634	A	C	3	-9.7	0.3460879260427381	1.0008147232458833
001590	93	0.3118279569892473	0.2688172043010752	0.2365591397849462	0.1827956989247312	0.5053763440860215	C	A	3	-8.0	0.4350089559438921	1.0035277241836111
001591	93	0.2688172043010752	0.2688172043010752	0.2043010752688172	0.2580645161290322	0.4731182795698925	T	T	3	-9.3	0.6881130731452435	1.0015401504864567
001592	93	0.2150537634408602	0.3010752688172043	0.2150537634408602	0.2688172043010752	0.5161290322580645	G	A	3	-7.7	1.5376167901692048	1.001440631183116
001593	93	0.2473118279569892	0.3010752688172043	0.1827956989247312	0.2688172043010752	0.4838709677419355	A	C	3	-11.4	1.6218217032287152	1.0005422835168047
001594	93	0.2903225806451613	0.3118279569892473	0.1935483870967742	0.2043010752688172	0.5053763440860215	C	C	3	-8.2	1.003756079967615	1.0024248748009923
001595	93	0.2365591397849462	0.3010752688172043	0.1827956989247312	0.2795698924731182	0.4838709677419355	T	C	3	-9.5	1.0521037574053962	1.0028794784767867
001596	93	0.2795698924731182	0.2795698924731182	0.2150537634408602	0.2258064516129032	0.4946236559139785	G	A	3	-8.2	0.7722070625487835	0.9991163220673296
001597	93	0.2580645161290322	0.3010752688172043	0.1720430107526881	0.2688172043010752	0.4731182795698925	A	C	3	-2.5	2.208931665329069	1.0035908637281714
001599	93	0.2688172043010752	0.2903225806451613	0.2580645161290322	0.1827956989247312	0.5483870967741935	A	A	3	-15.7	0.6536291372193497	0.9906267825381369
001601	93	0.2580645161290322	0.2903225806451613	0.1827956989247312	0.2688172043010752	0.4731182795698925	T	T	3	-5.1	1.0009518366960184	1.0047232571065972
001602	93	0.2150537634408602	0.3225806451612903	0.2365591397849462	0.2258064516129032	0.5591397849462365	G	T	3	-7.7	2.405988293917262	0.9916151394322712
001603	93	0.3225806451612903	0.3010752688172043	0.1827956989247312	0.1935483870967742	0.4838709677419355	C	A	3	-6.5	0.5302467923343138	0.9981616845361608
001604	93	0.2043010752688172	0.3870967741935484	0.1827956989247312	0.2258064516129032	0.5698924731182796	G	C	3	-11.1	0.9905483961886368	1.0001972601178015
001605	93	0.3010752688172043	0.3118279569892473	0.1827956989247312	0.2043010752688172	0.4946236559139785	A	A	3	-8.4	0.6386402789040367	0.997426435572936
001606	93	0.3010752688172043	0.2903225806451613	0.1827956989247312	0.2258064516129032	0.4731182795698925	C	A	3	-9.2	0.8930979949093109	1.0006694892328378
001607	93	0.2043010752688172	0.2365591397849462	0.2258064516129032	0.3333333333333333	0.4623655913978494	T	T	3	-5.6	3.123020305776911	1.0040671689126672
001608	93	0.3333333333333333	0.2580645161290322	0.2580645161290322	0.1505376344086021	0.5161290322580645	G	T	3	-6.4	0.3097636956848264	1.002600274804938
001609	93	0.3118279569892473	0.2795698924731182	0.2688172043010752	0.1397849462365591	0.5483870967741935	A	T	3	-11.1	0.5109997594656964	1.0011078245354994
001610	93	0.3118279569892473	0.2903225806451613	0.1935483870967742	0.2043010752688172	0.4838709677419355	C	T	3	-8.1	1.192334442578845	0.9995898186585128
001611	93	0.2580645161290322	0.3118279569892473	0.1935483870967742	0.2365591397849462	0.5053763440860215	T	A	3	-8.8	1.0448927635065886	0.9982507138737986
001612	93	0.2903225806451613	0.3118279569892473	0.2258064516129032	0.1720430107526881	0.5376344086021505	G	A	3	-10.0	0.7298881091174542	0.99974487251801
001613	93	0.3118279569892473	0.2473118279569892	0.2150537634408602	0.2258064516129032	0.4623655913978494	A	C	3	-6.5	0.7257239291650982	1.0055195237795576
001614	93	0.2580645161290322	0.2688172043010752	0.2043010752688172	0.2688172043010752	0.4731182795698925	C	G	3	-6.8	0.5509342626616786	1.0039004421804436
001615	93	0.2150537634408602	0.3333333333333333	0.2043010752688172	0.2473118279569892	0.5376344086021505	T	T	3	-7.9	3.2565143154394733	1.0002685260549529
001616	93	0.3118279569892473	0.2903225806451613	0.1935483870967742	0.2043010752688172	0.4838709677419355	G	A	3	-3.7	0.4951681622764319	0.9992645872878192
001617	93	0.3333333333333333	0.3118279569892473	0.1935483870967742	0.1612903225806451	0.5053763440860215	A	T	3	-8.5	0.5118846364452942	0.9964947043568312
001619	93	0.2903225806451613	0.2795698924731182	0.2043010752688172	0.2258064516129032	0.4838709677419355	C	T	3	-9.2	0.92422204179486	1.0040135180236254
001620	93	0.2795698924731182	0.3010752688172043	0.2150537634408602	0.2043010752688172	0.5161290322580645	G	A	3	-7.4	0.5883795200236263	0.9945911725945896
001621	93	0.2903225806451613	0.2795698924731182	0.1827956989247312	0.2473118279569892	0.4623655913978494	A	C	3	-8.7	0.7198275177026057	1.003428434820615
001622	93	0.2688172043010752	0.2795698924731182	0.2473118279569892	0.2043010752688172	0.5268817204301075	C	A	3	-11.0	0.8383833222523045	0.99947065959522
001623	93	0.2258064516129032	0.3118279569892473	0.2150537634408602	0.2473118279569892	0.5268817204301075	T	A	3	-4.8	1.4551180975599225	0.9985432151511336
001625	93	0.3440860215053763	0.2473118279569892	0.2258064516129032	0.1827956989247312	0.4731182795698925	A	C	3	-7.1	0.5852658509825599	1.0025602231057706
001626	93	0.2580645161290322	0.2580645161290322	0.2150537634408602	0.2688172043010752	0.4731182795698925	C	A	3	-4.6	0.8864921910358473	0.9924102279595772
001627	93	0.2365591397849462	0.3225806451612903	0.1505376344086021	0.2903225806451613	0.4731182795698925	T	T	3	-7.3	1.9796705124284677	1.0025422013481642
001628	93	0.2903225806451613	0.2688172043010752	0.2688172043010752	0.1720430107526881	0.5376344086021505	G	C	3	-9.8	0.6671030321888429	1.000067252545802
001629	93	0.2688172043010752	0.3225806451612903	0.1612903225806451	0.2473118279569892	0.4838709677419355	A	T	3	-6.4	1.0235516381421066	1.0047455740502818
001630	93	0.2903225806451613	0.2688172043010752	0.2150537634408602	0.2258064516129032	0.4838709677419355	C	C	3	-8.6	1.627745454772812	1.0005714125221417
001632	93	0.1935483870967742	0.3225806451612903	0.2150537634408602	0.2688172043010752	0.5376344086021505	C	T	3	-6.3	1.7354328677524538	0.9957491588157954
001633	93	0.3010752688172043	0.2580645161290322	0.1827956989247312	0.2580645161290322	0.4408602150537634	T	T	3	-5.2	1.0021989548094097	1.00587146832849
001636	93	0.3440860215053763	0.2903225806451613	0.1935483870967742	0.1720430107526881	0.4838709677419355	G	G	3	-6.8	0.8053858093314529	1.0002074777824208
001637	93	0.2903225806451613	0.2795698924731182	0.2258064516129032	0.2043010752688172	0.5053763440860215	A	T	3	-7.2	0.8559827540823232	1.00152277673789
001638	93	0.1827956989247312	0.2688172043010752	0.2795698924731182	0.2688172043010752	0.5483870967741935	C	C	3	-9.8	1.6214974588766553	0.9930364532432272
001639	93	0.2258064516129032	0.2473118279569892	0.2043010752688172	0.3225806451612903	0.4516129032258064	T	A	3	-7.8	1.7905626569608968	1.0044561798467644
001640	93	0.2258064516129032	0.2903225806451613	0.2043010752688172	0.2795698924731182	0.4946236559139785	G	C	3	-4.5	1.7925936006135614	1.0009731727504512
001641	93	0.2580645161290322	0.2903225806451613	0.2473118279569892	0.2043010752688172	0.5376344086021505	A	C	3	-10.0	0.9487899988012388	1.0015135044830872
001643	93	0.2795698924731182	0.2580645161290322	0.2688172043010752	0.1935483870967742	0.5268817204301075	T	C	3	-8.2	0.3578495142321665	1.0007163548150575
001644	93	0.2365591397849462	0.2903225806451613	0.2043010752688172	0.2688172043010752	0.4946236559139785	G	T	3	-9.7	1.0355373184903776	1.0007157700604856
001645	93	0.2795698924731182	0.3333333333333333	0.1612903225806451	0.2258064516129032	0.4946236559139785	A	C	3	-4.1	1.003954764776143	1.0038016520040909
001646	93	0.2258064516129032	0.2150537634408602	0.2150537634408602	0.3440860215053763	0.4301075268817204	C	A	3	-7.9	1.182385557425039	1.003794729349775
001647	93	0.1935483870967742	0.3548387096774194	0.1935483870967742	0.2580645161290322	0.5483870967741935	T	A	3	-6.5	1.6645896411713452	0.9980284709071984
001648	93	0.2365591397849462	0.3225806451612903	0.2043010752688172	0.2365591397849462	0.5268817204301075	G	C	3	-10.4	0.816927624876887	1.0022665603617926
001649	93	0.2580645161290322	0.3548387096774194	0.1720430107526881	0.2150537634408602	0.5268817204301075	A	T	3	-4.7	0.6150506899112874	1.0002870712961869
001650	93	0.2473118279569892	0.3333333333333333	0.2150537634408602	0.2043010752688172	0.5483870967741935	T	T	3	-7.4	1.3643668838007417	0.999446255625576
001652	93	0.2688172043010752	0.3440860215053763	0.1720430107526881	0.2150537634408602	0.5161290322580645	G	A	3	-5.3	0.8077590959989785	1.002458451887422
001653	93	0.2903225806451613	0.3440860215053763	0.1612903225806451	0.2043010752688172	0.5053763440860215	A	T	3	-7.3	2.0489906850533064	0.9988156891270716
001654	93	0.3010752688172043	0.2903225806451613	0.1935483870967742	0.2150537634408602	0.4838709677419355	C	A	3	-9.9	0.5467262476044912	0.9929158121661068
001655	93	0.2688172043010752	0.2580645161290322	0.2043010752688172	0.2688172043010752	0.4623655913978494	T	A	3	-6.5	0.4929065886634007	0.99263245644193
001656	93	0.3010752688172043	0.2688172043010752	0.2043010752688172	0.2258064516129032	0.4731182795698925	G	T	3	-9.7	0.3423266949082517	1.0025881615920338
001657	93	0.2580645161290322	0.2688172043010752	0.2365591397849462	0.2365591397849462	0.5053763440860215	A	C	3	-8.0	1.603529673839551	1.0023402500667211
001658	93	0.2365591397849462	0.2903225806451613	0.2043010752688172	0.2688172043010752	0.4946236559139785	C	T	3	-8.1	1.1302841073101748	0.996204655709047
001659	93	0.2580645161290322	0.2473118279569892	0.2688172043010752	0.2258064516129032	0.5161290322580645	T	C	3	-5.2	0.6226963977917387	1.003118632227194
001660	93	0.2795698924731182	0.2903225806451613	0.2580645161290322	0.1720430107526881	0.5483870967741935	G	T	3	-9.0	0.9060601571116992	0.9934649579063594
001661	93	0.2688172043010752	0.3118279569892473	0.1720430107526881	0.2473118279569892	0.4838709677419355	A	A	3	-8.2	1.295673807362481	0.9970206527960956
001662	93	0.2365591397849462	0.2903225806451613	0.2043010752688172	0.2688172043010752	0.4946236559139785	C	C	3	-5.1	0.9031960294823802	1.0018956849024303
001663	93	0.3118279569892473	0.2365591397849462	0.2043010752688172	0.2473118279569892	0.4408602150537634	A	A	2	-6.0	0.4517159567746285	0.9992510196956405
001664	93	0.3010752688172043	0.3118279569892473	0.1720430107526881	0.2150537634408602	0.4838709677419355	C	A	3	-9.6	0.4838561982404765	1.000350807410324
001665	93	0.3225806451612903	0.2473118279569892	0.2150537634408602	0.2150537634408602	0.4623655913978494	T	T	3	-8.8	0.7555421311221618	0.9956711117631628
001666	93	0.2580645161290322	0.3225806451612903	0.1827956989247312	0.2365591397849462	0.5053763440860215	G	C	3	-6.2	1.1049151941816509	0.9984073486705654
001667	93	0.2688172043010752	0.3118279569892473	0.1505376344086021	0.2688172043010752	0.4623655913978494	C	T	2	-7.0	1.071982084102146	1.004608965208282
001668	93	0.2580645161290322	0.2150537634408602	0.2365591397849462	0.2903225806451613	0.4516129032258064	G	C	2	-7.3	0.8170178743415394	1.0054776325005594
001669	93	0.2688172043010752	0.3118279569892473	0.1612903225806451	0.2580645161290322	0.4731182795698925	A	A	3	-6.3	1.2174958478519684	1.0041499535117624
001670	93	0.3225806451612903	0.2795698924731182	0.2043010752688172	0.1935483870967742	0.4838709677419355	C	T	3	-4.9	0.6265306260498609	1.001937554452308
001671	93	0.2688172043010752	0.2903225806451613	0.1935483870967742	0.2473118279569892	0.4838709677419355	T	A	2	-8.2	0.9648566829833932	0.98747756559978
001672	93	0.3010752688172043	0.3118279569892473	0.1827956989247312	0.2043010752688172	0.4946236559139785	G	T	2	-9.8	1.584553450747792	0.9968185704265184
001673	93	0.3118279569892473	0.3118279569892473	0.1505376344086021	0.2258064516129032	0.4623655913978494	A	C	3	-8.7	1.2337716683907576	1.001074068378205
001674	93	0.1935483870967742	0.2795698924731182	0.2473118279569892	0.2795698924731182	0.5268817204301075	C	A	3	-6.9	0.8864011361487127	1.0006682830273048
001675	93	0.2150537634408602	0.4086021505376344	0.1182795698924731	0.2580645161290322	0.5268817204301075	T	A	3	-5.0	1.3724488302377125	1.003745822639839
001676	93	0.2580645161290322	0.3118279569892473	0.1827956989247312	0.2473118279569892	0.4946236559139785	G	T	3	-8.7	1.8152965080717047	0.9995711208590288
001677	93	0.3010752688172043	0.3440860215053763	0.1720430107526881	0.1827956989247312	0.5161290322580645	A	T	2	-10.1	0.7803531741839188	0.9988484103177948
001678	93	0.2903225806451613	0.2903225806451613	0.2043010752688172	0.2150537634408602	0.4946236559139785	C	T	2	-8.1	1.28927812431162	0.9948920457372687
001679	93	0.3333333333333333	0.3225806451612903	0.1505376344086021	0.1935483870967742	0.4731182795698925	T	C	3	-5.9	0.4188419854129604	0.9993593130156878
001680	93	0.2795698924731182	0.3118279569892473	0.1827956989247312	0.2258064516129032	0.4946236559139785	G	C	3	-8.2	1.1864407911053874	1.0021993843935582
001681	93	0.3118279569892473	0.3655913978494624	0.1612903225806451	0.1612903225806451	0.5268817204301075	A	G	3	-4.2	0.854169442445311	1.0047582242791606
001682	93	0.2688172043010752	0.3010752688172043	0.2043010752688172	0.2258064516129032	0.5053763440860215	T	T	3	-8.9	0.7246934614053586	1.003380038155487
001683	93	0.2795698924731182	0.2903225806451613	0.2150537634408602	0.2150537634408602	0.5053763440860215	C	A	3	-8.9	0.6803284252669005	1.0020214318619842
001684	93	0.2258064516129032	0.3010752688172043	0.2043010752688172	0.2688172043010752	0.5053763440860215	G	C	2	-8.5	2.3017556040213094	0.997719936051988
001685	93	0.3118279569892473	0.2473118279569892	0.2150537634408602	0.2258064516129032	0.4623655913978494	A	C	2	-9.9	0.8501109353754885	1.0000785144788558
001686	93	0.3225806451612903	0.2903225806451613	0.2043010752688172	0.1827956989247312	0.4946236559139785	C	T	3	-6.6	0.3730506784803094	0.997159567051022
001687	93	0.2365591397849462	0.3333333333333333	0.1720430107526881	0.2580645161290322	0.5053763440860215	T	T	3	-6.3	2.293363555865985	0.9970882988681022
001688	93	0.2903225806451613	0.3118279569892473	0.1612903225806451	0.2365591397849462	0.4731182795698925	G	A	2	-9.2	1.3538815098463302	1.0013605569301554
001689	93	0.3118279569892473	0.2795698924731182	0.1935483870967742	0.2150537634408602	0.4731182795698925	A	T	3	-10.6	0.5503350603329796	1.003279553954102
001690	93	0.2688172043010752	0.2688172043010752	0.1935483870967742	0.2688172043010752	0.4623655913978494	C	A	2	-9.7	0.9718448043112417	1.005597683144816
001691	93	0.2795698924731182	0.3763440860215054	0.1505376344086021	0.1935483870967742	0.5268817204301075	T	A	3	-6.8	0.5718497415549253	0.9993941279740644
001692	93	0.3225806451612903	0.2365591397849462	0.2043010752688172	0.2365591397849462	0.4408602150537634	G	T	2	-7.8	0.6092439163689842	1.002337038373107
001693	93	0.3010752688172043	0.3010752688172043	0.2043010752688172	0.1935483870967742	0.5053763440860215	A	T	2	-9.5	0.8482130442695675	0.9992640105896128
001694	93	0.2580645161290322	0.2795698924731182	0.1935483870967742	0.2688172043010752	0.4731182795698925	C	C	3	-12.2	1.9218024368630944	1.0033151109826186
001695	93	0.3010752688172043	0.2365591397849462	0.2150537634408602	0.2473118279569892	0.4516129032258064	A	C	2	-9.0	0.7780722886666063	1.0037084063064412
001696	93	0.2473118279569892	0.3118279569892473	0.1935483870967742	0.2473118279569892	0.5053763440860215	C	C	3	-5.6	1.1603535693563338	1.0035109496753842
001698	93	0.2795698924731182	0.2580645161290322	0.2365591397849462	0.2258064516129032	0.4946236559139785	G	C	3	-9.2	1.0294817976317854	0.9923390823268664
001699	93	0.3440860215053763	0.2903225806451613	0.1827956989247312	0.1827956989247312	0.4731182795698925	C	T	3	-5.2	1.1432056557500083	0.9878205414688532
001700	93	0.1827956989247312	0.3333333333333333	0.1612903225806451	0.3225806451612903	0.4946236559139785	G	T	3	-6.8	2.6152631225456564	1.003650678209678
001701	93	0.3225806451612903	0.2795698924731182	0.1720430107526881	0.2258064516129032	0.4516129032258064	A	A	3	-4.7	0.4276870662352219	1.0070845537111428
001702	93	0.2903225806451613	0.2580645161290322	0.2150537634408602	0.2365591397849462	0.4731182795698925	C	A	3	-8.4	0.8357096427355001	1.0036915488051514
001703	93	0.2043010752688172	0.2903225806451613	0.2580645161290322	0.2473118279569892	0.5483870967741935	T	C	2	-11.3	2.20261052674116	0.9993982562013052
001705	93	0.3225806451612903	0.3010752688172043	0.1935483870967742	0.1827956989247312	0.4946236559139785	A	C	2	-8.1	0.8777982443098438	0.9885883611657408
001706	93	0.2473118279569892	0.2795698924731182	0.2150537634408602	0.2580645161290322	0.4946236559139785	C	G	3	-4.9	1.0705748159172277	1.0031678013193348
001707	93	0.2795698924731182	0.3225806451612903	0.1397849462365591	0.2580645161290322	0.4623655913978494	T	T	3	-3.6	1.2300080960580395	1.0050623593599692
001708	93	0.2688172043010752	0.3118279569892473	0.2043010752688172	0.2150537634408602	0.5161290322580645	G	A	3	-6.0	0.9295061119872876	0.9999186021673168
001709	93	0.3333333333333333	0.2903225806451613	0.1612903225806451	0.2150537634408602	0.4516129032258064	A	T	3	-3.8	1.7271487574204432	1.0047577462916435
001710	93	0.2795698924731182	0.2150537634408602	0.2580645161290322	0.2473118279569892	0.4731182795698925	C	T	2	-8.0	0.7336902511279342	1.0041986689297329
001711	93	0.2903225806451613	0.2688172043010752	0.2258064516129032	0.2150537634408602	0.4946236559139785	T	C	2	-6.1	0.7294024369946046	1.0031716308750032
001712	93	0.2473118279569892	0.3010752688172043	0.2365591397849462	0.2150537634408602	0.5376344086021505	G	C	2	-12.6	1.1355096074018922	0.9993444213268936
001713	93	0.3225806451612903	0.3333333333333333	0.1505376344086021	0.1935483870967742	0.4838709677419355	A	T	2	-3.2	1.163741804343155	0.9958566787993604
001714	93	0.3225806451612903	0.2365591397849462	0.2258064516129032	0.2150537634408602	0.4623655913978494	T	A	2	-9.1	0.6197725397427325	0.9932539217307202
001715	93	0.3548387096774194	0.3118279569892473	0.1397849462365591	0.1935483870967742	0.4516129032258064	C	A	3	-5.9	1.016255517474027	1.0030828423278526
001716	93	0.2473118279569892	0.3010752688172043	0.1505376344086021	0.3010752688172043	0.4516129032258064	G	T	3	-6.5	1.3299210314860936	1.0054226664843184
001717	93	0.2795698924731182	0.2688172043010752	0.2150537634408602	0.2365591397849462	0.4838709677419355	A	C	3	-12.3	1.4535007316214927	1.003212765676056
001718	93	0.2688172043010752	0.2795698924731182	0.1720430107526881	0.2795698924731182	0.4516129032258064	C	T	2	-8.4	1.50195561976725	1.0034983092752985
001719	93	0.2688172043010752	0.3010752688172043	0.1827956989247312	0.2473118279569892	0.4838709677419355	T	T	2	-6.4	0.9307722677799812	1.0022308245791975
001720	93	0.3010752688172043	0.2258064516129032	0.2688172043010752	0.2043010752688172	0.4946236559139785	G	C	3	-12.4	0.3581320332392461	0.9871652977876748
001721	93	0.3225806451612903	0.2150537634408602	0.2473118279569892	0.2150537634408602	0.4623655913978494	A	A	2	-9.9	0.3395899956778868	1.008427371047673
001722	93	0.3010752688172043	0.3333333333333333	0.1505376344086021	0.2150537634408602	0.4838709677419355	C	T	3	-3.6	1.0588340927087465	1.0025033717544614
001723	93	0.2580645161290322	0.2795698924731182	0.1935483870967742	0.2688172043010752	0.4731182795698925	T	C	3	-6.7	1.1165782103893576	1.002087934075402
001724	93	0.2795698924731182	0.2580645161290322	0.1935483870967742	0.2688172043010752	0.4516129032258064	G	C	2	-7.0	0.975464911547537	1.0050007553217806
001725	93	0.3225806451612903	0.2795698924731182	0.1505376344086021	0.2473118279569892	0.4301075268817204	A	A	3	-4.1	0.7174511525401394	0.9973646752754982
001726	93	0.2580645161290322	0.2903225806451613	0.1935483870967742	0.2580645161290322	0.4838709677419355	C	A	2	-6.7	1.092853852616601	1.0001558676262907
001727	93	0.2688172043010752	0.3225806451612903	0.1827956989247312	0.2258064516129032	0.5053763440860215	A	C	3	-9.8	0.6967703498173338	1.0021109091682718
001728	93	0.2688172043010752	0.3333333333333333	0.1827956989247312	0.2150537634408602	0.5161290322580645	C	A	2	-7.0	1.6178898095627152	1.0004404277308026
001729	93	0.2258064516129032	0.3225806451612903	0.1827956989247312	0.2688172043010752	0.5053763440860215	T	C	3	-5.3	2.536134992076701	1.0009265156425369
001730	93	0.2688172043010752	0.3118279569892473	0.1612903225806451	0.2580645161290322	0.4731182795698925	G	T	3	-7.3	1.461185049409778	0.9994127486619098
001731	93	0.3010752688172043	0.2795698924731182	0.2150537634408602	0.2043010752688172	0.4946236559139785	C	T	3	-8.8	0.4234804176098592	1.0033510233794345
001732	93	0.2580645161290322	0.3225806451612903	0.1827956989247312	0.2365591397849462	0.5053763440860215	G	A	3	-3.2	0.7237322291376822	0.9903299846655964
001733	93	0.2795698924731182	0.2903225806451613	0.1827956989247312	0.2473118279569892	0.4731182795698925	A	A	3	-6.0	0.8699544740575729	1.000872042422411
001734	93	0.2903225806451613	0.2365591397849462	0.2580645161290322	0.2150537634408602	0.4946236559139785	C	A	2	-6.1	0.7594589427506121	0.9890095037549004
001735	93	0.2043010752688172	0.3118279569892473	0.2150537634408602	0.2688172043010752	0.5268817204301075	T	T	3	-5.5	2.2394107697521544	0.9968184615444744
001736	93	0.3118279569892473	0.3225806451612903	0.1290322580645161	0.2365591397849462	0.4516129032258064	G	A	3	-4.7	0.8524599532344876	1.000538817102398
001737	93	0.3763440860215054	0.3118279569892473	0.1290322580645161	0.1827956989247312	0.4408602150537634	A	T	3	-6.5	0.5063113878183412	1.0070476373544115
001738	93	0.2580645161290322	0.3118279569892473	0.1827956989247312	0.2473118279569892	0.4946236559139785	C	C	2	-9.1	1.2402241713315687	1.002750503610744
001739	93	0.2795698924731182	0.2795698924731182	0.1612903225806451	0.2795698924731182	0.4408602150537634	T	T	3	-5.9	0.7229313234264814	1.004216430197933
001740	93	0.3333333333333333	0.3225806451612903	0.1612903225806451	0.1827956989247312	0.4838709677419355	G	C	2	-6.0	0.7312298904756238	0.9994534142183394
001741	93	0.2795698924731182	0.2795698924731182	0.2150537634408602	0.2258064516129032	0.4946236559139785	A	A	2	-10.6	0.8661351438701197	1.001732225699867
001742	93	0.2903225806451613	0.2580645161290322	0.1827956989247312	0.2688172043010752	0.4408602150537634	C	C	3	-4.9	1.254189738706308	1.0007407620241826
001743	93	0.2258064516129032	0.3548387096774194	0.1290322580645161	0.2903225806451613	0.4838709677419355	T	T	3	-5.0	2.916984169164688	1.0036166938985354
001744	93	0.2688172043010752	0.3225806451612903	0.2150537634408602	0.1935483870967742	0.5376344086021505	G	C	3	-11.1	1.7786737790730254	0.996007880046518
001745	93	0.2903225806451613	0.2903225806451613	0.1935483870967742	0.2258064516129032	0.4838709677419355	A	A	2	-7.1	2.022852623185481	0.9853298626536086
001746	93	0.2365591397849462	0.3010752688172043	0.2150537634408602	0.2473118279569892	0.5161290322580645	T	T	3	-7.8	1.4314747655608449	0.9971164802009748
001747	93	0.2580645161290322	0.2795698924731182	0.1720430107526881	0.2903225806451613	0.4516129032258064	C	T	2	-4.9	2.391799818296544	1.001405542106818
001748	93	0.2365591397849462	0.3225806451612903	0.1827956989247312	0.2580645161290322	0.5053763440860215	G	C	2	-6.5	1.1670965964908415	1.0017426945283554
001749	93	0.3225806451612903	0.3548387096774194	0.1075268817204301	0.2150537634408602	0.4623655913978494	A	A	2	-2.5	0.48003067987793	1.0050527278268329
001750	93	0.2688172043010752	0.3333333333333333	0.2150537634408602	0.1827956989247312	0.5483870967741935	C	T	3	-4.0	1.5658042595526944	0.987554970390002
001751	93	0.2795698924731182	0.3010752688172043	0.1612903225806451	0.2580645161290322	0.4623655913978494	T	C	3	-6.8	1.159561851662082	1.0030063025837723
001752	93	0.2258064516129032	0.2903225806451613	0.2365591397849462	0.2473118279569892	0.5268817204301075	G	T	2	-11.9	1.305837842189493	0.9973122698592932
001753	93	0.2365591397849462	0.2795698924731182	0.2150537634408602	0.2688172043010752	0.4946236559139785	A	A	3	-5.0	1.6179143676424188	0.9917722882014632
001754	93	0.2365591397849462	0.2795698924731182	0.2043010752688172	0.2795698924731182	0.4838709677419355	C	T	2	-9.7	1.417394264359514	0.9976964460304256
001756	93	0.2365591397849462	0.3118279569892473	0.1935483870967742	0.2580645161290322	0.5053763440860215	G	T	2	-6.0	1.6234308839195826	1.0012122576689453
001757	93	0.2903225806451613	0.3010752688172043	0.1827956989247312	0.2258064516129032	0.4838709677419355	A	C	2	-12.5	1.802482943404596	0.9999877167227034
001758	93	0.2903225806451613	0.2473118279569892	0.2365591397849462	0.2258064516129032	0.4838709677419355	C	A	3	-4.2	0.4021621414202055	1.0058033462279847
001759	93	0.3225806451612903	0.3333333333333333	0.1612903225806451	0.1827956989247312	0.4946236559139785	A	G	3	-11.4	0.568144960616948	1.0018584227731693
001760	93	0.2580645161290322	0.3010752688172043	0.2258064516129032	0.2150537634408602	0.5268817204301075	C	C	3	-10.9	0.7185845564955013	0.9978502036666158
001761	93	0.2688172043010752	0.3440860215053763	0.1827956989247312	0.2043010752688172	0.5268817204301075	T	C	3	-9.9	0.9686933095475768	1.0021781868205215
001762	93	0.2903225806451613	0.3763440860215054	0.1397849462365591	0.1935483870967742	0.5161290322580645	G	T	2	-5.1	0.8538623493459216	0.993052069140304
001763	93	0.3333333333333333	0.3010752688172043	0.1827956989247312	0.1827956989247312	0.4838709677419355	C	A	2	-8.1	0.3755898089279477	1.0070674104025148
001764	93	0.2795698924731182	0.3655913978494624	0.1397849462365591	0.2150537634408602	0.5053763440860215	G	A	3	-2.8	0.7430296088779785	1.0029408408835596
001765	93	0.3010752688172043	0.3225806451612903	0.1612903225806451	0.2150537634408602	0.4838709677419355	A	A	3	-10.2	0.5550960390445085	1.0063401942800674
001766	93	0.2795698924731182	0.2795698924731182	0.2258064516129032	0.2150537634408602	0.5053763440860215	C	T	2	-7.2	0.8294330521018709	1.000580934061141
001767	93	0.3118279569892473	0.3118279569892473	0.1827956989247312	0.1935483870967742	0.4946236559139785	T	A	3	-12.0	0.4326083647035938	0.996815468797309
001768	93	0.2258064516129032	0.2795698924731182	0.2473118279569892	0.2473118279569892	0.5268817204301075	G	C	3	-9.8	0.8907215312266579	0.9959167362295344
001769	93	0.2473118279569892	0.3440860215053763	0.1505376344086021	0.2580645161290322	0.4946236559139785	A	A	3	-6.9	1.2660753275604593	0.9967361458730132
001770	93	0.2903225806451613	0.3118279569892473	0.1612903225806451	0.2365591397849462	0.4731182795698925	C	T	3	-6.1	0.8790982236697295	1.0021878209272723
001771	93	0.2580645161290322	0.3010752688172043	0.2043010752688172	0.2365591397849462	0.5053763440860215	T	T	3	-8.8	0.7411520752392488	1.0027471203631562
001773	93	0.2365591397849462	0.3118279569892473	0.1935483870967742	0.2580645161290322	0.5053763440860215	A	A	3	-10.0	1.1829283914836166	1.000055621354968
001774	93	0.2688172043010752	0.3440860215053763	0.1397849462365591	0.2473118279569892	0.4838709677419355	C	T	3	-4.1	1.720285441621963	1.0007801516841155
001775	93	0.3010752688172043	0.2688172043010752	0.1827956989247312	0.2473118279569892	0.4516129032258064	T	C	3	-5.1	0.3939003390912454	1.00000410423852
001776	93	0.2043010752688172	0.3440860215053763	0.1612903225806451	0.2903225806451613	0.5053763440860215	G	T	3	-5.9	3.2846516700024333	1.0003296462793427
001777	93	0.2580645161290322	0.2795698924731182	0.2473118279569892	0.2150537634408602	0.5268817204301075	A	T	3	-14.6	0.6678174663115474	0.9994031971945482
001779	93	0.2473118279569892	0.2903225806451613	0.2150537634408602	0.2473118279569892	0.5053763440860215	C	C	2	-6.8	1.3658488363182577	1.0033872228623062
001780	93	0.3118279569892473	0.2795698924731182	0.1935483870967742	0.2150537634408602	0.4731182795698925	G	C	3	-6.6	0.5958852582357081	0.9856881344936954
001781	93	0.2580645161290322	0.2795698924731182	0.2365591397849462	0.2258064516129032	0.5161290322580645	A	T	2	-14.8	0.8348772760666591	0.9977640008568196
001782	93	0.2688172043010752	0.3225806451612903	0.1827956989247312	0.2258064516129032	0.5053763440860215	C	T	3	-7.5	1.660576101080154	0.9980048200861028
001783	93	0.2473118279569892	0.2795698924731182	0.2043010752688172	0.2688172043010752	0.4838709677419355	T	T	3	-8.1	0.6362848195395409	1.001437891075868
001785	93	0.2365591397849462	0.2580645161290322	0.2043010752688172	0.3010752688172043	0.4623655913978494	A	G	3	-9.2	1.603109323100969	1.0023557083528212
001786	93	0.2365591397849462	0.2903225806451613	0.1935483870967742	0.2795698924731182	0.4838709677419355	C	T	3	-6.9	1.4752273635344064	1.002163400186932
001787	93	0.3225806451612903	0.3118279569892473	0.1827956989247312	0.1827956989247312	0.4946236559139785	T	A	3	-8.9	0.5778403144369659	1.0015399697957297
001788	93	0.2258064516129032	0.3118279569892473	0.1827956989247312	0.2795698924731182	0.4946236559139785	G	A	3	-5.7	1.3138558511897218	0.9993543443555712
001789	93	0.2795698924731182	0.3225806451612903	0.1935483870967742	0.2043010752688172	0.5161290322580645	A	C	3	-8.5	1.14628593568387	0.9975934095344718
001790	93	0.3118279569892473	0.2903225806451613	0.1720430107526881	0.2258064516129032	0.4623655913978494	C	T	3	-8.4	1.090579226475574	1.0000348407871675
001791	93	0.2258064516129032	0.2688172043010752	0.2150537634408602	0.2903225806451613	0.4838709677419355	A	C	3	-6.9	2.45567434140849	0.9978660662471251
001792	93	0.2258064516129032	0.3333333333333333	0.1612903225806451	0.2795698924731182	0.4946236559139785	C	A	2	-10.3	3.406254649770598	1.0016756867612495
001793	93	0.2795698924731182	0.2580645161290322	0.1827956989247312	0.2795698924731182	0.4408602150537634	T	T	3	-7.7	1.5960580030955651	1.0009122070049814
001794	93	0.2043010752688172	0.3333333333333333	0.1935483870967742	0.2688172043010752	0.5268817204301075	G	C	3	-4.3	3.016266905596508	0.999721177261391
001795	93	0.2473118279569892	0.3763440860215054	0.1505376344086021	0.2258064516129032	0.5268817204301075	C	A	3	-5.2	2.142070436313277	0.9998029930709612
001796	93	0.2580645161290322	0.3440860215053763	0.1075268817204301	0.2903225806451613	0.4516129032258064	G	T	2	-3.7	1.770977308239425	1.0053138306363492
001797	93	0.3440860215053763	0.2258064516129032	0.2150537634408602	0.2150537634408602	0.4408602150537634	A	T	3	-4.7	0.5276637417591948	0.9880529540678308
001798	93	0.2688172043010752	0.3225806451612903	0.1720430107526881	0.2365591397849462	0.4946236559139785	C	A	3	-6.8	1.6947728359817418	1.0020415777830842
001800	93	0.2795698924731182	0.2688172043010752	0.1720430107526881	0.2795698924731182	0.4408602150537634	G	A	3	-2.8	0.8049533836796432	1.0002390766942857
001801	93	0.3225806451612903	0.2688172043010752	0.1935483870967742	0.2150537634408602	0.4623655913978494	A	A	3	-8.8	0.4645825335472787	1.0054307865296483
001802	93	0.2580645161290322	0.3225806451612903	0.1827956989247312	0.2365591397849462	0.5053763440860215	C	A	3	-8.3	1.1982139103358256	1.0044755321318275
001803	93	0.2688172043010752	0.3118279569892473	0.1827956989247312	0.2365591397849462	0.4946236559139785	T	A	3	-7.1	0.6469963414169446	0.9987984499048956
001804	93	0.3118279569892473	0.3333333333333333	0.1290322580645161	0.2258064516129032	0.4623655913978494	G	C	2	-3.8	0.4988771727933376	1.0050356605415176
001805	93	0.2903225806451613	0.3333333333333333	0.1935483870967742	0.1827956989247312	0.5268817204301075	A	T	3	-12.5	1.4805548835835465	0.999732378634953
001806	93	0.3010752688172043	0.3118279569892473	0.1827956989247312	0.2043010752688172	0.4946236559139785	C	T	3	-7.5	0.5127013100033517	0.9990939836865328
001807	93	0.3118279569892473	0.3118279569892473	0.1827956989247312	0.1935483870967742	0.4946236559139785	T	T	3	-6.3	0.646942349685628	1.0032571892923263
001808	93	0.2688172043010752	0.2365591397849462	0.2150537634408602	0.2795698924731182	0.4516129032258064	G	A	3	-14.6	0.3339273347727457	1.0073316166668838
001809	93	0.2580645161290322	0.2795698924731182	0.2580645161290322	0.2043010752688172	0.5376344086021505	A	A	3	-10.1	0.6806887680128573	0.9873132202800924
001810	93	0.2795698924731182	0.2795698924731182	0.1505376344086021	0.2903225806451613	0.4301075268817204	T	T	3	-4.7	1.0427217931928283	1.0032869693518962
001811	93	0.2903225806451613	0.3118279569892473	0.1612903225806451	0.2365591397849462	0.4731182795698925	C	C	3	-5.9	0.7870976717445188	0.9953169515638216
001812	93	0.2795698924731182	0.2903225806451613	0.2043010752688172	0.2258064516129032	0.4946236559139785	G	A	3	-5.4	1.030054382179056	1.00191230967595
001813	93	0.2473118279569892	0.3333333333333333	0.1720430107526881	0.2473118279569892	0.5053763440860215	A	C	3	-7.5	1.3132857843954344	1.0008975248279797
001814	93	0.2580645161290322	0.3118279569892473	0.1935483870967742	0.2365591397849462	0.5053763440860215	C	T	3	-7.0	0.8898531600074174	0.9992391885518334
001815	93	0.2473118279569892	0.3548387096774194	0.1505376344086021	0.2473118279569892	0.5053763440860215	T	T	2	-4.0	1.4286286551861895	1.0009222826708486
001816	93	0.3333333333333333	0.3118279569892473	0.1935483870967742	0.1612903225806451	0.5053763440860215	G	G	3	-5.9	0.5429307329447943	1.0067782830979848
001817	93	0.2688172043010752	0.2903225806451613	0.1612903225806451	0.2795698924731182	0.4516129032258064	A	T	3	-6.1	1.0070936070212335	1.005824703091649
001818	93	0.3225806451612903	0.2903225806451613	0.1612903225806451	0.2258064516129032	0.4516129032258064	C	C	2	-9.3	0.9485332549297484	0.9990133637265928
001819	93	0.2903225806451613	0.2365591397849462	0.2258064516129032	0.2473118279569892	0.4623655913978494	T	T	2	-8.6	0.7456109246226663	1.0057406099474653
001820	93	0.2795698924731182	0.2580645161290322	0.2258064516129032	0.2365591397849462	0.4838709677419355	G	C	2	-10.4	0.922451228213688	1.0016454003103816
001821	93	0.3010752688172043	0.2365591397849462	0.2365591397849462	0.2258064516129032	0.4731182795698925	A	T	2	-8.5	0.650211984006283	1.002764061777497
001822	93	0.2580645161290322	0.2795698924731182	0.2043010752688172	0.2580645161290322	0.4838709677419355	C	C	3	-4.3	1.397615354221635	0.9832198356896732
001823	93	0.2580645161290322	0.3010752688172043	0.2043010752688172	0.2365591397849462	0.5053763440860215	A	T	3	-9.7	1.1693476172117745	0.993207737863116
001824	93	0.3118279569892473	0.2150537634408602	0.2903225806451613	0.1827956989247312	0.5053763440860215	C	A	3	-15.5	0.958665651354214	1.0021239845557497
001825	93	0.2795698924731182	0.2688172043010752	0.2258064516129032	0.2258064516129032	0.4946236559139785	T	T	3	-8.8	0.6907100697262627	1.0024408346635771
001826	93	0.2688172043010752	0.2903225806451613	0.2365591397849462	0.2043010752688172	0.5268817204301075	G	T	3	-9.2	1.1915038141164955	0.998381636313979
001827	93	0.2365591397849462	0.3548387096774194	0.2043010752688172	0.2043010752688172	0.5591397849462365	C	A	2	-8.9	1.8362636490517887	0.9943812641890544
001829	93	0.2795698924731182	0.3010752688172043	0.2150537634408602	0.2043010752688172	0.5161290322580645	A	A	2	-9.7	1.2707915021900056	1.0028359768416075
001830	93	0.2688172043010752	0.3225806451612903	0.2043010752688172	0.2043010752688172	0.5268817204301075	C	T	3	-5.6	0.8056714257811052	0.9973201866611898
001831	93	0.2580645161290322	0.2473118279569892	0.2365591397849462	0.2580645161290322	0.4838709677419355	T	C	3	-4.9	0.9321146670239512	0.9993219798753168
001832	93	0.3010752688172043	0.3225806451612903	0.1612903225806451	0.2150537634408602	0.4838709677419355	G	A	3	-5.4	0.7809360163340717	0.9977527729962644
001833	93	0.2795698924731182	0.2903225806451613	0.1935483870967742	0.2365591397849462	0.4838709677419355	A	A	3	-8.2	0.5742488723249948	1.002578574801425
001835	93	0.2688172043010752	0.2903225806451613	0.2043010752688172	0.2365591397849462	0.4946236559139785	T	T	2	-7.5	0.6253376883505432	1.0016363277080995
001836	93	0.2903225806451613	0.2795698924731182	0.2150537634408602	0.2150537634408602	0.4946236559139785	G	C	3	-11.7	0.8860157938545739	0.9937846195731606
001837	93	0.2688172043010752	0.3010752688172043	0.2258064516129032	0.2043010752688172	0.5268817204301075	A	C	3	-9.2	0.598190856479734	0.9997268946344224
001838	93	0.2903225806451613	0.2903225806451613	0.1505376344086021	0.2688172043010752	0.4408602150537634	C	C	3	-8.8	1.026611918266945	1.005049686980768
001839	93	0.3225806451612903	0.2795698924731182	0.2043010752688172	0.1935483870967742	0.4838709677419355	T	A	2	-6.3	0.3739938427186846	1.000285973701882
001840	93	0.2258064516129032	0.3225806451612903	0.1827956989247312	0.2688172043010752	0.5053763440860215	G	A	3	-5.0	1.2639978930149396	0.9999668510273362
001841	93	0.2795698924731182	0.3118279569892473	0.1935483870967742	0.2150537634408602	0.5053763440860215	A	C	3	-7.7	1.4541083900577818	0.990063240485319
001842	93	0.3010752688172043	0.2043010752688172	0.2795698924731182	0.2150537634408602	0.4838709677419355	T	A	3	-8.1	0.1750578648731711	1.0020033253046872
001843	93	0.2903225806451613	0.3333333333333333	0.1827956989247312	0.1935483870967742	0.5161290322580645	C	A	3	-7.4	0.7571338389934148	1.004014232609855
001844	93	0.3010752688172043	0.2688172043010752	0.1935483870967742	0.2365591397849462	0.4623655913978494	G	T	3	-8.1	1.3925057910324503	0.9912811305268422
001845	93	0.3118279569892473	0.3010752688172043	0.1935483870967742	0.1935483870967742	0.4946236559139785	A	A	3	-8.6	0.4629579491845203	1.006680934988765
001846	93	0.2473118279569892	0.3225806451612903	0.1827956989247312	0.2473118279569892	0.5053763440860215	C	T	3	-8.8	1.1744052053638003	1.0046174641871704
001847	93	0.2258064516129032	0.2903225806451613	0.1827956989247312	0.3010752688172043	0.4731182795698925	T	T	3	-6.4	4.500567219166517	1.0017240888098946
001848	93	0.2043010752688172	0.2903225806451613	0.2258064516129032	0.2795698924731182	0.5161290322580645	G	A	3	-8.3	2.7539599827134817	0.9963949507259912
001850	93	0.2688172043010752	0.2150537634408602	0.2688172043010752	0.2473118279569892	0.4838709677419355	C	T	2	-8.4	0.7443417319956831	1.0028367556442312
001851	93	0.2795698924731182	0.2580645161290322	0.2043010752688172	0.2580645161290322	0.4623655913978494	T	T	2	-9.1	1.717552304960202	0.9998717834680394
001852	93	0.2795698924731182	0.2688172043010752	0.2258064516129032	0.2258064516129032	0.4946236559139785	G	A	2	-10.0	0.8339780112372787	1.0022932346331177
001853	93	0.2473118279569892	0.2795698924731182	0.2365591397849462	0.2365591397849462	0.5161290322580645	A	T	3	-9.9	1.3352320876122468	0.9966419590696806
001854	93	0.2258064516129032	0.3440860215053763	0.1720430107526881	0.2580645161290322	0.5161290322580645	C	C	2	-10.0	2.722413776095652	1.0008500291765017
001855	93	0.2688172043010752	0.2688172043010752	0.2150537634408602	0.2473118279569892	0.4838709677419355	A	A	3	-8.6	1.965986951819365	1.0037857936350882
001856	93	0.2473118279569892	0.3118279569892473	0.1720430107526881	0.2688172043010752	0.4838709677419355	C	C	3	-9.7	1.5712570252839688	0.9941361620947972
001857	93	0.3118279569892473	0.2795698924731182	0.1720430107526881	0.2365591397849462	0.4516129032258064	T	T	3	-6.7	1.0951250238363175	1.0019487604408788
001859	93	0.3010752688172043	0.3333333333333333	0.1397849462365591	0.2258064516129032	0.4731182795698925	C	C	3	-3.4	1.3397625904138502	1.000121130665856
001860	93	0.2258064516129032	0.2903225806451613	0.2150537634408602	0.2688172043010752	0.5053763440860215	G	A	3	-6.0	1.2275182915811111	1.001267115597441
001861	93	0.3548387096774194	0.3010752688172043	0.2043010752688172	0.1397849462365591	0.5053763440860215	A	T	3	-5.4	0.7075451389612654	1.003026259680508
001862	93	0.2795698924731182	0.3225806451612903	0.2258064516129032	0.1720430107526881	0.5483870967741935	C	C	3	-9.6	1.4128761708411912	0.9917399305657598
001863	93	0.3225806451612903	0.2903225806451613	0.1720430107526881	0.2150537634408602	0.4623655913978494	T	G	3	-5.9	0.3501732463456309	1.008629384302102
001865	93	0.2795698924731182	0.2795698924731182	0.1612903225806451	0.2795698924731182	0.4408602150537634	A	C	2	-10.1	1.135439062114003	1.0047930356941943
001866	93	0.2688172043010752	0.2580645161290322	0.2580645161290322	0.2150537634408602	0.5161290322580645	C	T	2	-8.5	0.8358880677939149	0.997692987552203
001867	93	0.2258064516129032	0.2580645161290322	0.1827956989247312	0.3333333333333333	0.4408602150537634	T	T	3	-8.1	1.0156899964320216	1.0036127121969465
001868	93	0.2903225806451613	0.3118279569892473	0.1827956989247312	0.2150537634408602	0.4946236559139785	G	A	3	-8.3	0.6221428255594535	1.002351850971994
001869	93	0.3333333333333333	0.3333333333333333	0.1182795698924731	0.2150537634408602	0.4516129032258064	A	A	3	-4.5	0.7078421301693809	1.006319519401624
001870	93	0.2688172043010752	0.2795698924731182	0.2580645161290322	0.1935483870967742	0.5376344086021505	C	A	3	-10.2	1.0115234407855886	0.988176159101692
001871	93	0.2903225806451613	0.3010752688172043	0.1935483870967742	0.2150537634408602	0.4946236559139785	T	T	2	-10.0	1.556196781946637	1.0033829616029435
001872	93	0.2688172043010752	0.2795698924731182	0.2043010752688172	0.2473118279569892	0.4838709677419355	G	T	3	-4.8	0.7022003334757773	1.0010968292236382
001873	93	0.2903225806451613	0.2365591397849462	0.2473118279569892	0.2258064516129032	0.4838709677419355	A	C	3	-5.0	0.8167057991247046	1.0006902867320715
001874	93	0.2903225806451613	0.2688172043010752	0.2365591397849462	0.2043010752688172	0.5053763440860215	T	T	3	-9.2	0.6240143250318708	1.0023805522256737
001875	93	0.2795698924731182	0.2795698924731182	0.2150537634408602	0.2258064516129032	0.4946236559139785	C	G	3	-7.9	0.7238994074767616	1.001857759689935
001876	93	0.3440860215053763	0.3118279569892473	0.1720430107526881	0.1720430107526881	0.4838709677419355	G	C	3	-5.4	0.6001963502729958	1.0027966483501114
001877	93	0.2580645161290322	0.2795698924731182	0.1720430107526881	0.2903225806451613	0.4516129032258064	A	T	3	-8.8	2.285645680490473	0.989448737170644
001878	93	0.2258064516129032	0.3333333333333333	0.1827956989247312	0.2580645161290322	0.5161290322580645	C	T	3	-9.2	1.458649263627828	1.0001556463901815
001879	93	0.2043010752688172	0.2365591397849462	0.2258064516129032	0.3333333333333333	0.4623655913978494	T	A	3	-6.9	2.4979185746363477	1.0030007456799954
001880	93	0.2258064516129032	0.2903225806451613	0.2043010752688172	0.2795698924731182	0.4946236559139785	G	T	3	-10.6	2.5805615965132023	1.0024368806231965
001881	93	0.2795698924731182	0.3010752688172043	0.2043010752688172	0.2150537634408602	0.5053763440860215	A	A	3	-8.3	1.0468142394831872	0.9996960532353292
001882	93	0.3440860215053763	0.2795698924731182	0.2365591397849462	0.1397849462365591	0.5161290322580645	C	A	3	-8.4	0.3873770087072284	1.000306428046277
001883	93	0.2903225806451613	0.2043010752688172	0.1720430107526881	0.3333333333333333	0.3763440860215054	T	A	3	-7.5	1.0719979157909674	1.0023758873795434
001884	93	0.2580645161290322	0.3118279569892473	0.2258064516129032	0.2043010752688172	0.5376344086021505	G	T	3	-8.8	0.8186407741668206	0.9992475075502648
001885	93	0.2795698924731182	0.2473118279569892	0.2688172043010752	0.2043010752688172	0.5161290322580645	A	G	3	-12.1	0.5547527765355046	0.9985336284478784
001886	93	0.2688172043010752	0.2580645161290322	0.2043010752688172	0.2688172043010752	0.4623655913978494	C	A	3	-6.0	1.3096985910307972	1.0033168049059658
001887	93	0.3010752688172043	0.2903225806451613	0.1612903225806451	0.2473118279569892	0.4516129032258064	A	T	3	-7.9	0.5398475801669729	1.0053286156679746
001888	93	0.3118279569892473	0.2688172043010752	0.2258064516129032	0.1935483870967742	0.4946236559139785	C	A	3	-6.1	0.461843879545987	0.99644051853571
001889	93	0.2365591397849462	0.3010752688172043	0.1935483870967742	0.2688172043010752	0.4946236559139785	T	A	3	-6.4	0.947227854548888	0.9910342647178862
001891	93	0.3333333333333333	0.3010752688172043	0.1397849462365591	0.2258064516129032	0.4408602150537634	C	A	3	-7.1	0.428767106666755	0.9886562728310772
001892	93	0.3118279569892473	0.3010752688172043	0.1505376344086021	0.2365591397849462	0.4516129032258064	G	C	3	-4.3	0.7521156828874621	0.985013337306088
001893	93	0.3548387096774194	0.2795698924731182	0.1827956989247312	0.1827956989247312	0.4623655913978494	A	C	3	-4.8	0.5204736967237088	0.9921298366883992
001894	93	0.2365591397849462	0.3010752688172043	0.2043010752688172	0.2580645161290322	0.5053763440860215	C	C	3	-7.8	1.0167425894998712	1.0045338964486814
001895	93	0.3225806451612903	0.2688172043010752	0.2043010752688172	0.2043010752688172	0.4731182795698925	T	A	3	-10.6	0.4758842672487244	0.9990978488396344
001896	93	0.2903225806451613	0.2795698924731182	0.2043010752688172	0.2258064516129032	0.4838709677419355	G	T	3	-9.0	1.014888559693757	1.0039063693958497
001897	93	0.3118279569892473	0.3010752688172043	0.1397849462365591	0.2473118279569892	0.4408602150537634	A	A	3	-5.7	0.7293398567907221	1.0035228566861203
001898	93	0.3548387096774194	0.3333333333333333	0.1397849462365591	0.1720430107526881	0.4731182795698925	C	A	3	-7.3	0.2877801020832587	0.9909974520130682
001899	93	0.2365591397849462	0.3225806451612903	0.2258064516129032	0.2150537634408602	0.5483870967741935	T	C	2	-10.2	1.8563179014346	0.9935872804591668
001900	93	0.3010752688172043	0.3440860215053763	0.1505376344086021	0.2043010752688172	0.4946236559139785	G	A	2	-6.9	0.6879995162350708	0.9962314394454506
001901	93	0.2473118279569892	0.2688172043010752	0.2258064516129032	0.2580645161290322	0.4946236559139785	A	A	3	-11.7	1.1012810461621911	1.0020880182333196
001902	93	0.2365591397849462	0.3333333333333333	0.1935483870967742	0.2365591397849462	0.5268817204301075	C	C	3	-12.3	1.8421454258673824	0.9972144022933682
001903	93	0.2365591397849462	0.3548387096774194	0.1612903225806451	0.2473118279569892	0.5161290322580645	T	C	3	-5.5	2.0027664240148573	1.0003558956960246
001904	93	0.2795698924731182	0.3118279569892473	0.1827956989247312	0.2258064516129032	0.4946236559139785	G	A	2	-8.6	0.9590911738065014	1.003819537160839
001905	93	0.2688172043010752	0.2473118279569892	0.2473118279569892	0.2365591397849462	0.4946236559139785	A	T	3	-6.8	0.7026857323670139	1.0010561375056697
001906	93	0.2365591397849462	0.2688172043010752	0.2365591397849462	0.2580645161290322	0.5053763440860215	T	A	2	-3.7	1.660296097127668	0.9873847876173084
001907	93	0.2688172043010752	0.3225806451612903	0.2043010752688172	0.2043010752688172	0.5268817204301075	C	T	2	-7.6	1.4487701416939334	0.9996377520690436
001908	93	0.2150537634408602	0.3333333333333333	0.2150537634408602	0.2365591397849462	0.5483870967741935	G	A	2	-7.2	1.4749266634245817	0.9937881178543602
001910	93	0.2473118279569892	0.3225806451612903	0.1827956989247312	0.2473118279569892	0.5053763440860215	C	T	3	-5.8	1.8260782311456705	1.0009705200998622
001911	93	0.2473118279569892	0.3118279569892473	0.2043010752688172	0.2365591397849462	0.5161290322580645	T	T	3	-6.9	0.7874664766000897	0.9972641359072768
001912	93	0.2365591397849462	0.2580645161290322	0.2688172043010752	0.2365591397849462	0.5268817204301075	G	T	3	-10.4	0.6020134740179662	1.0019786416417842
001913	93	0.2688172043010752	0.2903225806451613	0.1827956989247312	0.2580645161290322	0.4731182795698925	A	C	3	-6.8	1.818533413764835	1.000491945234968
001914	93	0.2473118279569892	0.3225806451612903	0.2150537634408602	0.2150537634408602	0.5376344086021505	C	C	3	-8.7	1.4375456870546848	0.996770800621832
001916	93	0.3333333333333333	0.2688172043010752	0.2043010752688172	0.1935483870967742	0.4731182795698925	G	T	3	-6.3	0.7742050750019104	0.9980838373428426
001918	93	0.3010752688172043	0.2903225806451613	0.1720430107526881	0.2365591397849462	0.4623655913978494	C	A	3	-6.2	0.6352608854554225	0.9990285610638028
001919	93	0.2795698924731182	0.2903225806451613	0.2043010752688172	0.2258064516129032	0.4946236559139785	A	C	3	-8.8	0.6749173102763419	1.0021118444768324
001920	93	0.2903225806451613	0.3118279569892473	0.2043010752688172	0.1935483870967742	0.5161290322580645	C	C	3	-9.1	1.0373670838663656	0.9998444040158526
001921	93	0.2903225806451613	0.2580645161290322	0.2258064516129032	0.2258064516129032	0.4838709677419355	T	A	2	-10.9	0.9546797576963764	1.0039609882390632
001922	93	0.2580645161290322	0.2580645161290322	0.2365591397849462	0.2473118279569892	0.4946236559139785	G	A	3	-7.8	0.8278729543337701	1.0013249060386364
001923	93	0.3225806451612903	0.3010752688172043	0.1935483870967742	0.1827956989247312	0.4946236559139785	C	C	3	-5.5	0.4733171752967924	0.9973954005428752
001924	93	0.2580645161290322	0.3010752688172043	0.2258064516129032	0.2150537634408602	0.5268817204301075	G	C	3	-12.2	1.0543021697210664	1.0005419539616558
001925	93	0.3225806451612903	0.2473118279569892	0.2043010752688172	0.2258064516129032	0.4516129032258064	A	A	3	-6.6	0.3194325425815268	1.0092490849947358
001926	93	0.2580645161290322	0.3118279569892473	0.1827956989247312	0.2473118279569892	0.4946236559139785	C	G	3	-5.7	0.8917457002160171	1.0027908869410591
001927	93	0.3225806451612903	0.2688172043010752	0.2043010752688172	0.2043010752688172	0.4731182795698925	T	A	3	-7.5	0.4562470888749869	1.004360965734462
001929	93	0.2473118279569892	0.3118279569892473	0.1827956989247312	0.2580645161290322	0.4946236559139785	A	A	3	-5.5	1.1903308727786015	0.997978942698043
001930	93	0.2688172043010752	0.3118279569892473	0.1612903225806451	0.2580645161290322	0.4731182795698925	C	T	3	-8.0	0.9624098993979516	1.002959107622198
001931	93	0.2795698924731182	0.2473118279569892	0.2258064516129032	0.2473118279569892	0.4731182795698925	T	C	3	-8.4	0.6657800632978121	1.0025326588582202
001932	93	0.2795698924731182	0.2580645161290322	0.2150537634408602	0.2473118279569892	0.4731182795698925	G	C	3	-10.1	0.4929193207396529	1.0052512435923957
001933	93	0.2580645161290322	0.3225806451612903	0.1612903225806451	0.2580645161290322	0.4838709677419355	A	A	3	-4.5	1.4822307719000771	1.002318636797164
001934	93	0.2580645161290322	0.3440860215053763	0.1827956989247312	0.2150537634408602	0.5268817204301075	C	A	3	-8.7	0.8067649049226273	1.0022132163284103
001935	93	0.2903225806451613	0.2580645161290322	0.1935483870967742	0.2580645161290322	0.4516129032258064	T	C	3	-10.6	0.6799260231829151	0.992001156750232
001936	93	0.3118279569892473	0.2903225806451613	0.1827956989247312	0.2150537634408602	0.4731182795698925	G	T	2	-4.5	0.8643314660414264	1.0003411534521542
001937	93	0.3010752688172043	0.2473118279569892	0.1827956989247312	0.2688172043010752	0.4301075268817204	A	C	3	-4.2	0.566224369965802	0.99757711134753
001939	93	0.3225806451612903	0.2473118279569892	0.2150537634408602	0.2150537634408602	0.4623655913978494	C	C	3	-12.0	0.4633960182108622	1.0017891584962215
001941	93	0.2365591397849462	0.2688172043010752	0.2795698924731182	0.2150537634408602	0.5483870967741935	A	C	2	-8.6	0.88641317391519	0.9973086295895326
001942	93	0.2258064516129032	0.2903225806451613	0.1720430107526881	0.3118279569892473	0.4623655913978494	C	T	3	-4.2	2.3318108446274657	1.0042514179206583
001943	93	0.2688172043010752	0.2903225806451613	0.1935483870967742	0.2473118279569892	0.4838709677419355	T	C	3	-9.5	0.9048174990510232	1.00178998175656
001944	93	0.2473118279569892	0.3118279569892473	0.2043010752688172	0.2365591397849462	0.5161290322580645	G	A	3	-7.0	0.9166236068770016	0.9939193173754453
001945	93	0.2473118279569892	0.2903225806451613	0.2365591397849462	0.2258064516129032	0.5268817204301075	A	C	3	-11.0	1.1511128613371753	1.0001787612879778
001946	93	0.2258064516129032	0.2258064516129032	0.2580645161290322	0.2903225806451613	0.4838709677419355	C	T	3	-5.2	1.632459523072216	1.003562300958032
001947	93	0.2688172043010752	0.2043010752688172	0.2365591397849462	0.2903225806451613	0.4408602150537634	T	C	2	-8.5	0.8276196925722294	1.00633597902427
001948	93	0.1935483870967742	0.2688172043010752	0.2580645161290322	0.2795698924731182	0.5268817204301075	G	T	2	-10.2	1.1888755324301146	1.00065381459221
001949	93	0.2795698924731182	0.2043010752688172	0.2795698924731182	0.2365591397849462	0.4838709677419355	A	C	3	-7.3	0.5829968780512037	1.0034413412382297
001950	93	0.3118279569892473	0.2795698924731182	0.1720430107526881	0.2365591397849462	0.4516129032258064	C	A	3	-7.1	0.8742021442224168	1.0036769778408434
001951	93	0.2688172043010752	0.2795698924731182	0.2043010752688172	0.2473118279569892	0.4838709677419355	A	A	2	-7.9	1.429800139971691	1.0046175287799368
001952	93	0.3333333333333333	0.2795698924731182	0.2150537634408602	0.1720430107526881	0.4946236559139785	C	T	3	-9.3	0.188239940719535	0.999896216081625
001953	93	0.2795698924731182	0.3440860215053763	0.1612903225806451	0.2150537634408602	0.5053763440860215	T	T	2	-8.9	1.7981230737909502	1.0007918438061474
001954	93	0.2903225806451613	0.3010752688172043	0.1827956989247312	0.2258064516129032	0.4838709677419355	G	C	3	-9.6	0.9400557468794634	0.9926043398507822
001955	93	0.2903225806451613	0.2795698924731182	0.2043010752688172	0.2258064516129032	0.4838709677419355	C	C	3	-3.0	0.9657936232753738	0.993983207182258
001956	93	0.2688172043010752	0.2580645161290322	0.2580645161290322	0.2150537634408602	0.5161290322580645	G	A	3	-11.3	0.5000173245198262	1.00539138636863
001959	93	0.2365591397849462	0.2688172043010752	0.1935483870967742	0.3010752688172043	0.4623655913978494	T	A	3	-9.3	1.6829239562592375	1.0039587864615749
001960	93	0.3010752688172043	0.3225806451612903	0.1720430107526881	0.2043010752688172	0.4946236559139785	G	T	2	-7.7	1.2600686296031651	0.9960091463956638
001961	93	0.3010752688172043	0.3010752688172043	0.1935483870967742	0.2043010752688172	0.4946236559139785	A	A	3	-4.5	0.5627012236174853	0.9964583287947864
001962	93	0.3010752688172043	0.3118279569892473	0.1612903225806451	0.2258064516129032	0.4731182795698925	C	T	2	-10.9	0.6953442130997153	1.0011128894179004
001963	93	0.3010752688172043	0.2473118279569892	0.1935483870967742	0.2580645161290322	0.4408602150537634	T	T	3	-6.9	0.408580136899872	0.9914648880802578
001964	93	0.2043010752688172	0.2580645161290322	0.2473118279569892	0.2903225806451613	0.5053763440860215	G	T	2	-3.9	1.7722783393363462	1.002660904065757
001966	93	0.2258064516129032	0.3225806451612903	0.2365591397849462	0.2150537634408602	0.5591397849462365	C	A	2	-11.1	1.9826262927277511	0.9973422920209856
001967	93	0.2688172043010752	0.2580645161290322	0.2043010752688172	0.2688172043010752	0.4623655913978494	T	C	3	-5.0	1.7393885169057683	0.9981903287585652
001968	93	0.2795698924731182	0.3010752688172043	0.2150537634408602	0.2043010752688172	0.5161290322580645	G	C	3	-5.7	1.049092531276325	1.0036502202410462
001969	93	0.2795698924731182	0.2688172043010752	0.2043010752688172	0.2473118279569892	0.4731182795698925	A	C	2	-11.9	1.058766688473308	1.0017778437469966
001970	93	0.2258064516129032	0.3225806451612903	0.1720430107526881	0.2795698924731182	0.4946236559139785	T	C	2	-6.6	1.6352739941511991	1.000864635676484
001971	93	0.2258064516129032	0.3010752688172043	0.2150537634408602	0.2580645161290322	0.5161290322580645	C	A	3	-7.0	1.085062545760087	0.9999658882739224
001972	93	0.3010752688172043	0.2473118279569892	0.2365591397849462	0.2150537634408602	0.4838709677419355	G	T	2	-7.7	0.2788671795968424	1.0040776272524088
001973	93	0.2473118279569892	0.3440860215053763	0.1720430107526881	0.2365591397849462	0.5161290322580645	A	A	3	-9.0	1.3277978297047497	1.002795523122839
001974	93	0.2688172043010752	0.3010752688172043	0.1935483870967742	0.2365591397849462	0.4946236559139785	C	C	3	-3.0	1.316842286880772	0.999527330994054
001975	93	0.2688172043010752	0.2795698924731182	0.2150537634408602	0.2365591397849462	0.4946236559139785	T	C	2	-6.4	0.8338726326982004	1.0015262180188471
001976	93	0.2795698924731182	0.2473118279569892	0.2365591397849462	0.2365591397849462	0.4838709677419355	G	T	3	-10.7	0.6941927499246596	1.0017724487883273
001977	93	0.2795698924731182	0.3440860215053763	0.1720430107526881	0.2043010752688172	0.5161290322580645	A	A	3	-6.0	0.8523756698320724	1.002376164888483
001978	93	0.2365591397849462	0.2688172043010752	0.2150537634408602	0.2795698924731182	0.4838709677419355	C	T	3	-8.0	0.9005462224404037	1.0023543485659887
001979	93	0.2365591397849462	0.2903225806451613	0.2258064516129032	0.2473118279569892	0.5161290322580645	T	C	3	-7.2	1.1137135200895931	1.0014265134143112
001980	93	0.3118279569892473	0.2150537634408602	0.2473118279569892	0.2258064516129032	0.4623655913978494	G	T	3	-6.0	0.5768864514310312	1.004709160076123
001982	93	0.3225806451612903	0.2688172043010752	0.2258064516129032	0.1827956989247312	0.4946236559139785	C	T	3	-6.2	0.3782157687563897	1.002735117620267
001983	93	0.2580645161290322	0.3225806451612903	0.1720430107526881	0.2473118279569892	0.4946236559139785	A	T	3	-5.7	0.7543746684307323	0.9924635928122794
001984	93	0.2688172043010752	0.3225806451612903	0.1612903225806451	0.2473118279569892	0.4838709677419355	C	C	3	-6.8	1.6380190022057712	1.001880278655783
001985	93	0.2580645161290322	0.2795698924731182	0.1827956989247312	0.2795698924731182	0.4623655913978494	T	A	3	-4.4	1.318884885335371	1.002420531820002
001986	93	0.3225806451612903	0.3010752688172043	0.1720430107526881	0.2043010752688172	0.4731182795698925	G	A	3	-4.2	0.5148220275058462	0.9933455991974915
001988	93	0.3333333333333333	0.2688172043010752	0.2258064516129032	0.1720430107526881	0.4946236559139785	G	T	3	-11.9	0.3612751880034154	0.9943809161106744
001989	93	0.3548387096774194	0.2688172043010752	0.1935483870967742	0.1827956989247312	0.4623655913978494	A	A	3	-5.5	0.5354688804544075	1.004435287698776
001990	93	0.2580645161290322	0.2903225806451613	0.2258064516129032	0.2258064516129032	0.5161290322580645	C	C	3	-5.7	0.8298527580161097	1.0011842251044885
001991	93	0.2795698924731182	0.3118279569892473	0.1935483870967742	0.2150537634408602	0.5053763440860215	T	G	3	-12.9	0.9174635969074753	1.0030802350289976
001992	93	0.2580645161290322	0.3333333333333333	0.1935483870967742	0.2150537634408602	0.5268817204301075	G	C	3	-5.0	1.2285715971335454	1.0004679762646105
001993	93	0.2580645161290322	0.2795698924731182	0.1935483870967742	0.2688172043010752	0.4731182795698925	A	T	3	-8.3	1.1924585089783704	0.996942804715344
001994	93	0.2688172043010752	0.3225806451612903	0.1935483870967742	0.2150537634408602	0.5161290322580645	C	T	3	-7.2	1.7051166291090591	0.9969462108391076
001995	93	0.2903225806451613	0.2903225806451613	0.1827956989247312	0.2365591397849462	0.4731182795698925	T	T	3	-7.2	1.3419967117506084	0.988981312100412
001996	93	0.2365591397849462	0.3118279569892473	0.1827956989247312	0.2688172043010752	0.4946236559139785	G	C	3	-7.1	0.816031777207928	1.0026449207129882
001997	93	0.3118279569892473	0.2580645161290322	0.2043010752688172	0.2258064516129032	0.4623655913978494	A	A	3	-9.8	0.8176317088695422	1.0049835540869634
001998	93	0.3333333333333333	0.3010752688172043	0.1397849462365591	0.2258064516129032	0.4408602150537634	C	C	3	-3.7	0.8218928102863466	1.0023790969651027
001999	93	0.3010752688172043	0.3548387096774194	0.1612903225806451	0.1827956989247312	0.5161290322580645	T	C	3	-7.4	1.284539445568239	0.9992293360724168
002000	93	0.2473118279569892	0.2795698924731182	0.2473118279569892	0.2258064516129032	0.5268817204301075	G	T	2	-7.5	1.2477357842451484	0.99658557187039
002001	93	0.2903225806451613	0.2903225806451613	0.2365591397849462	0.1827956989247312	0.5268817204301075	A	C	3	-9.9	1.499236224887042	0.9988144707210428
002002	93	0.2580645161290322	0.3225806451612903	0.1720430107526881	0.2473118279569892	0.4946236559139785	T	C	3	-4.1	1.294040746351928	1.002463506360366
002003	93	0.2365591397849462	0.3655913978494624	0.1720430107526881	0.2258064516129032	0.5376344086021505	C	T	3	-7.0	1.4864906672403884	1.000304686082476
002004	93	0.2795698924731182	0.2580645161290322	0.1935483870967742	0.2688172043010752	0.4516129032258064	G	T	3	-5.8	1.1630074011857614	1.0018384463271892
002005	93	0.3225806451612903	0.3225806451612903	0.1612903225806451	0.1935483870967742	0.4838709677419355	A	T	2	-5.7	0.3275286051321818	1.002521812384182
002006	93	0.2580645161290322	0.3333333333333333	0.1397849462365591	0.2688172043010752	0.4731182795698925	C	C	2	-2.9	1.4512414410103045	1.0042548521249164
002007	93	0.3118279569892473	0.3225806451612903	0.1935483870967742	0.1720430107526881	0.5161290322580645	T	C	3	-6.6	0.7340851863126314	0.9870939452348092
002008	93	0.3225806451612903	0.3225806451612903	0.1612903225806451	0.1935483870967742	0.4838709677419355	G	T	3	-5.8	0.7125708872795962	0.9961959808443164
002009	93	0.3118279569892473	0.2903225806451613	0.2043010752688172	0.1935483870967742	0.4946236559139785	A	T	3	-10.0	0.7858285280016123	0.999642311614606
002010	93	0.3440860215053763	0.2258064516129032	0.1935483870967742	0.2365591397849462	0.4193548387096774	C	A	2	-6.3	0.5218877005366206	1.0038303469705478
002011	93	0.2580645161290322	0.3118279569892473	0.1720430107526881	0.2580645161290322	0.4838709677419355	T	T	3	-8.3	0.7181370862198998	1.0016100775022123
002012	93	0.2903225806451613	0.2795698924731182	0.2365591397849462	0.1935483870967742	0.5161290322580645	G	C	3	-4.8	0.530727377609214	0.9996413808404369
002013	93	0.2903225806451613	0.2473118279569892	0.2473118279569892	0.2150537634408602	0.4946236559139785	A	A	3	-10.2	0.9485455505216792	1.0047335083876858
002014	93	0.3440860215053763	0.3010752688172043	0.1935483870967742	0.1612903225806451	0.4946236559139785	C	T	3	-9.0	0.4861326686995518	1.0035342581651856
002015	93	0.3118279569892473	0.3118279569892473	0.2043010752688172	0.1720430107526881	0.5161290322580645	A	C	3	-8.1	0.6128284241734225	0.998082541021628
002016	93	0.3010752688172043	0.2795698924731182	0.1827956989247312	0.2365591397849462	0.4623655913978494	C	C	3	-9.7	0.7228958989469096	0.9999434297990794
002018	93	0.3010752688172043	0.2688172043010752	0.2150537634408602	0.2150537634408602	0.4838709677419355	G	A	3	-6.8	0.5665874483094189	1.00179222493929
002019	93	0.2150537634408602	0.2903225806451613	0.2365591397849462	0.2580645161290322	0.5268817204301075	C	A	3	-10.3	2.549980180837673	0.998662405633793
002020	93	0.2903225806451613	0.3118279569892473	0.1720430107526881	0.2258064516129032	0.4838709677419355	G	A	3	-4.4	0.8814034667376379	1.0014456518782209
002021	93	0.3225806451612903	0.3333333333333333	0.1505376344086021	0.1935483870967742	0.4838709677419355	A	C	3	-5.1	1.079558782406946	1.0006324832122429
002022	93	0.2473118279569892	0.2795698924731182	0.2258064516129032	0.2473118279569892	0.5053763440860215	C	C	3	-12.7	1.928868186295596	0.9987453247040012
002023	93	0.2688172043010752	0.3010752688172043	0.2150537634408602	0.2150537634408602	0.5161290322580645	T	T	3	-11.0	1.047683392017235	1.000661629784237
002025	93	0.3225806451612903	0.3118279569892473	0.1505376344086021	0.2150537634408602	0.4623655913978494	A	A	3	-6.9	0.8155481453541295	0.994679480612414
002026	93	0.2903225806451613	0.3225806451612903	0.1720430107526881	0.2150537634408602	0.4946236559139785	C	C	3	-3.0	0.5633613981687902	1.0023568393418618
002028	93	0.2365591397849462	0.3225806451612903	0.1827956989247312	0.2580645161290322	0.5053763440860215	G	T	3	-3.1	1.6678799512394726	0.9879011627493758
002029	93	0.3548387096774194	0.2580645161290322	0.2150537634408602	0.1720430107526881	0.4731182795698925	A	G	3	-7.1	0.3481630861318308	0.9919316193636412
002030	93	0.2903225806451613	0.3763440860215054	0.1397849462365591	0.1935483870967742	0.5161290322580645	C	C	3	-7.7	0.8893959351440469	0.9865369244249969
002031	93	0.2688172043010752	0.3010752688172043	0.1827956989247312	0.2473118279569892	0.4838709677419355	T	A	3	-11.3	1.0661347007191595	0.9993827247112236
002032	93	0.2688172043010752	0.2795698924731182	0.1720430107526881	0.2795698924731182	0.4516129032258064	G	T	3	-7.6	1.038214675688786	1.0032997519682698
002033	93	0.2580645161290322	0.3333333333333333	0.2043010752688172	0.2043010752688172	0.5376344086021505	A	A	3	-9.4	1.2185256621176603	0.996720887296732
002034	93	0.2580645161290322	0.3010752688172043	0.2150537634408602	0.2258064516129032	0.5161290322580645	T	A	2	-6.4	1.4408524692967892	0.9965384666603192
002035	93	0.3225806451612903	0.3118279569892473	0.1612903225806451	0.2043010752688172	0.4731182795698925	C	T	3	-3.0	1.2560300799195043	1.0049131066591124
002036	93	0.2580645161290322	0.3010752688172043	0.1935483870967742	0.2473118279569892	0.4946236559139785	G	T	2	-2.4	1.1194421308021514	0.9986211464628778
002037	93	0.2473118279569892	0.3333333333333333	0.2043010752688172	0.2150537634408602	0.5376344086021505	A	T	2	-8.6	0.6121925074095138	0.9976936781802324
002038	93	0.3010752688172043	0.2580645161290322	0.2365591397849462	0.2043010752688172	0.4946236559139785	C	T	3	-10.7	0.4980068794405071	1.000539904186136
002039	93	0.2473118279569892	0.3225806451612903	0.1827956989247312	0.2473118279569892	0.5053763440860215	T	C	3	-6.2	1.032537619298792	1.0013931402177825
002041	93	0.3118279569892473	0.2688172043010752	0.1935483870967742	0.2258064516129032	0.4623655913978494	A	G	3	-7.3	0.9284467497178068	0.9864122499354036
002042	93	0.2473118279569892	0.3225806451612903	0.1612903225806451	0.2688172043010752	0.4838709677419355	C	T	3	-5.2	1.0171237250037686	0.9971512157221788
002043	93	0.3548387096774194	0.3118279569892473	0.1505376344086021	0.1827956989247312	0.4623655913978494	T	C	3	-7.1	0.4921632198970697	1.004843089991666
002044	93	0.2688172043010752	0.2795698924731182	0.2258064516129032	0.2258064516129032	0.5053763440860215	G	T	3	-6.9	0.7176102665327494	1.0011087382756132
002045	93	0.2580645161290322	0.3225806451612903	0.1827956989247312	0.2365591397849462	0.5053763440860215	A	T	3	-6.9	1.0329315802490713	1.0029892987478355
002046	93	0.2473118279569892	0.2903225806451613	0.2150537634408602	0.2473118279569892	0.5053763440860215	C	T	3	-8.0	0.9880576739047428	1.0036097870157257
002047	93	0.3118279569892473	0.1935483870967742	0.2473118279569892	0.2473118279569892	0.4408602150537634	A	A	3	-5.8	0.311771730052036	1.0069810923512408
002048	93	0.3118279569892473	0.2795698924731182	0.1827956989247312	0.2258064516129032	0.4623655913978494	C	T	3	-7.3	0.5270592019468994	1.0046713835897374
002049	93	0.2795698924731182	0.3225806451612903	0.1827956989247312	0.2150537634408602	0.5053763440860215	T	G	3	-8.4	1.1373362915591203	0.9878354964672614
002050	93	0.2688172043010752	0.2688172043010752	0.1612903225806451	0.3010752688172043	0.4301075268817204	G	C	3	-7.0	0.7609910292565444	1.0062989691929622
002051	93	0.2258064516129032	0.2473118279569892	0.2580645161290322	0.2688172043010752	0.5053763440860215	C	T	2	-10.2	1.579414259876776	0.9995229975346704
002052	93	0.2688172043010752	0.2795698924731182	0.1935483870967742	0.2580645161290322	0.4731182795698925	G	A	3	-9.5	1.026303829796224	1.0007322386201305
002053	93	0.3225806451612903	0.3010752688172043	0.1505376344086021	0.2258064516129032	0.4516129032258064	A	T	3	-4.5	0.7888632606345702	0.9978629083007616
002054	93	0.3118279569892473	0.3333333333333333	0.1397849462365591	0.2150537634408602	0.4731182795698925	C	T	3	-10.9	0.9684517740335488	0.9962057542759832
002055	93	0.3333333333333333	0.2903225806451613	0.1935483870967742	0.1827956989247312	0.4838709677419355	T	T	3	-7.0	0.7015832171050935	1.0002097746952228
002056	93	0.3440860215053763	0.2580645161290322	0.2258064516129032	0.1720430107526881	0.4838709677419355	G	C	3	-5.3	0.3583585675113375	0.993219458407064
002057	93	0.2580645161290322	0.3010752688172043	0.1612903225806451	0.2795698924731182	0.4623655913978494	A	T	3	-5.7	0.9896017416632076	1.0037715330226529
002058	93	0.2473118279569892	0.3010752688172043	0.1827956989247312	0.2688172043010752	0.4838709677419355	C	A	2	-8.1	1.598631469969519	1.0028398965272705
002059	93	0.3548387096774194	0.2688172043010752	0.1720430107526881	0.2043010752688172	0.4408602150537634	T	T	3	-9.2	0.5637250703271213	0.9990477445882012
002060	93	0.2365591397849462	0.3440860215053763	0.1612903225806451	0.2580645161290322	0.5053763440860215	G	T	3	-5.4	1.279373693220773	1.0043128826764396
002061	93	0.3655913978494624	0.3010752688172043	0.1505376344086021	0.1827956989247312	0.4516129032258064	A	G	3	-4.8	0.3290099745902151	0.9956740377981532
002062	93	0.3010752688172043	0.3225806451612903	0.1720430107526881	0.2043010752688172	0.4946236559139785	C	T	3	-6.6	1.2110530348837034	1.0030131477718416
002063	93	0.2580645161290322	0.3010752688172043	0.1827956989247312	0.2580645161290322	0.4838709677419355	T	T	3	-8.7	0.9859869637918782	1.001926373848394
002064	93	0.3763440860215054	0.2580645161290322	0.1505376344086021	0.2150537634408602	0.4086021505376344	G	T	3	-3.0	0.4548680875871014	1.0034410309011774
002065	93	0.2795698924731182	0.3763440860215054	0.1290322580645161	0.2150537634408602	0.5053763440860215	A	A	3	-3.5	1.0373424725639282	0.9955853126574602
002066	93	0.3225806451612903	0.2795698924731182	0.2150537634408602	0.1827956989247312	0.4946236559139785	T	A	2	-7.8	0.6261909450788202	0.9963677119448274
002067	93	0.2473118279569892	0.3655913978494624	0.1397849462365591	0.2473118279569892	0.5053763440860215	C	C	2	-3.6	1.250799582349892	1.0028630445526472
002068	93	0.3118279569892473	0.2580645161290322	0.2258064516129032	0.2043010752688172	0.4838709677419355	G	C	3	-9.3	0.6268951036444609	1.0019032787356696
002069	93	0.3548387096774194	0.3010752688172043	0.1290322580645161	0.2150537634408602	0.4301075268817204	A	T	3	-4.8	0.4536124656584308	0.9937154790109262
002070	93	0.2580645161290322	0.3548387096774194	0.1182795698924731	0.2688172043010752	0.4731182795698925	C	T	2	-3.9	2.677218904016508	1.0037859089387622
002071	93	0.2365591397849462	0.2580645161290322	0.2150537634408602	0.2903225806451613	0.4731182795698925	T	A	3	-7.8	1.1230184720387826	1.0017489741624417
002072	93	0.2903225806451613	0.2688172043010752	0.2365591397849462	0.2043010752688172	0.5053763440860215	G	A	3	-7.9	0.6443795723972935	0.9966840882025736
002073	93	0.2795698924731182	0.2473118279569892	0.2150537634408602	0.2580645161290322	0.4623655913978494	A	T	3	-6.4	0.5786077239189504	1.0062229236064455
002074	93	0.3010752688172043	0.2580645161290322	0.1612903225806451	0.2795698924731182	0.4193548387096774	C	A	2	-5.1	0.8955809887797189	1.0005060787956634
002075	93	0.2580645161290322	0.2795698924731182	0.2258064516129032	0.2365591397849462	0.5053763440860215	T	T	3	-8.0	0.6988066168206951	0.9998728398181892
002076	93	0.2473118279569892	0.2688172043010752	0.1827956989247312	0.3010752688172043	0.4516129032258064	G	C	3	-5.8	1.3071956579656294	1.001669175078703
002077	93	0.3333333333333333	0.2795698924731182	0.2150537634408602	0.1720430107526881	0.4946236559139785	A	C	3	-6.8	0.2674271577831957	1.0078862255178624
002078	93	0.3010752688172043	0.2258064516129032	0.2258064516129032	0.2473118279569892	0.4516129032258064	C	T	3	-6.4	0.6388746268573784	1.0041932953628787
002079	93	0.3225806451612903	0.2795698924731182	0.2043010752688172	0.1935483870967742	0.4838709677419355	A	A	3	-5.6	0.566745783723419	1.001086772387389
002080	93	0.2688172043010752	0.3225806451612903	0.2043010752688172	0.2043010752688172	0.5268817204301075	C	C	2	-5.2	1.2088878456818954	0.9998928144253284
002081	93	0.2258064516129032	0.3118279569892473	0.1612903225806451	0.3010752688172043	0.4731182795698925	T	T	3	-4.6	2.5694705772362294	0.9990101015012288
002082	93	0.3333333333333333	0.3440860215053763	0.1505376344086021	0.1720430107526881	0.4946236559139785	G	A	3	-8.3	0.5561228216965198	0.9910975905513668
002083	93	0.2795698924731182	0.3118279569892473	0.1935483870967742	0.2150537634408602	0.5053763440860215	C	T	3	-6.4	1.273222493315996	0.9986905239803736
002084	93	0.3010752688172043	0.3225806451612903	0.1505376344086021	0.2258064516129032	0.4731182795698925	G	T	3	-9.6	1.0703309467637157	1.0017458369629737
002085	93	0.2903225806451613	0.2473118279569892	0.1935483870967742	0.2688172043010752	0.4408602150537634	A	A	3	-11.6	0.8588323462472001	1.0057233813963673
002086	93	0.2903225806451613	0.3225806451612903	0.1935483870967742	0.1935483870967742	0.5161290322580645	C	T	3	-8.8	0.8523849734076463	1.000852995395969
002087	93	0.3225806451612903	0.2795698924731182	0.1720430107526881	0.2258064516129032	0.4516129032258064	T	A	3	-4.1	0.730729987128555	0.989121681961134
002088	93	0.3225806451612903	0.2688172043010752	0.2043010752688172	0.2043010752688172	0.4731182795698925	G	C	3	-8.9	0.5502171440555284	0.9997492739077588
002090	93	0.3118279569892473	0.3225806451612903	0.1505376344086021	0.2150537634408602	0.4731182795698925	C	T	3	-8.8	0.8488569201760116	0.9886858469849504
002091	93	0.3333333333333333	0.3118279569892473	0.1290322580645161	0.2258064516129032	0.4408602150537634	T	C	3	-5.9	0.5015451868332147	1.0056977544615051
002092	93	0.2688172043010752	0.3440860215053763	0.1182795698924731	0.2688172043010752	0.4623655913978494	G	C	3	-5.9	0.7142396909126054	1.0059568316702876
002093	93	0.2903225806451613	0.3548387096774194	0.1612903225806451	0.1935483870967742	0.5161290322580645	A	C	3	-4.8	0.8816860068752765	1.0017213527407407
002094	93	0.2688172043010752	0.3118279569892473	0.1827956989247312	0.2365591397849462	0.4946236559139785	C	A	3	-11.2	0.9394272806470833	1.0030502416637654
002095	93	0.2258064516129032	0.3440860215053763	0.1612903225806451	0.2688172043010752	0.5053763440860215	T	T	3	-2.8	2.204505777839705	1.001625352227209
002097	93	0.2903225806451613	0.2795698924731182	0.1935483870967742	0.2365591397849462	0.4731182795698925	A	C	3	-9.6	0.86826660822754	0.9934535239704998
002098	93	0.3010752688172043	0.3010752688172043	0.1397849462365591	0.2580645161290322	0.4408602150537634	T	G	3	-5.0	1.048822484209122	1.0057848221566732
002099	93	0.2795698924731182	0.2580645161290322	0.2580645161290322	0.2043010752688172	0.5161290322580645	C	A	2	-8.9	0.5935726691772634	1.0017294180877718
002100	93	0.2903225806451613	0.2473118279569892	0.2473118279569892	0.2150537634408602	0.4946236559139785	G	C	3	-10.5	0.6945546757598411	1.0006127650236725
002101	93	0.2795698924731182	0.2688172043010752	0.1935483870967742	0.2580645161290322	0.4623655913978494	A	C	3	-8.4	2.4766226426830658	1.001909717772037
002102	93	0.2473118279569892	0.3225806451612903	0.2043010752688172	0.2258064516129032	0.5268817204301075	C	G	3	-9.4	0.8725308829914621	0.9971262666381216
002103	93	0.2580645161290322	0.3118279569892473	0.1720430107526881	0.2580645161290322	0.4838709677419355	T	A	3	-8.5	1.7663097478289922	1.0009585687945068
002104	93	0.2688172043010752	0.2903225806451613	0.2365591397849462	0.2043010752688172	0.5268817204301075	G	A	3	-9.9	1.1614349663967511	0.9991907695580102
002105	93	0.2688172043010752	0.2795698924731182	0.1612903225806451	0.2903225806451613	0.4408602150537634	A	C	3	-4.4	1.6108624073780131	1.003572767666648
002106	93	0.2903225806451613	0.3225806451612903	0.2043010752688172	0.1827956989247312	0.5268817204301075	C	A	3	-9.6	0.7546189509846712	1.002707859916434
002107	93	0.3118279569892473	0.3010752688172043	0.1720430107526881	0.2150537634408602	0.4731182795698925	T	C	3	-5.1	0.5686456508060216	1.0018065111262011
002108	93	0.2150537634408602	0.3010752688172043	0.2150537634408602	0.2688172043010752	0.5161290322580645	G	A	2	-7.6	2.6802286459004576	1.001866395891574
002109	93	0.3333333333333333	0.3010752688172043	0.1397849462365591	0.2258064516129032	0.4408602150537634	A	C	3	-1.7	0.528739458552182	1.0008637110806913
002110	93	0.2473118279569892	0.3548387096774194	0.1505376344086021	0.2473118279569892	0.5053763440860215	C	A	3	-5.8	0.9185761467155568	0.9988676771064914
002111	93	0.3010752688172043	0.2688172043010752	0.2258064516129032	0.2043010752688172	0.4946236559139785	A	A	3	-8.3	0.6684056972695337	0.9900306141313228
002113	93	0.2580645161290322	0.2903225806451613	0.1935483870967742	0.2580645161290322	0.4838709677419355	T	C	2	-10.3	1.101054595358212	1.0032589427521013
002114	93	0.2688172043010752	0.3548387096774194	0.1505376344086021	0.2258064516129032	0.5053763440860215	G	A	3	-5.8	1.1111346382043183	0.9997846069771724
002115	93	0.2473118279569892	0.2473118279569892	0.2043010752688172	0.3010752688172043	0.4516129032258064	C	A	3	-6.3	0.6334664223300105	1.004107700820889
002116	93	0.2688172043010752	0.2258064516129032	0.2580645161290322	0.2473118279569892	0.4838709677419355	G	T	2	-9.4	0.8519426699301663	0.9986876915923856
002117	93	0.2473118279569892	0.2365591397849462	0.2150537634408602	0.3010752688172043	0.4516129032258064	A	C	3	-8.9	1.9227915768660009	0.9985065400032888
002118	93	0.3010752688172043	0.2365591397849462	0.1935483870967742	0.2688172043010752	0.4301075268817204	C	C	2	-11.5	1.0423759929048426	1.0056846503080756
002120	93	0.2258064516129032	0.3333333333333333	0.2365591397849462	0.2043010752688172	0.5698924731182796	G	T	3	-9.8	1.5587301048954867	0.997516354372164
002121	93	0.3440860215053763	0.3010752688172043	0.1505376344086021	0.2043010752688172	0.4516129032258064	A	A	3	-5.1	0.5204536395747021	1.001794062089359
002122	93	0.2365591397849462	0.2580645161290322	0.2150537634408602	0.2903225806451613	0.4731182795698925	C	A	3	-7.6	1.821227893704344	0.9989346343486007
002123	93	0.2688172043010752	0.2688172043010752	0.2043010752688172	0.2580645161290322	0.4731182795698925	T	T	2	-8.0	0.7312965846346966	1.0033647090615536
002124	93	0.2795698924731182	0.3333333333333333	0.1612903225806451	0.2258064516129032	0.4946236559139785	G	A	2	-4.5	1.8267432207559104	0.9982342137765132
002125	93	0.3118279569892473	0.3010752688172043	0.1720430107526881	0.2150537634408602	0.4731182795698925	A	C	3	-5.9	0.9409586617523914	0.9980410555736636
002126	93	0.2688172043010752	0.3225806451612903	0.1827956989247312	0.2258064516129032	0.5053763440860215	C	C	3	-4.8	1.8377741713102955	1.001732710456965
002127	93	0.2795698924731182	0.2795698924731182	0.1827956989247312	0.2580645161290322	0.4623655913978494	T	T	3	-6.2	0.7981873503160866	1.0013919688986272
002128	93	0.2795698924731182	0.2580645161290322	0.2043010752688172	0.2580645161290322	0.4623655913978494	G	C	3	-6.2	0.2996683029565242	0.9896985098644562
002129	93	0.2688172043010752	0.3333333333333333	0.1612903225806451	0.2365591397849462	0.4946236559139785	A	A	3	-2.9	0.8195213659678111	0.9964928943713748
002130	93	0.2473118279569892	0.2688172043010752	0.2150537634408602	0.2688172043010752	0.4838709677419355	T	A	3	-10.1	1.0352663439847063	1.0028561001784764
002131	93	0.2903225806451613	0.2795698924731182	0.1720430107526881	0.2580645161290322	0.4516129032258064	C	T	2	-10.8	1.2939186261923186	1.0029618334965162
002132	93	0.3010752688172043	0.2903225806451613	0.1397849462365591	0.2688172043010752	0.4301075268817204	G	A	3	-4.0	0.6692248006418007	0.9988755325672604
002133	93	0.3118279569892473	0.2795698924731182	0.2043010752688172	0.2043010752688172	0.4838709677419355	A	T	2	-5.4	0.8424853550209889	1.0030645664478957
002134	93	0.3010752688172043	0.3010752688172043	0.1720430107526881	0.2258064516129032	0.4731182795698925	C	T	2	-5.6	0.4967203407626961	0.9936840861883784
002135	93	0.2473118279569892	0.2580645161290322	0.1612903225806451	0.3333333333333333	0.4193548387096774	T	G	3	-8.5	1.4611348823535284	0.985097555481544
002136	93	0.2473118279569892	0.2473118279569892	0.2473118279569892	0.2580645161290322	0.4946236559139785	G	A	3	-12.5	1.0247707677256828	1.0004342700165407
002137	93	0.2688172043010752	0.2473118279569892	0.2150537634408602	0.2688172043010752	0.4623655913978494	A	C	3	-8.4	1.1430593546779344	1.0059001479811442
002138	93	0.2688172043010752	0.3010752688172043	0.2043010752688172	0.2258064516129032	0.5053763440860215	C	A	2	-5.4	1.0855550255186863	1.002584028459974
002139	93	0.3118279569892473	0.2795698924731182	0.2150537634408602	0.1935483870967742	0.4946236559139785	T	A	3	-8.8	0.4675685937336557	0.9938608640200616
002140	93	0.3225806451612903	0.2795698924731182	0.1827956989247312	0.2150537634408602	0.4623655913978494	G	C	3	-9.4	0.6135539916963588	0.9896302670338354
002141	93	0.2580645161290322	0.2473118279569892	0.2043010752688172	0.2903225806451613	0.4516129032258064	A	C	3	-10.0	1.4835570577298145	0.99833574867214
002143	93	0.2580645161290322	0.3225806451612903	0.1720430107526881	0.2473118279569892	0.4946236559139785	A	A	3	-8.3	3.272682397695486	1.0017826794246372
002144	93	0.2795698924731182	0.3010752688172043	0.2043010752688172	0.2150537634408602	0.5053763440860215	C	A	3	-8.4	0.7345741722338327	0.999001236302644
002145	93	0.3010752688172043	0.2473118279569892	0.2365591397849462	0.2150537634408602	0.4838709677419355	T	T	2	-11.4	0.7364713316348996	0.9890989141165912
002146	93	0.2473118279569892	0.3225806451612903	0.1720430107526881	0.2580645161290322	0.4946236559139785	G	A	3	-4.1	1.130216101117593	1.0006770937984513
002147	93	0.3010752688172043	0.3010752688172043	0.1827956989247312	0.2150537634408602	0.4838709677419355	C	C	3	-6.3	0.6412217408441698	1.007020302873107
002148	93	0.3440860215053763	0.2580645161290322	0.1935483870967742	0.2043010752688172	0.4516129032258064	G	A	2	-5.7	0.3489913561222315	1.005073369032239
002149	93	0.3118279569892473	0.2580645161290322	0.1720430107526881	0.2580645161290322	0.4301075268817204	A	A	3	-9.3	0.7339762564246698	1.0065081415402908
002150	93	0.2365591397849462	0.3763440860215054	0.1290322580645161	0.2580645161290322	0.5053763440860215	C	A	3	-4.0	1.3909334072469632	0.9985095638566536
002151	93	0.3440860215053763	0.2795698924731182	0.2150537634408602	0.1612903225806451	0.4946236559139785	T	A	3	-7.5	0.5590296532405357	0.9997789315434724
002152	93	0.2903225806451613	0.2688172043010752	0.2150537634408602	0.2258064516129032	0.4838709677419355	G	A	3	-8.9	0.8475147464013225	1.0008812950102852
002153	93	0.2688172043010752	0.3118279569892473	0.1720430107526881	0.2473118279569892	0.4838709677419355	A	T	3	-10.4	0.9873681145636284	1.0022355301401786
002154	93	0.3010752688172043	0.2903225806451613	0.1935483870967742	0.2150537634408602	0.4838709677419355	C	C	2	-9.0	1.0003231479084322	1.0019853458258627
002155	93	0.3010752688172043	0.2688172043010752	0.2150537634408602	0.2150537634408602	0.4838709677419355	T	C	3	-7.3	0.526957776018631	1.0005635407146876
002156	93	0.3655913978494624	0.3118279569892473	0.1935483870967742	0.1290322580645161	0.5053763440860215	G	A	3	-4.5	0.2352332284906581	0.9915852853587802
002157	93	0.2903225806451613	0.3118279569892473	0.1505376344086021	0.2473118279569892	0.4623655913978494	A	T	3	-6.1	1.8453345619661847	1.0030909702321182
002158	93	0.2580645161290322	0.2688172043010752	0.2365591397849462	0.2365591397849462	0.5053763440860215	C	C	3	-8.3	0.7909703566459825	1.003379516432087
002159	93	0.3118279569892473	0.2795698924731182	0.2043010752688172	0.2043010752688172	0.4838709677419355	T	T	3	-5.8	0.7514386008583169	0.9956109942415808
002160	93	0.3333333333333333	0.2473118279569892	0.2258064516129032	0.1935483870967742	0.4731182795698925	G	T	2	-8.5	0.6197415382619463	1.0044088222981409
002161	93	0.2473118279569892	0.3333333333333333	0.1720430107526881	0.2473118279569892	0.5053763440860215	A	T	3	-6.9	0.939800911550568	1.0008284123913886
002162	93	0.2795698924731182	0.2688172043010752	0.2150537634408602	0.2365591397849462	0.4838709677419355	T	A	2	-8.8	0.467715819382146	0.9963074035612508
002163	93	0.2258064516129032	0.3118279569892473	0.1935483870967742	0.2688172043010752	0.5053763440860215	C	C	2	-10.4	3.254656697154904	1.0019100792388331
002164	93	0.2903225806451613	0.3010752688172043	0.2150537634408602	0.1935483870967742	0.5161290322580645	G	C	2	-8.2	1.7093930432328606	0.9974519567681712
002165	93	0.3010752688172043	0.2365591397849462	0.2473118279569892	0.2150537634408602	0.4838709677419355	A	T	2	-9.0	1.0646856159292952	0.9997145031851176
002166	93	0.2903225806451613	0.3440860215053763	0.1935483870967742	0.1720430107526881	0.5376344086021505	C	A	3	-8.2	1.542945019528392	1.0000408150585889
002167	93	0.2688172043010752	0.2688172043010752	0.2473118279569892	0.2150537634408602	0.5161290322580645	T	T	2	-9.6	0.768976738922829	1.0000586664600275
002168	93	0.2365591397849462	0.2473118279569892	0.2043010752688172	0.3118279569892473	0.4516129032258064	G	A	3	-10.0	1.494941709759265	1.0033538853074615
002169	93	0.3118279569892473	0.3548387096774194	0.1505376344086021	0.1827956989247312	0.5053763440860215	A	A	3	-6.9	0.5560732880735269	1.0044771769102947
002170	93	0.2688172043010752	0.3010752688172043	0.1720430107526881	0.2580645161290322	0.4731182795698925	C	T	3	-9.2	1.178611105047535	1.0034511447817374
[truncated: 2,766 more rows]
