# Supplementary material for: Predicting sequence-specific amplification efficiency in multi-template PCR with deep learning
Source: Nat Commun. 2025 Oct 16;16:9187. doi: 10.1038/s41467-025-64221-4 (PMC12533003; doi:10.1038/s41467-025-64221-4)
Supplement: Supplementary file 4 — Source data [file 41467_2025_64221_MOESM4_ESM.zip › Supp.Fig. 66-67/data.csv]

seq_id	length	A	C	G	T	GC	first	last	hp	dg	x0	eff
000000	146	0.3150684931506849	0.1643835616438356	0.2534246575342466	0.2671232876712329	0.4178082191780822	A	A	3	-13.4	0.2179790582808973	0.9926419239974156
000001	146	0.2397260273972602	0.2671232876712329	0.2671232876712329	0.2260273972602739	0.5342465753424658	A	A	3	-17.9	0.917458777162837	1.0122712237352214
000002	146	0.2945205479452055	0.2191780821917808	0.2602739726027397	0.2260273972602739	0.4794520547945205	A	T	3	-15.6	0.5091973713774955	0.97022448881775
000003	146	0.2602739726027397	0.2602739726027397	0.2397260273972602	0.2397260273972602	0.5	A	T	3	-14.3	0.970919783242208	0.9856573440096378
000004	146	0.2671232876712329	0.2602739726027397	0.2465753424657534	0.2260273972602739	0.5068493150684932	A	A	4	-16.8	0.4938441774206512	0.9860938793387024
000005	146	0.2602739726027397	0.2465753424657534	0.2602739726027397	0.2328767123287671	0.5068493150684932	A	T	4	-16.8	0.8086602377026049	0.9889160510839888
000006	146	0.2808219178082192	0.3013698630136986	0.2260273972602739	0.1917808219178082	0.5273972602739726	A	T	3	-14.1	1.4353067375567918	1.0022368996815858
000007	146	0.2260273972602739	0.2397260273972602	0.2602739726027397	0.273972602739726	0.5	A	T	3	-15.8	0.617313195084882	0.9945118958803864
000008	146	0.3424657534246575	0.184931506849315	0.2397260273972602	0.2328767123287671	0.4246575342465753	A	G	4	-9.4	0.1164324046164587	0.9996330969231338
000009	146	0.2465753424657534	0.1986301369863013	0.2534246575342466	0.3013698630136986	0.4520547945205479	A	A	3	-11.8	0.3795316242595899	0.9502208292506246
000010	146	0.2534246575342466	0.2328767123287671	0.2465753424657534	0.2671232876712329	0.4794520547945205	A	G	3	-13.3	0.2569539333178418	0.9796418134378648
000011	146	0.2671232876712329	0.2328767123287671	0.2876712328767123	0.2123287671232876	0.5205479452054794	A	G	3	-17.6	4.441368796368316	1.029554038781247
000012	146	0.2671232876712329	0.2945205479452055	0.2671232876712329	0.1712328767123287	0.5616438356164384	A	T	3	-12.5	0.9337128552075749	1.005749005539082
000013	146	0.2397260273972602	0.2671232876712329	0.2191780821917808	0.273972602739726	0.4863013698630137	A	T	3	-11.7	1.3025743944561328	1.004677558652774
000014	146	0.273972602739726	0.2191780821917808	0.2260273972602739	0.2808219178082192	0.4452054794520548	A	A	3	-11.5	0.670456119781113	0.9984379390500736
000015	146	0.2602739726027397	0.2123287671232876	0.2465753424657534	0.2808219178082192	0.4589041095890411	A	T	3	-13.8	0.2672034958530329	0.9957588777352412
000016	146	0.2945205479452055	0.2397260273972602	0.2328767123287671	0.2328767123287671	0.4726027397260274	A	G	3	-14.2	0.186578256262703	0.970319692929984
000017	146	0.2945205479452055	0.2397260273972602	0.2328767123287671	0.2328767123287671	0.4726027397260274	A	C	3	-14.2	0.5392795412387523	0.9855253337498252
000018	146	0.2465753424657534	0.2397260273972602	0.2602739726027397	0.2534246575342466	0.5	A	T	3	-16.8	1.08128391143513	1.0014684146733308
000019	146	0.2397260273972602	0.1986301369863013	0.2945205479452055	0.2671232876712329	0.4931506849315068	A	C	3	-14.2	1.0042308788088057	1.0180765084666477
000020	146	0.2602739726027397	0.2465753424657534	0.2534246575342466	0.2397260273972602	0.5	A	G	3	-21.4	0.1040470940114008	0.9889238265880792
000021	146	0.2328767123287671	0.2808219178082192	0.2808219178082192	0.2054794520547945	0.5616438356164384	A	T	4	-19.0	1.2951553763237111	1.0111334028550278
000022	146	0.3013698630136986	0.1986301369863013	0.2328767123287671	0.2671232876712329	0.4315068493150685	A	A	3	-13.2	0.2385066867652279	0.9681483150538266
000023	146	0.2465753424657534	0.2602739726027397	0.2671232876712329	0.2260273972602739	0.5273972602739726	A	C	3	-15.1	0.8629215075279377	0.9882877602580934
000024	146	0.2876712328767123	0.273972602739726	0.2191780821917808	0.2191780821917808	0.4931506849315068	A	G	3	-15.9	0.464104332735371	0.9989629711962827
000025	146	0.2397260273972602	0.2945205479452055	0.2671232876712329	0.1986301369863013	0.5616438356164384	A	C	3	-12.1	1.0213722569800614	1.0066943611353365
000026	146	0.2534246575342466	0.2397260273972602	0.2602739726027397	0.2465753424657534	0.5	A	T	3	-13.4	0.1111620167628408	1.0072177518365537
000027	146	0.3219178082191781	0.2602739726027397	0.2123287671232876	0.2054794520547945	0.4726027397260274	A	A	3	-15.2	0.5315169646671984	0.9933999038589232
000028	146	0.3082191780821918	0.2260273972602739	0.2397260273972602	0.2260273972602739	0.4657534246575342	A	C	3	-11.6	0.8243258654715822	0.992997187404286
000029	146	0.2808219178082192	0.2123287671232876	0.2534246575342466	0.2534246575342466	0.4657534246575342	A	C	3	-14.3	0.4757147839529136	0.9870176925942756
000030	146	0.2465753424657534	0.2534246575342466	0.3219178082191781	0.1780821917808219	0.5753424657534246	A	C	3	-25.3	0.4576157470842195	1.000794136896838
000031	146	0.2876712328767123	0.2808219178082192	0.1643835616438356	0.2671232876712329	0.4452054794520548	A	A	3	-9.7	0.7375542041913418	0.9927558501435296
000032	146	0.2465753424657534	0.3150684931506849	0.2191780821917808	0.2191780821917808	0.5342465753424658	A	G	4	-12.1	1.7434274017570723	1.0162222721753256
000033	146	0.2671232876712329	0.2465753424657534	0.2260273972602739	0.2602739726027397	0.4726027397260274	A	T	3	-11.8	1.4321928565968192	1.0076291117511382
000034	146	0.2671232876712329	0.2808219178082192	0.2191780821917808	0.2328767123287671	0.5	A	C	3	-13.2	0.9652727341149266	0.9932056325044908
000035	146	0.2123287671232876	0.2671232876712329	0.2602739726027397	0.2602739726027397	0.5273972602739726	A	T	4	-12.7	0.6128466203805447	1.0314265910768443
000036	146	0.2260273972602739	0.2397260273972602	0.273972602739726	0.2602739726027397	0.5136986301369864	A	C	3	-10.2	1.6717354757387235	1.005358558522914
000037	146	0.2328767123287671	0.2945205479452055	0.2123287671232876	0.2602739726027397	0.5068493150684932	A	A	3	-12.9	1.3169605070015833	1.0120234737260951
000038	146	0.2191780821917808	0.2808219178082192	0.2671232876712329	0.2328767123287671	0.547945205479452	A	T	3	-21.1	1.76557929101974	1.0263596652923088
000039	146	0.3013698630136986	0.2328767123287671	0.2397260273972602	0.2260273972602739	0.4726027397260274	A	T	3	-13.4	0.1839878020469099	0.986771788005106
000040	146	0.2397260273972602	0.2534246575342466	0.3082191780821918	0.1986301369863013	0.5616438356164384	A	G	3	-16.5	1.0461199327880963	1.0079631109221496
000041	146	0.2260273972602739	0.3082191780821918	0.1986301369863013	0.2671232876712329	0.5068493150684932	A	A	3	-10.0	2.123910816200916	0.9990118540417766
000042	146	0.273972602739726	0.2534246575342466	0.2191780821917808	0.2534246575342466	0.4726027397260274	A	C	3	-14.3	0.8775754591671218	0.9979939014116204
000043	146	0.2465753424657534	0.2876712328767123	0.2260273972602739	0.2397260273972602	0.5136986301369864	A	G	3	-15.1	1.4312249075755432	0.9998807231179188
000044	146	0.3013698630136986	0.2191780821917808	0.2534246575342466	0.2260273972602739	0.4726027397260274	A	C	3	-13.6	0.261647529570317	0.9953071719862716
000045	146	0.2945205479452055	0.2945205479452055	0.2328767123287671	0.1780821917808219	0.5273972602739726	A	A	4	-15.1	0.7090426992671022	0.984596071915954
000046	146	0.2534246575342466	0.2808219178082192	0.2602739726027397	0.2054794520547945	0.541095890410959	A	C	3	-17.9	1.5376108966611106	1.0000959517708634
000047	146	0.3013698630136986	0.2328767123287671	0.2328767123287671	0.2328767123287671	0.4657534246575342	A	C	3	-16.9	0.5609294859712669	0.9925413142617656
000048	146	0.273972602739726	0.2397260273972602	0.2397260273972602	0.2465753424657534	0.4794520547945205	A	C	3	-13.6	0.1465108820159	1.0190732065363526
000049	146	0.1986301369863013	0.2945205479452055	0.2465753424657534	0.2602739726027397	0.541095890410959	A	T	3	-18.1	2.127859912363852	1.0653153237734652
000050	146	0.2328767123287671	0.2534246575342466	0.2191780821917808	0.2945205479452055	0.4726027397260274	A	C	3	-12.8	0.344174878867339	1.012429948253242
000051	146	0.2671232876712329	0.2602739726027397	0.2534246575342466	0.2191780821917808	0.5136986301369864	A	T	3	-10.1	1.5192580874607668	1.0115262944808576
000052	146	0.2671232876712329	0.2465753424657534	0.184931506849315	0.3013698630136986	0.4315068493150685	A	T	3	-10.5	0.2006529165295058	0.9449346962813604
000053	146	0.3082191780821918	0.2123287671232876	0.3082191780821918	0.1712328767123287	0.5205479452054794	A	G	3	-10.6	1.4692534119641056	1.0140634568210534
000054	146	0.2054794520547945	0.273972602739726	0.2808219178082192	0.2397260273972602	0.5547945205479452	A	C	3	-16.6	4.528876293682612	1.0442989599175976
000055	146	0.2808219178082192	0.2602739726027397	0.2260273972602739	0.2328767123287671	0.4863013698630137	A	A	3	-16.0	0.535419118434735	0.9984347224493336
000056	146	0.2602739726027397	0.2260273972602739	0.2123287671232876	0.3013698630136986	0.4383561643835616	A	A	3	-12.7	0.7472936810933789	1.0110335893796607
000057	146	0.2465753424657534	0.273972602739726	0.2876712328767123	0.1917808219178082	0.5616438356164384	A	C	3	-21.1	5.690615859772509	1.0309905906112575
000058	146	0.2808219178082192	0.273972602739726	0.1986301369863013	0.2465753424657534	0.4726027397260274	A	C	3	-8.8	1.0356625092705198	1.0095929003602349
000059	146	0.3013698630136986	0.2328767123287671	0.2191780821917808	0.2465753424657534	0.4520547945205479	A	T	4	-13.9	0.6104687569621	0.9871213047612396
000060	146	0.2534246575342466	0.2534246575342466	0.2671232876712329	0.2260273972602739	0.5205479452054794	A	T	3	-13.2	0.5365113162518694	0.990307426119962
000061	146	0.2260273972602739	0.2945205479452055	0.2534246575342466	0.2260273972602739	0.547945205479452	A	C	3	-15.5	5.324799062074171	1.0538405370807613
000062	146	0.3082191780821918	0.2465753424657534	0.2671232876712329	0.1780821917808219	0.5136986301369864	A	A	3	-16.1	0.3212742673247253	1.011470083883376
000063	146	0.2671232876712329	0.1917808219178082	0.2808219178082192	0.2602739726027397	0.4726027397260274	A	G	3	-12.6	0.6669871626004025	1.0017252390974416
000064	146	0.2602739726027397	0.273972602739726	0.2260273972602739	0.2397260273972602	0.5	A	G	3	-17.4	3.2381929804941065	1.0232453316306498
000065	146	0.3013698630136986	0.2260273972602739	0.2328767123287671	0.2397260273972602	0.4589041095890411	A	C	3	-12.7	0.1978843317939062	0.9916906106597968
000066	146	0.2534246575342466	0.2260273972602739	0.2191780821917808	0.3013698630136986	0.4452054794520548	A	A	3	-14.1	0.4627931425777115	0.9750000449168412
000067	146	0.2602739726027397	0.3013698630136986	0.2260273972602739	0.2123287671232876	0.5273972602739726	A	G	3	-14.4	0.1166586125700081	1.008799735648369
000068	146	0.2602739726027397	0.2945205479452055	0.1986301369863013	0.2465753424657534	0.4931506849315068	A	G	3	-11.9	1.3164112134321229	0.9980747224307188
000069	146	0.3013698630136986	0.2054794520547945	0.2191780821917808	0.273972602739726	0.4246575342465753	A	T	3	-12.9	0.0645371737505657	0.9907622466600352
000070	146	0.2808219178082192	0.2397260273972602	0.2260273972602739	0.2534246575342466	0.4657534246575342	A	T	3	-16.3	1.0472465950756786	0.99358412727116
000071	146	0.2534246575342466	0.2808219178082192	0.2123287671232876	0.2534246575342466	0.4931506849315068	A	C	3	-13.0	0.6397421059307097	1.0344982979829656
000072	146	0.2671232876712329	0.2465753424657534	0.2397260273972602	0.2465753424657534	0.4863013698630137	A	A	3	-13.7	0.6396039373925918	0.9850352418742327
000073	146	0.1986301369863013	0.2602739726027397	0.2671232876712329	0.273972602739726	0.5273972602739726	A	T	3	-18.4	1.7469380590256125	1.015390525557866
000074	146	0.2602739726027397	0.2808219178082192	0.2397260273972602	0.2191780821917808	0.5205479452054794	A	C	3	-16.8	0.2060150085624554	1.0004900058429556
000075	146	0.273972602739726	0.2191780821917808	0.2602739726027397	0.2465753424657534	0.4794520547945205	A	A	3	-16.5	0.7894601590576752	0.9913075337418212
000076	146	0.2260273972602739	0.2808219178082192	0.2397260273972602	0.2534246575342466	0.5205479452054794	A	G	3	-13.0	3.034510236001976	1.0292701126457653
000077	146	0.2534246575342466	0.3082191780821918	0.2602739726027397	0.1780821917808219	0.5684931506849316	A	A	3	-17.1	1.4808796961311843	1.0130995033490746
000078	146	0.3219178082191781	0.2671232876712329	0.1986301369863013	0.2123287671232876	0.4657534246575342	A	T	3	-13.4	0.503057780665843	1.0093995928142918
000079	146	0.2671232876712329	0.2671232876712329	0.184931506849315	0.2808219178082192	0.4520547945205479	A	G	3	-11.6	0.2002459295686434	0.9982195365075676
000080	146	0.2260273972602739	0.2876712328767123	0.3219178082191781	0.1643835616438356	0.6095890410958904	A	G	3	-28.0	0.3407910833418633	1.021045083060513
000081	146	0.2808219178082192	0.2671232876712329	0.2945205479452055	0.1575342465753424	0.5616438356164384	A	C	3	-21.3	4.708522737634841	1.048471604758298
000082	146	0.2671232876712329	0.2534246575342466	0.2534246575342466	0.2260273972602739	0.5068493150684932	A	C	3	-15.9	0.4354962934277878	0.9768018594881837
000083	146	0.3013698630136986	0.2123287671232876	0.2465753424657534	0.2397260273972602	0.4589041095890411	A	G	3	-12.8	0.3693702184844488	0.9840874928754912
000084	146	0.3082191780821918	0.184931506849315	0.2397260273972602	0.2671232876712329	0.4246575342465753	A	G	3	-13.0	0.1950675906592308	0.9993832446737956
000085	146	0.3150684931506849	0.2123287671232876	0.2260273972602739	0.2465753424657534	0.4383561643835616	A	A	3	-13.3	0.994131063782651	0.9868806921236196
000086	146	0.2465753424657534	0.2260273972602739	0.2534246575342466	0.273972602739726	0.4794520547945205	A	G	3	-10.1	1.3762232560178882	1.0213075550521993
000087	146	0.2397260273972602	0.2534246575342466	0.2534246575342466	0.2534246575342466	0.5068493150684932	A	A	3	-14.9	1.37412228321444	0.9768503367927662
000088	146	0.2191780821917808	0.2397260273972602	0.2945205479452055	0.2465753424657534	0.5342465753424658	A	T	3	-17.0	2.249768721739333	1.0158898247158683
000089	146	0.2465753424657534	0.2397260273972602	0.273972602739726	0.2397260273972602	0.5136986301369864	A	T	3	-13.9	1.243637636248776	1.0116137614114669
000090	146	0.2260273972602739	0.2465753424657534	0.3013698630136986	0.2260273972602739	0.547945205479452	A	C	3	-21.1	1.1190578244268166	1.0075660856560098
000091	146	0.2602739726027397	0.2191780821917808	0.3082191780821918	0.2123287671232876	0.5273972602739726	A	A	3	-20.6	4.992590932542671	1.0146966636881476
000092	146	0.273972602739726	0.2191780821917808	0.2397260273972602	0.2671232876712329	0.4589041095890411	A	G	3	-12.2	0.4740616466594815	0.9803891874738768
000093	146	0.3082191780821918	0.2328767123287671	0.2397260273972602	0.2191780821917808	0.4726027397260274	A	C	3	-17.2	1.3958702078678575	0.9975554453492196
000094	146	0.2671232876712329	0.2328767123287671	0.2602739726027397	0.2397260273972602	0.4931506849315068	A	C	3	-23.2	1.697382522384335	0.9951923813595052
000095	146	0.2465753424657534	0.2123287671232876	0.2808219178082192	0.2602739726027397	0.4931506849315068	A	G	3	-16.6	0.8503548246834359	0.9960178202575304
000096	146	0.2602739726027397	0.2397260273972602	0.273972602739726	0.2260273972602739	0.5136986301369864	A	C	3	-18.2	3.489323030524612	1.0163180532541212
000097	146	0.2671232876712329	0.3082191780821918	0.2123287671232876	0.2123287671232876	0.5205479452054794	A	G	3	-15.1	0.1208965171278559	1.002508965578245
000098	146	0.2602739726027397	0.2397260273972602	0.2808219178082192	0.2191780821917808	0.5205479452054794	A	G	3	-15.8	2.6467179263390848	1.012294100732556
000099	146	0.2808219178082192	0.3013698630136986	0.2191780821917808	0.1986301369863013	0.5205479452054794	A	A	3	-11.3	1.7795288455621012	1.008114191900908
000100	146	0.2808219178082192	0.2397260273972602	0.2123287671232876	0.2671232876712329	0.4520547945205479	A	A	3	-11.8	0.3816803351159069	0.9784423946089492
000101	146	0.2602739726027397	0.1712328767123287	0.2328767123287671	0.3356164383561644	0.4041095890410959	A	T	3	-15.9	0.5492302882000715	0.9953631726731444
000102	146	0.3493150684931507	0.1986301369863013	0.2260273972602739	0.2260273972602739	0.4246575342465753	A	A	3	-17.4	0.4213463654406984	0.9918386623246244
000103	146	0.2602739726027397	0.2397260273972602	0.1917808219178082	0.3082191780821918	0.4315068493150685	A	G	3	-9.3	0.3740741562766254	0.9877363396564188
000104	146	0.2671232876712329	0.2260273972602739	0.2534246575342466	0.2534246575342466	0.4794520547945205	A	T	3	-15.0	3.1727384112639774	1.0196268200730312
000105	146	0.2945205479452055	0.1712328767123287	0.2397260273972602	0.2945205479452055	0.410958904109589	A	A	3	-11.2	0.1053559235599859	0.982492142145776
000106	146	0.2534246575342466	0.273972602739726	0.2191780821917808	0.2534246575342466	0.4931506849315068	A	C	3	-12.9	0.448796374914747	0.9976255038859408
000107	146	0.2671232876712329	0.2671232876712329	0.184931506849315	0.2808219178082192	0.4520547945205479	A	A	3	-19.1	0.6907873161777124	1.0016018729771508
000108	146	0.2602739726027397	0.2191780821917808	0.2602739726027397	0.2602739726027397	0.4794520547945205	A	T	3	-13.1	0.4807852126423238	0.9865762880056644
000109	146	0.2397260273972602	0.2123287671232876	0.3219178082191781	0.2260273972602739	0.5342465753424658	A	G	3	-13.0	1.0668708324227634	1.0037456521360717
000110	146	0.2465753424657534	0.2123287671232876	0.273972602739726	0.2671232876712329	0.4863013698630137	A	T	3	-17.4	1.762913894845558	1.0138840550731918
000111	146	0.2534246575342466	0.273972602739726	0.2328767123287671	0.2397260273972602	0.5068493150684932	A	C	3	-19.9	0.4599357594892296	0.9768191571956616
000112	146	0.2397260273972602	0.2191780821917808	0.2054794520547945	0.3356164383561644	0.4246575342465753	A	T	3	-15.6	0.152999283775913	0.9842105882974812
000113	146	0.3013698630136986	0.2191780821917808	0.2534246575342466	0.2260273972602739	0.4726027397260274	A	G	3	-14.0	0.4584335167942878	1.0006470922121615
000114	146	0.2465753424657534	0.2808219178082192	0.2671232876712329	0.2054794520547945	0.547945205479452	A	C	3	-16.5	1.7483804745360738	0.9949454652320175
000115	146	0.2465753424657534	0.2602739726027397	0.2465753424657534	0.2465753424657534	0.5068493150684932	A	C	4	-19.2	1.0196081566088495	0.9889482104288012
000116	146	0.273972602739726	0.3082191780821918	0.2534246575342466	0.1643835616438356	0.5616438356164384	A	G	3	-18.1	3.32215843564324	1.0322184074584626
000117	146	0.2945205479452055	0.2191780821917808	0.2465753424657534	0.2397260273972602	0.4657534246575342	A	C	3	-11.5	1.1286923042077994	1.0082146790634297
000118	146	0.2602739726027397	0.2534246575342466	0.2602739726027397	0.2260273972602739	0.5136986301369864	A	C	3	-21.8	1.373341046920065	1.0085083158953876
000119	146	0.2465753424657534	0.3150684931506849	0.2123287671232876	0.2260273972602739	0.5273972602739726	A	A	3	-14.6	0.5760154186096464	1.0109535140787909
000120	146	0.2945205479452055	0.2808219178082192	0.2123287671232876	0.2123287671232876	0.4931506849315068	A	T	3	-15.3	0.1690907739047943	0.996287045519836
000121	146	0.2328767123287671	0.2534246575342466	0.1986301369863013	0.3150684931506849	0.4520547945205479	A	T	3	-8.9	0.9113121380656204	0.9869261596765162
000122	146	0.273972602739726	0.2260273972602739	0.2260273972602739	0.273972602739726	0.4520547945205479	A	G	3	-10.8	1.227369814517956	1.0093037624990158
000123	146	0.2602739726027397	0.2534246575342466	0.2602739726027397	0.2260273972602739	0.5136986301369864	A	C	3	-20.8	0.3637826061943375	1.0104583621895302
000124	146	0.2054794520547945	0.2054794520547945	0.3287671232876712	0.2602739726027397	0.5342465753424658	A	G	3	-15.3	2.1369423193742345	1.0214237707059322
000125	146	0.2260273972602739	0.2191780821917808	0.2534246575342466	0.3013698630136986	0.4726027397260274	A	C	3	-10.9	0.5250610603380382	0.97681554662159
000126	146	0.2260273972602739	0.3082191780821918	0.2328767123287671	0.2328767123287671	0.541095890410959	A	T	3	-13.2	1.2576963552578533	1.0117644078628727
000127	146	0.2123287671232876	0.2671232876712329	0.3219178082191781	0.1986301369863013	0.589041095890411	A	A	3	-22.4	1.743480002343308	1.01864141650846
000128	146	0.2671232876712329	0.2191780821917808	0.2602739726027397	0.2534246575342466	0.4794520547945205	A	A	3	-15.0	0.7061578241457176	1.0113597982408782
000129	146	0.3082191780821918	0.2876712328767123	0.184931506849315	0.2191780821917808	0.4726027397260274	A	G	4	-13.5	0.4973837987455303	0.9972525144557208
000130	146	0.2945205479452055	0.2054794520547945	0.2534246575342466	0.2465753424657534	0.4589041095890411	A	G	3	-15.1	1.3077132311441284	0.9991809018831058
000131	146	0.2123287671232876	0.2602739726027397	0.2397260273972602	0.2876712328767123	0.5	A	C	3	-12.7	0.5438440885876199	0.9873263993794112
000132	146	0.2671232876712329	0.1917808219178082	0.2328767123287671	0.3082191780821918	0.4246575342465753	A	A	3	-11.2	0.218074905098421	0.9868089133074676
000133	146	0.2534246575342466	0.2397260273972602	0.2260273972602739	0.2808219178082192	0.4657534246575342	A	T	3	-18.5	0.4811381914607449	0.990161153988178
000134	146	0.2465753424657534	0.2671232876712329	0.2534246575342466	0.2328767123287671	0.5205479452054794	A	G	3	-17.6	3.0780844930573164	1.017592776441089
000135	146	0.2465753424657534	0.2945205479452055	0.2534246575342466	0.2054794520547945	0.547945205479452	A	C	4	-15.9	6.508944009272275	1.033282775113393
000136	146	0.2465753424657534	0.2260273972602739	0.2602739726027397	0.2671232876712329	0.4863013698630137	A	T	3	-13.3	0.9515176564844352	0.9691697392401084
000137	146	0.2191780821917808	0.2397260273972602	0.2534246575342466	0.2876712328767123	0.4931506849315068	A	C	3	-11.6	1.0033843589676972	0.9955363170628492
000138	146	0.2465753424657534	0.2191780821917808	0.2123287671232876	0.3219178082191781	0.4315068493150685	A	A	3	-12.1	0.2080835746378167	0.988592295808957
000139	146	0.2465753424657534	0.2328767123287671	0.2465753424657534	0.273972602739726	0.4794520547945205	A	T	3	-14.8	0.5004801877794217	1.0032132393625188
000140	146	0.2808219178082192	0.2054794520547945	0.2876712328767123	0.2260273972602739	0.4931506849315068	A	A	3	-13.5	0.3269933770406028	0.9937656352005676
000141	146	0.2808219178082192	0.2260273972602739	0.2465753424657534	0.2465753424657534	0.4726027397260274	A	G	3	-13.4	0.6026105378828022	0.9806877100922228
000142	146	0.2876712328767123	0.1986301369863013	0.2602739726027397	0.2534246575342466	0.4589041095890411	A	G	3	-11.4	0.4374066488751728	0.9869441409810944
000143	146	0.2534246575342466	0.2876712328767123	0.2397260273972602	0.2191780821917808	0.5273972602739726	A	G	4	-17.2	0.916386277157487	1.0582130288738936
000144	146	0.2808219178082192	0.273972602739726	0.2465753424657534	0.1986301369863013	0.5205479452054794	A	C	3	-12.0	0.91600859786528	1.0043619911828614
000145	146	0.3013698630136986	0.2123287671232876	0.2534246575342466	0.2328767123287671	0.4657534246575342	A	A	3	-16.2	0.1642560479177168	0.99440675067312
000146	146	0.2465753424657534	0.2465753424657534	0.2260273972602739	0.2808219178082192	0.4726027397260274	A	T	3	-11.9	0.3390485970506834	0.9964871933209156
000147	146	0.2876712328767123	0.3150684931506849	0.2191780821917808	0.1780821917808219	0.5342465753424658	A	A	3	-14.1	1.8242155848807156	1.015531617943896
000148	146	0.2465753424657534	0.2876712328767123	0.2602739726027397	0.2054794520547945	0.547945205479452	A	T	3	-21.0	1.796582101428376	1.014953457249102
000149	146	0.2534246575342466	0.2534246575342466	0.2671232876712329	0.2260273972602739	0.5205479452054794	A	T	3	-15.9	0.5633487847431786	1.0001069584515463
000150	146	0.2671232876712329	0.2260273972602739	0.2397260273972602	0.2671232876712329	0.4657534246575342	A	A	3	-13.8	0.5219843147861849	1.010474387201456
000151	146	0.2808219178082192	0.2191780821917808	0.2328767123287671	0.2671232876712329	0.4520547945205479	A	T	3	-16.9	1.002437214328049	0.999639718571366
000152	146	0.2671232876712329	0.2260273972602739	0.2602739726027397	0.2465753424657534	0.4863013698630137	A	T	3	-13.2	0.8034196007728762	0.9796666720239235
000153	146	0.2945205479452055	0.2397260273972602	0.2671232876712329	0.1986301369863013	0.5068493150684932	A	C	4	-14.7	0.58053113910618	0.9791423597904966
000154	146	0.2397260273972602	0.2602739726027397	0.2328767123287671	0.2671232876712329	0.4931506849315068	A	A	3	-13.3	2.5269384243301314	1.0195473902391483
000155	146	0.2465753424657534	0.3013698630136986	0.2328767123287671	0.2191780821917808	0.5342465753424658	A	T	3	-14.5	1.527166074803304	1.0032854221429774
000156	146	0.2191780821917808	0.3082191780821918	0.3013698630136986	0.1712328767123287	0.6095890410958904	A	C	3	-24.5	1.3188874076231154	1.0284117751279815
000157	146	0.2602739726027397	0.2876712328767123	0.2328767123287671	0.2191780821917808	0.5205479452054794	A	A	3	-14.6	0.3577861324616864	1.0228702606104492
000158	146	0.2945205479452055	0.2328767123287671	0.273972602739726	0.1986301369863013	0.5068493150684932	A	G	3	-16.2	0.4621262663773519	0.9862621400938392
000159	146	0.184931506849315	0.2808219178082192	0.3150684931506849	0.2191780821917808	0.5958904109589042	A	A	3	-20.3	3.964550551281587	1.0318984706717331
000160	146	0.3356164383561644	0.2602739726027397	0.1712328767123287	0.2328767123287671	0.4315068493150685	A	T	3	-10.5	1.0824330399181974	0.9975568927855716
000161	146	0.2876712328767123	0.2260273972602739	0.2465753424657534	0.2397260273972602	0.4726027397260274	A	A	3	-17.4	2.0759373057017334	1.0028130891501013
000162	146	0.2808219178082192	0.2191780821917808	0.2397260273972602	0.2602739726027397	0.4589041095890411	A	G	3	-19.3	0.4980351178334454	0.9939372847380588
000163	146	0.2534246575342466	0.2945205479452055	0.2260273972602739	0.2260273972602739	0.5205479452054794	A	T	3	-21.0	0.486693092714255	1.0027597984941596
000164	146	0.2534246575342466	0.2945205479452055	0.2465753424657534	0.2054794520547945	0.541095890410959	A	G	3	-11.2	1.3800871367087202	1.047087884554569
000165	146	0.2671232876712329	0.2191780821917808	0.2123287671232876	0.3013698630136986	0.4315068493150685	A	A	3	-13.2	0.7890651599139923	0.9921028713099668
000166	146	0.2534246575342466	0.2397260273972602	0.2465753424657534	0.2602739726027397	0.4863013698630137	A	T	3	-17.0	1.03537518164628	1.0043878161848567
000167	146	0.2945205479452055	0.2876712328767123	0.1986301369863013	0.2191780821917808	0.4863013698630137	A	G	3	-12.0	2.267291687033523	1.0201891257408844
000168	146	0.3424657534246575	0.1986301369863013	0.184931506849315	0.273972602739726	0.3835616438356164	A	A	3	-12.8	0.1230903530224737	0.9865123337716236
000169	146	0.273972602739726	0.2328767123287671	0.2671232876712329	0.2260273972602739	0.5	A	A	3	-17.4	0.8460551795359316	0.991516108786576
000170	146	0.2602739726027397	0.2397260273972602	0.2534246575342466	0.2465753424657534	0.4931506849315068	A	G	3	-15.0	1.0574263778821105	1.0006033681466202
000171	146	0.2671232876712329	0.2191780821917808	0.2465753424657534	0.2671232876712329	0.4657534246575342	A	C	3	-12.6	0.4771375553909623	1.0014569418523007
000172	146	0.273972602739726	0.2397260273972602	0.273972602739726	0.2123287671232876	0.5136986301369864	A	G	3	-17.1	1.4782327993916775	1.0361545158554986
000173	146	0.3150684931506849	0.2602739726027397	0.2054794520547945	0.2191780821917808	0.4657534246575342	A	A	3	-13.2	0.1644350531952125	0.9848234847966996
000174	146	0.2397260273972602	0.2397260273972602	0.2602739726027397	0.2602739726027397	0.5	A	G	3	-13.8	0.6226940491308749	0.9990231610094352
000175	146	0.2808219178082192	0.2123287671232876	0.2945205479452055	0.2123287671232876	0.5068493150684932	A	T	3	-16.2	0.3363290395175658	0.9785193886879344
000176	146	0.2123287671232876	0.2945205479452055	0.2328767123287671	0.2602739726027397	0.5273972602739726	A	T	3	-18.6	2.1573249242540893	1.0206426060683842
000177	146	0.3013698630136986	0.2397260273972602	0.1986301369863013	0.2602739726027397	0.4383561643835616	A	C	3	-14.4	0.5362246242775428	1.0028270475894028
000178	146	0.2945205479452055	0.273972602739726	0.2054794520547945	0.2260273972602739	0.4794520547945205	A	C	3	-8.9	0.380204884993897	0.9985671873304875
000179	146	0.2465753424657534	0.2123287671232876	0.2465753424657534	0.2945205479452055	0.4589041095890411	A	A	3	-16.2	1.2543204818119784	1.003168696424752
000180	146	0.3150684931506849	0.2191780821917808	0.2328767123287671	0.2328767123287671	0.4520547945205479	A	G	4	-17.2	0.680438092486775	0.9883520678673162
000181	146	0.2671232876712329	0.2123287671232876	0.1917808219178082	0.3287671232876712	0.4041095890410959	A	A	3	-7.1	0.524942365158586	0.9811265186079468
000182	146	0.2671232876712329	0.2054794520547945	0.2602739726027397	0.2671232876712329	0.4657534246575342	A	C	3	-10.7	0.4557240410301978	0.9918623865071604
000183	146	0.273972602739726	0.1986301369863013	0.2671232876712329	0.2602739726027397	0.4657534246575342	A	T	3	-19.2	0.760945915588527	0.9785076117797056
000184	146	0.2671232876712329	0.2397260273972602	0.2465753424657534	0.2465753424657534	0.4863013698630137	A	C	3	-21.3	0.3480157977590369	1.0009941380830651
000185	146	0.2465753424657534	0.2465753424657534	0.2808219178082192	0.2260273972602739	0.5273972602739726	A	G	3	-16.6	1.9778855550062	1.0119287558049528
000186	146	0.2328767123287671	0.1917808219178082	0.2397260273972602	0.3356164383561644	0.4315068493150685	A	T	4	-12.9	1.5344158815581468	1.0120395200410524
000187	146	0.2945205479452055	0.2328767123287671	0.2328767123287671	0.2397260273972602	0.4657534246575342	A	G	3	-9.0	0.4210841220538381	0.987810816882978
000188	146	0.2054794520547945	0.2602739726027397	0.2602739726027397	0.273972602739726	0.5205479452054794	A	A	3	-17.4	1.5599509018490847	1.008941524121833
000189	146	0.2876712328767123	0.2945205479452055	0.184931506849315	0.2328767123287671	0.4794520547945205	A	T	3	-14.1	0.5474826436973587	0.9898831380564584
000190	146	0.3013698630136986	0.2602739726027397	0.2602739726027397	0.1780821917808219	0.5205479452054794	A	T	3	-20.1	0.9080604674270806	0.9700121903783284
000191	146	0.2671232876712329	0.2602739726027397	0.2397260273972602	0.2328767123287671	0.5	A	A	3	-14.7	1.2145061075880563	1.0066918391632609
000192	146	0.2602739726027397	0.2671232876712329	0.2534246575342466	0.2191780821917808	0.5205479452054794	A	T	3	-19.3	7.448006842110651	1.0513211589383569
000193	146	0.2671232876712329	0.273972602739726	0.273972602739726	0.184931506849315	0.547945205479452	A	G	3	-15.5	0.8042776081374163	1.0098514057646195
000194	146	0.2876712328767123	0.2123287671232876	0.2328767123287671	0.2671232876712329	0.4452054794520548	A	G	4	-8.2	0.2267353327927804	0.9822281713283456
000195	146	0.2671232876712329	0.2191780821917808	0.2534246575342466	0.2602739726027397	0.4726027397260274	A	C	3	-18.7	0.179797575775424	1.0015102791369968
000196	146	0.2945205479452055	0.2123287671232876	0.2671232876712329	0.2260273972602739	0.4794520547945205	A	G	3	-14.6	0.4044605313038076	1.0080380023771207
000197	146	0.2328767123287671	0.2397260273972602	0.3013698630136986	0.2260273972602739	0.541095890410959	A	C	3	-13.9	2.9853162155858417	1.0210132326714592
000198	146	0.3150684931506849	0.2671232876712329	0.1917808219178082	0.2260273972602739	0.4589041095890411	A	A	3	-7.9	0.2566298644622315	0.9811019133426296
000199	146	0.2945205479452055	0.2191780821917808	0.2534246575342466	0.2328767123287671	0.4726027397260274	A	T	3	-13.8	1.1905638324241554	0.9935518881837004
000200	146	0.2671232876712329	0.2602739726027397	0.2602739726027397	0.2123287671232876	0.5205479452054794	A	G	3	-19.5	1.2673295846729922	1.009336117081744
000201	146	0.2876712328767123	0.2534246575342466	0.1986301369863013	0.2602739726027397	0.4520547945205479	A	T	3	-13.9	0.721772507382228	0.9947975270334032
000202	146	0.2328767123287671	0.273972602739726	0.2671232876712329	0.2260273972602739	0.541095890410959	A	C	3	-29.6	0.4473357995446718	1.0035127265008603
000203	146	0.3082191780821918	0.2123287671232876	0.2328767123287671	0.2465753424657534	0.4452054794520548	A	T	3	-11.1	0.4258357558632211	0.9985558368243984
000204	146	0.2945205479452055	0.2054794520547945	0.2465753424657534	0.2534246575342466	0.4520547945205479	A	A	3	-12.6	0.3035872584689195	0.980600266191872
000205	146	0.3013698630136986	0.1917808219178082	0.273972602739726	0.2328767123287671	0.4657534246575342	A	T	3	-11.1	1.6763527334107138	1.002176001958384
000206	146	0.2808219178082192	0.2260273972602739	0.2602739726027397	0.2328767123287671	0.4863013698630137	A	C	3	-14.0	1.9623194060262616	1.0069033116808328
000207	146	0.2876712328767123	0.2191780821917808	0.3082191780821918	0.184931506849315	0.5273972602739726	A	G	3	-15.9	0.9634230563210682	0.991179615915011
000208	146	0.2328767123287671	0.3013698630136986	0.2260273972602739	0.2397260273972602	0.5273972602739726	A	A	3	-19.2	1.2502383568210835	0.9971379419899308
000209	146	0.3082191780821918	0.1986301369863013	0.2260273972602739	0.2671232876712329	0.4246575342465753	A	C	3	-12.6	0.9391436434463024	1.0017830258560452
000210	146	0.2397260273972602	0.2123287671232876	0.2945205479452055	0.2534246575342466	0.5068493150684932	A	T	3	-18.6	1.7534890820499545	1.004479159526895
000211	146	0.2534246575342466	0.273972602739726	0.2260273972602739	0.2465753424657534	0.5	A	G	3	-10.4	1.3971507744600862	0.997579459768786
000212	146	0.2191780821917808	0.2808219178082192	0.2671232876712329	0.2328767123287671	0.547945205479452	A	C	3	-22.3	0.4940890619424162	1.006627758663981
000213	146	0.273972602739726	0.2808219178082192	0.2123287671232876	0.2328767123287671	0.4931506849315068	A	C	3	-13.5	0.6780071744285147	1.0113843012819592
000214	146	0.2465753424657534	0.2945205479452055	0.2328767123287671	0.2260273972602739	0.5273972602739726	A	G	3	-12.7	0.951321931024074	0.9983932883319492
000215	146	0.2328767123287671	0.2808219178082192	0.2602739726027397	0.2260273972602739	0.541095890410959	A	A	3	-22.1	1.3052262654923186	1.0113727788768578
000216	146	0.2808219178082192	0.273972602739726	0.2260273972602739	0.2191780821917808	0.5	A	A	3	-14.2	0.7126056771874553	0.977809873685842
000217	146	0.2602739726027397	0.2808219178082192	0.1917808219178082	0.2671232876712329	0.4726027397260274	A	G	3	-13.8	0.510408262001664	1.010416861907811
000218	146	0.273972602739726	0.2328767123287671	0.2397260273972602	0.2534246575342466	0.4726027397260274	A	T	3	-12.6	0.397043067675732	1.0036200107597673
000219	146	0.3150684931506849	0.184931506849315	0.2397260273972602	0.2602739726027397	0.4246575342465753	A	A	3	-11.4	0.3775200299383828	0.9924095142015747
000220	146	0.2602739726027397	0.273972602739726	0.1575342465753424	0.3082191780821918	0.4315068493150685	A	T	3	-10.9	0.1411638562263165	0.975747834091176
000221	146	0.2602739726027397	0.2054794520547945	0.273972602739726	0.2602739726027397	0.4794520547945205	A	T	3	-17.0	1.4760451009820776	1.0047035548523342
000222	146	0.2260273972602739	0.2808219178082192	0.2123287671232876	0.2808219178082192	0.4931506849315068	A	T	3	-11.1	2.07917183078829	1.0081583677940658
000223	146	0.1917808219178082	0.2876712328767123	0.2465753424657534	0.273972602739726	0.5342465753424658	A	A	3	-17.1	0.1139614452675811	0.9989089295746004
000224	146	0.2465753424657534	0.2465753424657534	0.2602739726027397	0.2465753424657534	0.5068493150684932	A	G	3	-16.0	4.957100463043552	1.0369745417146077
000225	146	0.273972602739726	0.2328767123287671	0.2602739726027397	0.2328767123287671	0.4931506849315068	A	C	3	-16.1	0.3834541610556233	0.9762536940171332
000226	146	0.2602739726027397	0.2534246575342466	0.2123287671232876	0.273972602739726	0.4657534246575342	A	A	3	-10.9	0.2152131155745767	1.009907071408344
000227	146	0.273972602739726	0.2260273972602739	0.273972602739726	0.2260273972602739	0.5	A	A	3	-18.0	1.587367829246395	1.010025909873192
000228	146	0.2808219178082192	0.2191780821917808	0.2876712328767123	0.2123287671232876	0.5068493150684932	A	G	3	-17.9	0.9556893988720492	0.9961948286961664
000229	146	0.2123287671232876	0.273972602739726	0.2671232876712329	0.2465753424657534	0.541095890410959	A	C	3	-17.0	1.2428552648464843	1.0119297592093184
000230	146	0.2328767123287671	0.3013698630136986	0.2534246575342466	0.2123287671232876	0.5547945205479452	A	T	3	-20.2	0.4946532542813888	1.0087230711605075
000231	146	0.3219178082191781	0.2191780821917808	0.2328767123287671	0.2260273972602739	0.4520547945205479	A	T	3	-12.2	0.4216686600007173	0.9840606207186862
000232	146	0.3287671232876712	0.2123287671232876	0.2465753424657534	0.2123287671232876	0.4589041095890411	A	T	3	-7.4	0.3842311627101105	1.0011870776464091
000233	146	0.2602739726027397	0.1917808219178082	0.273972602739726	0.273972602739726	0.4657534246575342	A	A	3	-20.2	0.3236557414403463	0.9794391392808643
000234	146	0.2808219178082192	0.2465753424657534	0.2054794520547945	0.2671232876712329	0.4520547945205479	A	A	3	-11.6	1.0919980848788071	1.0095390923407506
000235	146	0.3698630136986301	0.2054794520547945	0.2054794520547945	0.2191780821917808	0.410958904109589	A	T	4	-15.1	0.3026892664050946	0.9743897924240276
000236	146	0.2465753424657534	0.2465753424657534	0.3013698630136986	0.2054794520547945	0.547945205479452	A	C	3	-16.6	0.4868169554453873	1.0083590872274246
000237	146	0.2671232876712329	0.2534246575342466	0.2191780821917808	0.2602739726027397	0.4726027397260274	A	G	3	-14.7	0.6192766742279846	1.0007079722125445
000238	146	0.273972602739726	0.2465753424657534	0.2602739726027397	0.2191780821917808	0.5068493150684932	A	G	3	-10.8	1.314926357939301	1.0342862723933202
000239	146	0.2123287671232876	0.273972602739726	0.2260273972602739	0.2876712328767123	0.5	A	T	3	-11.8	0.1962934354383264	0.9883537551049074
000240	146	0.3013698630136986	0.2191780821917808	0.2123287671232876	0.2671232876712329	0.4315068493150685	A	T	3	-9.9	0.2379677618028475	0.9880296765450052
000241	146	0.3219178082191781	0.1917808219178082	0.2876712328767123	0.1986301369863013	0.4794520547945205	A	C	3	-12.7	0.346169232109288	1.014906407502817
000242	146	0.2602739726027397	0.2397260273972602	0.273972602739726	0.2260273972602739	0.5136986301369864	A	G	3	-19.5	4.29634193280362	1.035676555897455
000243	146	0.3219178082191781	0.1917808219178082	0.2191780821917808	0.2671232876712329	0.410958904109589	A	A	3	-11.4	0.3225355956140931	0.9789179974819684
000244	146	0.3287671232876712	0.2465753424657534	0.1917808219178082	0.2328767123287671	0.4383561643835616	A	A	3	-14.3	0.0451131395398726	0.9735643091404906
000245	146	0.273972602739726	0.184931506849315	0.2808219178082192	0.2602739726027397	0.4657534246575342	A	T	3	-18.0	1.2446308595682505	0.9933123375158966
000246	146	0.2054794520547945	0.2602739726027397	0.2465753424657534	0.2876712328767123	0.5068493150684932	A	T	3	-17.5	0.7817999041031388	1.0078472464796606
000247	146	0.2397260273972602	0.2328767123287671	0.2671232876712329	0.2602739726027397	0.5	A	T	3	-13.3	1.9024129770855087	1.0075422334922768
000248	146	0.2465753424657534	0.3013698630136986	0.2260273972602739	0.2260273972602739	0.5273972602739726	A	G	3	-11.4	1.080966167313012	1.014848264285119
000249	146	0.2808219178082192	0.2602739726027397	0.2260273972602739	0.2328767123287671	0.4863013698630137	A	G	3	-15.0	2.5985021460583195	1.0106049591942017
000250	146	0.273972602739726	0.2602739726027397	0.2876712328767123	0.1780821917808219	0.547945205479452	A	C	3	-24.3	1.3446984973177043	1.0079835575334255
000251	146	0.2671232876712329	0.273972602739726	0.2191780821917808	0.2397260273972602	0.4931506849315068	A	A	3	-15.0	0.5355943967857286	0.9814268876866912
000252	146	0.2534246575342466	0.2328767123287671	0.273972602739726	0.2397260273972602	0.5068493150684932	A	G	3	-20.9	1.4636303917049625	1.011403575506204
000253	146	0.3013698630136986	0.273972602739726	0.2191780821917808	0.2054794520547945	0.4931506849315068	A	G	3	-15.5	0.412460093189265	0.9974367382253166
000254	146	0.3150684931506849	0.184931506849315	0.2602739726027397	0.2397260273972602	0.4452054794520548	A	T	3	-14.4	0.7426382843082926	1.0000640776815444
000255	146	0.2260273972602739	0.2808219178082192	0.2534246575342466	0.2397260273972602	0.5342465753424658	A	C	4	-21.6	0.4899424104580233	0.9889685239093374
000256	146	0.2260273972602739	0.2671232876712329	0.2191780821917808	0.2876712328767123	0.4863013698630137	A	C	3	-13.5	0.7069899486224023	0.9726179458982136
000257	146	0.2465753424657534	0.2808219178082192	0.2397260273972602	0.2328767123287671	0.5205479452054794	A	C	3	-12.8	1.6060169655692245	1.002651937322512
000258	146	0.2534246575342466	0.2465753424657534	0.2876712328767123	0.2123287671232876	0.5342465753424658	A	A	3	-21.4	1.7566951628004672	1.0014941504191714
000259	146	0.273972602739726	0.2260273972602739	0.2602739726027397	0.2397260273972602	0.4863013698630137	A	G	3	-16.7	0.8003772193431737	0.9822072402725626
000260	146	0.2876712328767123	0.2671232876712329	0.2123287671232876	0.2328767123287671	0.4794520547945205	A	T	4	-10.8	0.1996929194486466	0.9878406118809384
000261	146	0.2945205479452055	0.2602739726027397	0.184931506849315	0.2602739726027397	0.4452054794520548	T	G	5	-12.4	0.7354490388172277	1.0135511400357242
000262	146	0.2123287671232876	0.3082191780821918	0.2260273972602739	0.2534246575342466	0.5342465753424658	A	A	4	-23.9	0.6507743997665272	0.999935649809229
000263	146	0.2191780821917808	0.2260273972602739	0.3287671232876712	0.2260273972602739	0.5547945205479452	A	T	3	-16.3	1.875879038277728	1.0171248753217064
000264	146	0.2602739726027397	0.184931506849315	0.2808219178082192	0.273972602739726	0.4657534246575342	A	A	3	-16.5	0.8876145339199728	0.9875920247246198
000265	146	0.2465753424657534	0.2328767123287671	0.2465753424657534	0.273972602739726	0.4794520547945205	A	T	3	-12.0	1.8372053094975656	1.0116926600773175
000266	146	0.2876712328767123	0.1986301369863013	0.2191780821917808	0.2945205479452055	0.4178082191780822	A	A	3	-8.8	0.2258750782159075	0.95811356587773
000267	146	0.2465753424657534	0.2260273972602739	0.2534246575342466	0.273972602739726	0.4794520547945205	A	A	4	-11.4	1.0399890782449182	0.9901199906170304
000268	146	0.2328767123287671	0.2328767123287671	0.2602739726027397	0.273972602739726	0.4931506849315068	A	A	3	-11.0	2.788011664620587	1.011746319899098
000269	146	0.2876712328767123	0.1917808219178082	0.2465753424657534	0.273972602739726	0.4383561643835616	A	T	3	-16.7	0.2029096748181525	0.9894243684914976
000270	146	0.3356164383561644	0.2602739726027397	0.1438356164383561	0.2602739726027397	0.4041095890410959	A	C	3	-6.5	0.1192533433826139	0.9681483150538266
000271	146	0.2808219178082192	0.2602739726027397	0.2260273972602739	0.2328767123287671	0.4863013698630137	A	T	4	-19.5	1.326802150885408	0.9960661052652864
000272	146	0.3013698630136986	0.2191780821917808	0.2328767123287671	0.2465753424657534	0.4520547945205479	A	T	3	-10.6	1.5004337720252612	1.0013859248056978
000273	146	0.2671232876712329	0.273972602739726	0.2191780821917808	0.2397260273972602	0.4931506849315068	A	G	3	-12.9	0.4404561341842496	1.0024050900522057
000274	146	0.2602739726027397	0.3013698630136986	0.2397260273972602	0.1986301369863013	0.541095890410959	A	A	3	-14.9	0.4947393398160531	0.9930237069176516
000275	146	0.3150684931506849	0.2123287671232876	0.2191780821917808	0.2534246575342466	0.4315068493150685	T	T	5	-19.6	0.2264386356847817	0.9820200869134554
000276	146	0.273972602739726	0.2397260273972602	0.2260273972602739	0.2602739726027397	0.4657534246575342	A	C	3	-10.4	1.300004852958356	1.0183366229839663
000277	146	0.2945205479452055	0.2397260273972602	0.1986301369863013	0.2671232876712329	0.4383561643835616	T	A	4	-14.9	0.3016137183182317	0.9810516489715662
000278	146	0.2602739726027397	0.2260273972602739	0.2602739726027397	0.2534246575342466	0.4863013698630137	A	T	3	-13.6	0.5040377692896658	0.9814099352719716
000279	146	0.2465753424657534	0.2671232876712329	0.2671232876712329	0.2191780821917808	0.5342465753424658	A	C	3	-18.5	5.877552089376775	1.032966938796765
000280	146	0.273972602739726	0.2191780821917808	0.2602739726027397	0.2465753424657534	0.4794520547945205	A	G	3	-15.8	2.3756461150448303	0.9999392087144
000281	146	0.2465753424657534	0.2191780821917808	0.2945205479452055	0.2397260273972602	0.5136986301369864	A	G	3	-14.9	1.0076148594565462	1.0026249644485732
000282	146	0.3150684931506849	0.2671232876712329	0.2260273972602739	0.1917808219178082	0.4931506849315068	A	C	3	-11.6	0.7469544855015374	1.0262664323805415
000283	146	0.2945205479452055	0.2328767123287671	0.2602739726027397	0.2123287671232876	0.4931506849315068	A	G	3	-23.2	0.647133769249397	1.0042806923784244
000284	146	0.2945205479452055	0.2465753424657534	0.2054794520547945	0.2534246575342466	0.4520547945205479	A	T	3	-10.7	0.513509169411003	0.9973985462191562
000285	146	0.3150684931506849	0.2602739726027397	0.2260273972602739	0.1986301369863013	0.4863013698630137	A	T	3	-6.8	0.7717226395354176	0.9867887306005948
000286	146	0.3013698630136986	0.2534246575342466	0.2260273972602739	0.2191780821917808	0.4794520547945205	A	C	3	-15.6	1.856369978383568	1.0063942542760882
000287	146	0.3082191780821918	0.1780821917808219	0.2260273972602739	0.2876712328767123	0.4041095890410959	A	C	3	-12.4	0.0843449464458512	1.0087995649191075
000288	146	0.2808219178082192	0.2602739726027397	0.2260273972602739	0.2328767123287671	0.4863013698630137	A	G	3	-15.2	1.134247025896465	0.9882588073998146
000289	146	0.3013698630136986	0.2123287671232876	0.2602739726027397	0.2260273972602739	0.4726027397260274	A	A	3	-16.2	0.1689605234069958	0.993288799609078
000290	146	0.2328767123287671	0.3219178082191781	0.2123287671232876	0.2328767123287671	0.5342465753424658	A	T	3	-15.8	0.5950416333883709	1.014019789346653
000291	146	0.2465753424657534	0.2602739726027397	0.1986301369863013	0.2945205479452055	0.4589041095890411	A	C	3	-12.5	0.3805379859357307	0.9982725304725224
000292	146	0.2876712328767123	0.2328767123287671	0.2602739726027397	0.2191780821917808	0.4931506849315068	A	G	3	-10.9	0.5526449141240467	0.992777252531665
000293	146	0.2808219178082192	0.1917808219178082	0.2328767123287671	0.2945205479452055	0.4246575342465753	A	G	3	-13.1	0.1027461673805386	0.9896555795476718
000294	146	0.2671232876712329	0.2534246575342466	0.2191780821917808	0.2602739726027397	0.4726027397260274	A	G	3	-9.2	0.5122586189466548	0.9897249562955338
000295	146	0.273972602739726	0.2671232876712329	0.2534246575342466	0.2054794520547945	0.5205479452054794	T	G	4	-21.1	1.405242402115063	1.0074583685418266
000296	146	0.2671232876712329	0.2328767123287671	0.2671232876712329	0.2328767123287671	0.5	A	A	3	-12.8	0.673771032157143	0.994511512851408
000297	146	0.2876712328767123	0.2534246575342466	0.2534246575342466	0.2054794520547945	0.5068493150684932	T	G	4	-13.4	0.934871312857248	1.0060528088979206
000298	146	0.273972602739726	0.2260273972602739	0.2876712328767123	0.2123287671232876	0.5136986301369864	A	A	3	-14.8	0.919708709571575	0.987351930817352
000299	146	0.2808219178082192	0.2260273972602739	0.2328767123287671	0.2602739726027397	0.4589041095890411	A	A	3	-16.3	0.4620813316905471	0.9831180133368406
000300	146	0.3082191780821918	0.2534246575342466	0.2260273972602739	0.2123287671232876	0.4794520547945205	A	A	3	-15.6	0.1488888046334475	1.0031411643678154
000301	146	0.2534246575342466	0.2054794520547945	0.3013698630136986	0.2397260273972602	0.5068493150684932	A	G	3	-11.7	1.0346904535117196	1.0089125585178005
000302	146	0.2397260273972602	0.2671232876712329	0.2054794520547945	0.2876712328767123	0.4726027397260274	A	T	3	-10.4	0.2823314925913205	0.9856675896121097
000303	146	0.2808219178082192	0.2191780821917808	0.2191780821917808	0.2808219178082192	0.4383561643835616	A	A	3	-15.9	0.1547146831916566	0.9367840221189034
000304	146	0.2123287671232876	0.273972602739726	0.2602739726027397	0.2534246575342466	0.5342465753424658	A	T	3	-14.1	3.2851096800774693	1.012093198150805
000305	146	0.2671232876712329	0.2945205479452055	0.2191780821917808	0.2191780821917808	0.5136986301369864	T	T	5	-19.8	0.217019934503246	0.9975478870750516
000306	146	0.2808219178082192	0.2191780821917808	0.2465753424657534	0.2534246575342466	0.4657534246575342	A	A	3	-16.3	0.3655036193616784	0.9853005202155112
000307	146	0.2328767123287671	0.2602739726027397	0.2328767123287671	0.273972602739726	0.4931506849315068	A	A	3	-14.2	1.3861908330095394	1.0016646606262007
000308	146	0.2397260273972602	0.273972602739726	0.2671232876712329	0.2191780821917808	0.541095890410959	A	T	3	-20.8	0.686894496346772	0.9889965672803634
000309	146	0.2534246575342466	0.3013698630136986	0.2054794520547945	0.2397260273972602	0.5068493150684932	A	G	3	-12.5	0.956513152746394	0.9916404703523598
000310	146	0.2671232876712329	0.2054794520547945	0.2534246575342466	0.273972602739726	0.4589041095890411	A	T	3	-12.4	1.1169150257903164	0.993768014875222
000311	146	0.273972602739726	0.2465753424657534	0.1986301369863013	0.2808219178082192	0.4452054794520548	A	T	3	-11.8	0.2640682627984178	0.977053493583965
000312	146	0.2191780821917808	0.3424657534246575	0.1986301369863013	0.2397260273972602	0.541095890410959	A	T	3	-11.0	2.813009566488232	1.0241657284161625
000313	146	0.2397260273972602	0.2465753424657534	0.2465753424657534	0.2671232876712329	0.4931506849315068	A	T	3	-15.2	2.57435779985444	1.0103252043525766
000314	146	0.3082191780821918	0.2191780821917808	0.2328767123287671	0.2397260273972602	0.4520547945205479	A	G	3	-17.8	0.4807803514648654	0.9765918182203588
000315	146	0.3013698630136986	0.2260273972602739	0.2260273972602739	0.2465753424657534	0.4520547945205479	A	G	3	-11.2	0.1353747747591588	1.0073755398472164
000316	146	0.3013698630136986	0.2260273972602739	0.273972602739726	0.1986301369863013	0.5	A	C	3	-13.1	0.6781644426039537	1.0059105491146687
000317	146	0.3356164383561644	0.2945205479452055	0.1780821917808219	0.1917808219178082	0.4726027397260274	A	A	3	-7.2	0.6950846684867491	1.002297097118613
000318	146	0.2876712328767123	0.2191780821917808	0.2808219178082192	0.2123287671232876	0.5	A	T	3	-14.6	2.3959179981181906	1.0138920600404566
000319	146	0.273972602739726	0.2602739726027397	0.2191780821917808	0.2465753424657534	0.4794520547945205	T	A	5	-13.3	0.4441545615735877	1.029045928883252
000320	146	0.2054794520547945	0.2397260273972602	0.2602739726027397	0.2945205479452055	0.5	A	C	3	-14.2	1.3857893687618592	1.0003981755953235
000321	146	0.273972602739726	0.2465753424657534	0.2260273972602739	0.2534246575342466	0.4726027397260274	A	T	3	-15.8	0.6287338847435084	0.992234885553196
000322	146	0.2602739726027397	0.2671232876712329	0.2328767123287671	0.2397260273972602	0.5	A	T	4	-13.6	0.8667670835286257	1.005726707684932
000323	146	0.2465753424657534	0.2945205479452055	0.2465753424657534	0.2123287671232876	0.541095890410959	A	G	3	-15.6	2.840912264821904	1.0151392524724625
000324	146	0.273972602739726	0.2328767123287671	0.2602739726027397	0.2328767123287671	0.4931506849315068	A	A	3	-11.1	0.3901200809655069	1.0028291555116593
000325	146	0.2671232876712329	0.2534246575342466	0.273972602739726	0.2054794520547945	0.5273972602739726	T	A	5	-20.1	0.8521691323301216	1.0000875948787171
000326	146	0.2260273972602739	0.1986301369863013	0.3013698630136986	0.273972602739726	0.5	A	A	3	-14.4	0.878005487901571	0.9947833124420082
000327	146	0.2602739726027397	0.2602739726027397	0.2397260273972602	0.2397260273972602	0.5	A	T	3	-10.3	0.8089146858864864	1.0158877512735258
000328	146	0.2328767123287671	0.2397260273972602	0.2191780821917808	0.3082191780821918	0.4589041095890411	A	A	3	-14.3	0.994609294682853	0.9962174707316642
000329	146	0.2671232876712329	0.2534246575342466	0.2054794520547945	0.273972602739726	0.4589041095890411	A	T	3	-5.9	0.4556480364766821	1.0095330713737174
000330	146	0.2465753424657534	0.2534246575342466	0.2191780821917808	0.2808219178082192	0.4726027397260274	A	T	4	-14.5	0.3927185742198359	0.9828342567939936
000331	146	0.3287671232876712	0.1986301369863013	0.2328767123287671	0.2397260273972602	0.4315068493150685	A	T	3	-12.5	0.212450814078782	0.9726795553972468
000332	146	0.2876712328767123	0.2328767123287671	0.2328767123287671	0.2465753424657534	0.4657534246575342	A	T	3	-16.7	0.4782698841014997	1.0086401348733778
000333	146	0.3150684931506849	0.2191780821917808	0.1917808219178082	0.273972602739726	0.410958904109589	A	A	3	-11.4	0.058156258092072	0.9552964773713336
000334	146	0.2465753424657534	0.2397260273972602	0.2534246575342466	0.2602739726027397	0.4931506849315068	A	C	3	-14.9	0.7419011235106197	1.0084509257504417
000335	146	0.2671232876712329	0.2397260273972602	0.2465753424657534	0.2465753424657534	0.4863013698630137	T	G	5	-12.6	0.6159033031456301	1.0129310723858276
000336	146	0.1986301369863013	0.2534246575342466	0.2671232876712329	0.2808219178082192	0.5205479452054794	A	A	3	-10.7	0.5243939105304659	1.0081794306531398
000337	146	0.2328767123287671	0.2602739726027397	0.2191780821917808	0.2876712328767123	0.4794520547945205	A	C	4	-12.4	1.7163494477355044	1.0239937487855932
000338	146	0.2260273972602739	0.2876712328767123	0.2534246575342466	0.2328767123287671	0.541095890410959	A	T	3	-17.3	1.165104028208332	1.0068361774011494
000339	146	0.3013698630136986	0.2123287671232876	0.2191780821917808	0.2671232876712329	0.4315068493150685	T	A	5	-13.2	0.2531323442172496	0.9843824103395108
000340	146	0.3356164383561644	0.2054794520547945	0.1917808219178082	0.2671232876712329	0.3972602739726027	A	C	3	-8.6	0.0417737018060776	0.9958684788339076
000341	146	0.2465753424657534	0.2328767123287671	0.3219178082191781	0.1986301369863013	0.5547945205479452	A	G	3	-18.7	2.1885673768770464	1.027588548272206
000342	146	0.2328767123287671	0.2602739726027397	0.2671232876712329	0.2397260273972602	0.5273972602739726	A	T	3	-17.0	3.85662815676339	1.0206771528806664
000343	146	0.2465753424657534	0.2191780821917808	0.2260273972602739	0.3082191780821918	0.4452054794520548	A	T	3	-11.7	0.46938486992022	0.9884198010744312
000344	146	0.3219178082191781	0.2328767123287671	0.2054794520547945	0.2397260273972602	0.4383561643835616	A	T	3	-6.6	0.3380023069150827	0.9913653863797116
000345	146	0.3082191780821918	0.273972602739726	0.1917808219178082	0.2260273972602739	0.4657534246575342	A	T	3	-11.9	0.6852512345670624	1.0067582467806695
000346	146	0.2465753424657534	0.2054794520547945	0.2602739726027397	0.2876712328767123	0.4657534246575342	A	A	3	-13.9	1.0136130483900023	1.0007701550306485
000347	146	0.2808219178082192	0.2054794520547945	0.2602739726027397	0.2534246575342466	0.4657534246575342	A	G	3	-11.6	1.79656373344021	1.024130159070335
000348	146	0.2465753424657534	0.2397260273972602	0.2328767123287671	0.2808219178082192	0.4726027397260274	A	C	3	-15.0	1.266924966326313	0.9983518821710337
000349	146	0.273972602739726	0.2123287671232876	0.2328767123287671	0.2808219178082192	0.4452054794520548	A	C	3	-10.7	0.6882441390449704	0.9855697212918284
000350	146	0.3082191780821918	0.1780821917808219	0.2465753424657534	0.2671232876712329	0.4246575342465753	A	A	3	-12.4	0.9171585758134037	0.9872261466203456
000351	146	0.3013698630136986	0.2191780821917808	0.1986301369863013	0.2808219178082192	0.4178082191780822	A	T	3	-8.6	0.37956483125084	0.9791842186888918
000352	146	0.3150684931506849	0.2808219178082192	0.2191780821917808	0.184931506849315	0.5	A	G	3	-11.3	0.6802655630670109	1.0012785341263102
000353	146	0.2328767123287671	0.2602739726027397	0.2534246575342466	0.2534246575342466	0.5136986301369864	A	A	3	-15.1	4.032350873617841	1.0285464067758896
000354	146	0.2123287671232876	0.2808219178082192	0.2602739726027397	0.2465753424657534	0.541095890410959	A	G	3	-19.8	0.7258302172055285	1.0118905679010952
000355	146	0.2602739726027397	0.2671232876712329	0.2808219178082192	0.1917808219178082	0.547945205479452	A	A	3	-22.2	4.180931174586783	1.0161613727888104
000356	146	0.2671232876712329	0.2602739726027397	0.2191780821917808	0.2534246575342466	0.4794520547945205	A	G	3	-18.6	0.4927478075946458	0.9992298566843572
000357	146	0.2876712328767123	0.1917808219178082	0.184931506849315	0.3356164383561644	0.3767123287671233	A	C	3	-17.4	0.0597887015851661	1.0079696710469426
000358	146	0.273972602739726	0.2328767123287671	0.2602739726027397	0.2328767123287671	0.4931506849315068	A	G	3	-18.2	1.6555435039875002	1.006803391724416
000359	146	0.2191780821917808	0.2876712328767123	0.2123287671232876	0.2808219178082192	0.5	A	A	3	-13.6	3.9256493975617337	1.0292745326839814
000360	146	0.2671232876712329	0.2602739726027397	0.1917808219178082	0.2808219178082192	0.4520547945205479	A	C	3	-13.1	0.5825717977196643	0.9930101783035428
000361	146	0.2123287671232876	0.2465753424657534	0.2602739726027397	0.2808219178082192	0.5068493150684932	A	G	3	-18.6	1.4188561042382803	0.9968805113755504
000362	146	0.2876712328767123	0.2465753424657534	0.1986301369863013	0.2671232876712329	0.4452054794520548	A	C	3	-10.8	2.0667201443518315	1.0099225189312462
000363	146	0.2123287671232876	0.273972602739726	0.2671232876712329	0.2465753424657534	0.541095890410959	A	C	3	-16.7	1.652336495822979	1.0112924042981182
000364	146	0.2671232876712329	0.2191780821917808	0.273972602739726	0.2397260273972602	0.4931506849315068	A	C	3	-13.5	0.9227719732683048	1.0023288856847066
000365	146	0.2534246575342466	0.2945205479452055	0.2397260273972602	0.2123287671232876	0.5342465753424658	T	C	4	-14.9	1.4414463349129816	0.9887683856137486
000366	146	0.2671232876712329	0.184931506849315	0.2534246575342466	0.2945205479452055	0.4383561643835616	A	A	3	-10.9	0.2530886039765316	0.9838745473942848
000367	146	0.3082191780821918	0.2328767123287671	0.2534246575342466	0.2054794520547945	0.4863013698630137	A	C	3	-12.4	3.5584459994444155	1.0338107010238686
000368	146	0.2260273972602739	0.2260273972602739	0.273972602739726	0.273972602739726	0.5	A	A	3	-14.2	0.6514823243279438	1.0008866213113297
000369	146	0.273972602739726	0.1712328767123287	0.2328767123287671	0.3219178082191781	0.4041095890410959	A	A	3	-10.5	0.6928315841000491	1.001958841032861
000370	146	0.2260273972602739	0.3287671232876712	0.2397260273972602	0.2054794520547945	0.5684931506849316	A	C	3	-13.6	4.131429269690008	1.027649674287194
000371	146	0.2465753424657534	0.2123287671232876	0.2465753424657534	0.2945205479452055	0.4589041095890411	T	C	5	-14.6	0.2768006444418615	0.9809405508733948
000372	146	0.2808219178082192	0.2534246575342466	0.2054794520547945	0.2602739726027397	0.4589041095890411	A	A	3	-13.4	0.1630572931094375	0.9834831549796628
000373	146	0.2260273972602739	0.273972602739726	0.2054794520547945	0.2945205479452055	0.4794520547945205	A	C	3	-14.0	1.1881083630276337	1.0337706916521323
000374	146	0.2534246575342466	0.2260273972602739	0.2328767123287671	0.2876712328767123	0.4589041095890411	A	T	4	-13.3	0.3417391537048863	0.9925894531886666
000375	146	0.2328767123287671	0.2328767123287671	0.2808219178082192	0.2534246575342466	0.5136986301369864	A	C	3	-15.3	1.4693121096345882	1.0102410127349903
000376	146	0.2328767123287671	0.2328767123287671	0.2054794520547945	0.3287671232876712	0.4383561643835616	A	T	4	-10.6	0.3902662350799442	0.9836902737398028
000377	146	0.2260273972602739	0.2260273972602739	0.3150684931506849	0.2328767123287671	0.541095890410959	A	C	4	-12.1	1.8257112997155756	1.014373564062272
000378	146	0.2602739726027397	0.2808219178082192	0.2602739726027397	0.1986301369863013	0.541095890410959	A	A	3	-13.1	1.333617795582701	1.0101455037572755
000379	146	0.2808219178082192	0.2123287671232876	0.2054794520547945	0.3013698630136986	0.4178082191780822	T	G	4	-14.1	0.3196570170842548	0.9746714518082344
000380	146	0.2123287671232876	0.1986301369863013	0.3082191780821918	0.2808219178082192	0.5068493150684932	A	A	3	-14.1	0.8922392319827117	1.000169165795755
000381	146	0.2397260273972602	0.2054794520547945	0.2945205479452055	0.2602739726027397	0.5	T	T	5	-18.6	0.785012055244088	0.999490887275534
000382	146	0.2328767123287671	0.2808219178082192	0.2260273972602739	0.2602739726027397	0.5068493150684932	A	G	3	-12.7	0.5422354420542986	0.9939188516081292
000383	146	0.2602739726027397	0.2945205479452055	0.1986301369863013	0.2465753424657534	0.4931506849315068	A	C	3	-14.0	0.3095335110850647	1.0041085893648345
000384	146	0.2123287671232876	0.2808219178082192	0.2876712328767123	0.2191780821917808	0.5684931506849316	A	A	3	-18.3	2.92687240636201	1.0292126128278192
000385	146	0.2534246575342466	0.2397260273972602	0.1917808219178082	0.3150684931506849	0.4315068493150685	A	T	3	-10.4	0.4449718515504146	0.9953132293882028
000386	146	0.273972602739726	0.1712328767123287	0.2808219178082192	0.273972602739726	0.4520547945205479	A	G	3	-11.7	0.2981590299862816	0.9868260673959498
000387	146	0.3082191780821918	0.2260273972602739	0.2397260273972602	0.2260273972602739	0.4657534246575342	A	G	3	-10.3	0.9684397276044168	1.0104321414406727
000388	146	0.2602739726027397	0.2054794520547945	0.273972602739726	0.2602739726027397	0.4794520547945205	A	T	3	-17.2	0.3397062600111001	0.993652974686528
000389	146	0.2397260273972602	0.2123287671232876	0.2671232876712329	0.2808219178082192	0.4794520547945205	A	T	3	-15.6	1.2506311530306915	0.9676763717261558
000390	146	0.2397260273972602	0.2671232876712329	0.2123287671232876	0.2808219178082192	0.4794520547945205	A	T	3	-12.7	1.793790402046775	1.0177808490272044
000391	146	0.2397260273972602	0.3013698630136986	0.2328767123287671	0.2260273972602739	0.5342465753424658	A	G	3	-11.9	1.184087541642195	1.012768671616326
000392	146	0.2534246575342466	0.2397260273972602	0.2671232876712329	0.2397260273972602	0.5068493150684932	A	T	3	-15.7	1.1009573000231148	1.0149441851860077
000393	146	0.2602739726027397	0.2054794520547945	0.2945205479452055	0.2397260273972602	0.5	T	A	5	-19.2	1.7212341403052012	1.0023430350831926
000394	146	0.2876712328767123	0.2534246575342466	0.184931506849315	0.273972602739726	0.4383561643835616	A	T	3	-10.0	0.8735415376863459	1.0029788784248967
000395	146	0.2260273972602739	0.2808219178082192	0.2534246575342466	0.2397260273972602	0.5342465753424658	A	T	3	-18.8	0.4620140978106853	0.977840012846831
000396	146	0.3219178082191781	0.273972602739726	0.1917808219178082	0.2123287671232876	0.4657534246575342	A	C	3	-15.8	0.9076437922628298	1.001713825175141
000397	146	0.2465753424657534	0.2397260273972602	0.3013698630136986	0.2123287671232876	0.541095890410959	A	A	3	-16.8	0.7452847479774282	0.9826990607900896
000398	146	0.3356164383561644	0.2328767123287671	0.2123287671232876	0.2191780821917808	0.4452054794520548	A	G	3	-12.2	0.5095118964247481	1.0042838187405283
000399	146	0.3013698630136986	0.2328767123287671	0.2054794520547945	0.2602739726027397	0.4383561643835616	A	G	3	-9.9	0.1623614891030342	0.9621917851150352
000400	146	0.2260273972602739	0.2945205479452055	0.2397260273972602	0.2397260273972602	0.5342465753424658	A	A	3	-18.5	3.6334291240126113	1.0148871145473235
000401	146	0.2671232876712329	0.2534246575342466	0.2191780821917808	0.2602739726027397	0.4726027397260274	A	C	3	-15.3	0.6726856622400843	1.018914263956856
000402	146	0.2602739726027397	0.1780821917808219	0.2534246575342466	0.3082191780821918	0.4315068493150685	A	A	3	-9.9	0.4424958613137238	0.9954550739062462
000403	146	0.2876712328767123	0.2191780821917808	0.2945205479452055	0.1986301369863013	0.5136986301369864	A	A	3	-18.4	1.378769158448136	0.9971570571750406
000404	146	0.2534246575342466	0.2260273972602739	0.2534246575342466	0.2671232876712329	0.4794520547945205	A	T	3	-12.8	1.1967259626710096	1.004684394666976
000405	146	0.2397260273972602	0.2534246575342466	0.2808219178082192	0.2260273972602739	0.5342465753424658	A	T	3	-22.3	0.0863924161107965	0.9984663941941092
000406	146	0.2397260273972602	0.2808219178082192	0.2876712328767123	0.1917808219178082	0.5684931506849316	A	A	3	-17.6	4.106817019554514	1.0207350949093557
000407	146	0.273972602739726	0.2465753424657534	0.2260273972602739	0.2534246575342466	0.4726027397260274	A	A	3	-11.4	0.3952039689601966	1.006958060303345
000408	146	0.2397260273972602	0.2328767123287671	0.2876712328767123	0.2397260273972602	0.5205479452054794	A	A	3	-20.9	0.779796706947107	0.9911470269642576
000409	146	0.2602739726027397	0.2397260273972602	0.273972602739726	0.2260273972602739	0.5136986301369864	A	G	3	-18.9	0.7645530090744808	0.988218837397555
000410	146	0.2808219178082192	0.2054794520547945	0.2191780821917808	0.2945205479452055	0.4246575342465753	A	A	3	-15.0	0.8837159277533683	1.000137791231553
000411	146	0.2534246575342466	0.2123287671232876	0.2602739726027397	0.273972602739726	0.4726027397260274	A	T	3	-12.3	0.4701445610752852	1.000369207589474
000412	146	0.2328767123287671	0.2534246575342466	0.3219178082191781	0.1917808219178082	0.5753424657534246	A	T	3	-24.0	2.995434556945716	1.0132155238750675
000413	146	0.2808219178082192	0.2465753424657534	0.2260273972602739	0.2465753424657534	0.4726027397260274	A	G	3	-11.0	2.7036994149788103	1.0261408166583368
000414	146	0.2671232876712329	0.2123287671232876	0.2808219178082192	0.2397260273972602	0.4931506849315068	A	A	3	-15.4	1.436995642124615	1.000916218553594
000415	146	0.2602739726027397	0.2602739726027397	0.2054794520547945	0.273972602739726	0.4657534246575342	A	C	3	-17.7	0.2617968599045527	1.006614568264896
000416	146	0.3013698630136986	0.2123287671232876	0.273972602739726	0.2123287671232876	0.4863013698630137	A	T	3	-17.6	0.194385145333492	0.9873938000669154
000417	146	0.3013698630136986	0.2465753424657534	0.1917808219178082	0.2602739726027397	0.4383561643835616	A	A	3	-17.9	0.3252475375802469	0.9838821573866364
000418	146	0.2671232876712329	0.273972602739726	0.2054794520547945	0.2534246575342466	0.4794520547945205	A	A	3	-12.8	0.1258888981982654	0.9980126044592348
000419	146	0.3082191780821918	0.2328767123287671	0.2054794520547945	0.2534246575342466	0.4383561643835616	A	G	4	-10.5	0.2406140688557402	0.9978192825843591
000420	146	0.3013698630136986	0.2191780821917808	0.2260273972602739	0.2534246575342466	0.4452054794520548	A	T	3	-18.6	1.4310704266425238	1.011746590722729
000421	146	0.3013698630136986	0.2671232876712329	0.2534246575342466	0.1780821917808219	0.5205479452054794	T	G	4	-18.5	0.6496810101528012	1.0044302529207203
000422	146	0.2876712328767123	0.273972602739726	0.2191780821917808	0.2191780821917808	0.4931506849315068	A	A	3	-14.7	0.8979262182133114	0.9812190174664154
000423	146	0.3013698630136986	0.2260273972602739	0.2808219178082192	0.1917808219178082	0.5068493150684932	A	C	4	-17.7	1.3325271003781831	1.0113685335245126
000424	146	0.2465753424657534	0.2465753424657534	0.2328767123287671	0.273972602739726	0.4794520547945205	A	T	3	-13.4	1.6702658154115102	1.0135550606881818
000425	146	0.273972602739726	0.2465753424657534	0.2465753424657534	0.2328767123287671	0.4931506849315068	A	T	3	-16.2	0.4786657338190422	0.9908757757041764
000426	146	0.2260273972602739	0.2671232876712329	0.2876712328767123	0.2191780821917808	0.5547945205479452	A	C	3	-19.9	3.897508421103807	1.0108362001668294
000427	146	0.273972602739726	0.2602739726027397	0.1986301369863013	0.2671232876712329	0.4589041095890411	A	C	3	-14.3	1.1736113638143062	0.9999323162864374
000428	146	0.2671232876712329	0.2123287671232876	0.2191780821917808	0.3013698630136986	0.4315068493150685	A	A	3	-14.1	0.756117899498802	0.9729901236252652
000429	146	0.3150684931506849	0.2671232876712329	0.2054794520547945	0.2123287671232876	0.4726027397260274	A	C	3	-15.1	0.4877024504549222	0.999788298679883
000430	146	0.2945205479452055	0.2397260273972602	0.2260273972602739	0.2397260273972602	0.4657534246575342	A	C	3	-11.7	0.8159509174543749	1.0007460605501988
000431	146	0.2808219178082192	0.1986301369863013	0.2397260273972602	0.2808219178082192	0.4383561643835616	A	T	3	-20.6	0.4755866442502754	0.9849914845007596
000432	146	0.2534246575342466	0.2808219178082192	0.2191780821917808	0.2465753424657534	0.5	A	C	3	-12.1	1.483090042359564	1.0152452619971506
000433	146	0.2191780821917808	0.2260273972602739	0.2671232876712329	0.2876712328767123	0.4931506849315068	A	A	3	-16.3	1.4681638117316411	1.026506631524594
000434	146	0.2671232876712329	0.2054794520547945	0.2671232876712329	0.2602739726027397	0.4726027397260274	A	T	3	-14.7	0.8097220635536801	0.9921949848397428
000435	146	0.3424657534246575	0.2191780821917808	0.2397260273972602	0.1986301369863013	0.4589041095890411	A	A	3	-12.9	0.1121234045974918	0.9864876907483716
000436	146	0.273972602739726	0.2534246575342466	0.2602739726027397	0.2123287671232876	0.5136986301369864	A	A	3	-13.5	1.1960557469448696	1.0127284172049027
000437	146	0.2123287671232876	0.2465753424657534	0.3150684931506849	0.2260273972602739	0.5616438356164384	A	G	3	-16.2	6.436905502961648	1.0375826562765564
000438	146	0.2945205479452055	0.2328767123287671	0.2328767123287671	0.2397260273972602	0.4657534246575342	A	C	3	-17.9	1.3446629882849248	0.9903917267228656
000439	146	0.2945205479452055	0.2465753424657534	0.2260273972602739	0.2328767123287671	0.4726027397260274	A	A	3	-16.5	0.3382492058006288	0.9973334172387904
000440	146	0.2534246575342466	0.2123287671232876	0.2260273972602739	0.3082191780821918	0.4383561643835616	A	G	3	-15.1	0.0330270820500641	0.994655850848447
000441	146	0.2876712328767123	0.2123287671232876	0.2876712328767123	0.2123287671232876	0.5	T	C	4	-13.5	1.440041949419921	0.9983622342838006
000442	146	0.2602739726027397	0.2534246575342466	0.2602739726027397	0.2260273972602739	0.5136986301369864	A	A	3	-14.9	0.3465570384480224	1.042538802472562
000443	146	0.2808219178082192	0.2191780821917808	0.273972602739726	0.2260273972602739	0.4931506849315068	A	A	3	-13.0	0.8183537640612546	1.000972715318609
000444	146	0.2808219178082192	0.1986301369863013	0.2671232876712329	0.2534246575342466	0.4657534246575342	A	G	3	-14.4	0.778976846243358	1.0127717089064745
000445	146	0.2876712328767123	0.2054794520547945	0.2671232876712329	0.2397260273972602	0.4726027397260274	T	T	5	-17.8	0.3543289522916972	0.9908588426680516
000446	146	0.2397260273972602	0.2808219178082192	0.2876712328767123	0.1917808219178082	0.5684931506849316	A	C	3	-16.9	2.004845032227033	1.032726851810712
000447	146	0.2191780821917808	0.2671232876712329	0.3013698630136986	0.2123287671232876	0.5684931506849316	A	C	3	-22.3	2.741180687388032	1.008057357403232
000448	146	0.2671232876712329	0.2808219178082192	0.273972602739726	0.1780821917808219	0.5547945205479452	A	C	3	-20.3	3.91902873187494	1.0336375164908551
000449	146	0.2671232876712329	0.2328767123287671	0.2534246575342466	0.2465753424657534	0.4863013698630137	A	T	3	-12.4	0.8797409624717761	1.0022158250958455
000450	146	0.3424657534246575	0.2397260273972602	0.2465753424657534	0.1712328767123287	0.4863013698630137	A	A	3	-11.1	0.8508059554702385	1.002156156749802
000451	146	0.3013698630136986	0.2260273972602739	0.2602739726027397	0.2123287671232876	0.4863013698630137	T	A	4	-16.1	0.8653718986046021	0.9901003743732976
000452	146	0.2808219178082192	0.2671232876712329	0.2260273972602739	0.2260273972602739	0.4931506849315068	A	A	3	-19.9	0.902991149835419	1.0071600970281829
000453	146	0.2808219178082192	0.2328767123287671	0.2260273972602739	0.2602739726027397	0.4589041095890411	A	T	3	-12.6	0.1755944947771732	0.9862972164073828
000454	146	0.2397260273972602	0.2328767123287671	0.2465753424657534	0.2808219178082192	0.4794520547945205	A	C	3	-17.1	1.4527134313858463	0.9937696126863296
000455	146	0.3082191780821918	0.2534246575342466	0.1780821917808219	0.2602739726027397	0.4315068493150685	A	A	3	-11.7	0.044033380293153	0.99629034146224
000456	146	0.273972602739726	0.2328767123287671	0.2465753424657534	0.2465753424657534	0.4794520547945205	A	A	3	-8.5	1.0571499945375125	1.0060636434028811
000457	146	0.2534246575342466	0.273972602739726	0.2123287671232876	0.2602739726027397	0.4863013698630137	A	A	3	-15.6	2.8211129960973524	1.0141991583480212
000458	146	0.2534246575342466	0.2123287671232876	0.2671232876712329	0.2671232876712329	0.4794520547945205	A	A	3	-10.3	0.4583062898847664	0.9986544297085926
000459	146	0.1986301369863013	0.2328767123287671	0.3150684931506849	0.2534246575342466	0.547945205479452	C	T	5	-18.0	4.856475773641479	1.0441122079521077
000460	146	0.273972602739726	0.2260273972602739	0.2534246575342466	0.2465753424657534	0.4794520547945205	A	G	3	-10.1	0.2640682627984178	0.977053493583965
000461	146	0.2260273972602739	0.2260273972602739	0.2876712328767123	0.2602739726027397	0.5136986301369864	A	C	3	-16.4	1.4099775648989326	1.0109733849548226
000462	146	0.3013698630136986	0.2260273972602739	0.2602739726027397	0.2123287671232876	0.4863013698630137	A	T	3	-20.7	1.1761695091476765	1.0140949761761848
000463	146	0.3424657534246575	0.2191780821917808	0.2191780821917808	0.2191780821917808	0.4383561643835616	A	A	3	-11.4	0.3205173910485037	1.0115198216986103
000464	146	0.2328767123287671	0.2671232876712329	0.2328767123287671	0.2671232876712329	0.5	A	G	3	-17.0	3.3672036913799595	1.000519339736175
000465	146	0.3219178082191781	0.2602739726027397	0.184931506849315	0.2328767123287671	0.4452054794520548	T	T	5	-11.5	0.0705768581695068	0.9993284323214724
000466	146	0.2945205479452055	0.2602739726027397	0.2397260273972602	0.2054794520547945	0.5	A	T	3	-10.8	1.0458939609996307	1.0192642135270884
000467	146	0.2808219178082192	0.2054794520547945	0.2671232876712329	0.2465753424657534	0.4726027397260274	A	A	3	-15.2	0.2406489687256407	1.0025193019773828
000468	146	0.2123287671232876	0.2876712328767123	0.3013698630136986	0.1986301369863013	0.589041095890411	A	G	3	-22.7	5.751800889735387	1.0325972827907317
000469	146	0.3013698630136986	0.2534246575342466	0.2328767123287671	0.2123287671232876	0.4863013698630137	A	T	3	-14.6	0.684155987739766	1.0173665562215934
000470	146	0.2945205479452055	0.2465753424657534	0.2397260273972602	0.2191780821917808	0.4863013698630137	A	G	3	-15.4	1.0473826381405729	1.0043157257750617
000471	146	0.2534246575342466	0.2602739726027397	0.2397260273972602	0.2465753424657534	0.5	A	A	3	-19.8	0.1954557188625074	0.9927586835649556
000472	146	0.2465753424657534	0.2671232876712329	0.3013698630136986	0.184931506849315	0.5684931506849316	A	C	3	-22.5	2.9353220764683385	1.0260698593889177
000473	146	0.1986301369863013	0.2808219178082192	0.2671232876712329	0.2534246575342466	0.547945205479452	A	T	3	-20.3	2.3816043067519628	1.0249353372905052
000474	146	0.2808219178082192	0.2534246575342466	0.2602739726027397	0.2054794520547945	0.5136986301369864	A	A	3	-15.2	1.0519378256335512	1.0021503360149195
000475	146	0.2671232876712329	0.2260273972602739	0.3219178082191781	0.184931506849315	0.547945205479452	A	G	4	-15.8	1.9090252582399811	1.0015349367907067
000476	146	0.3013698630136986	0.2123287671232876	0.2191780821917808	0.2671232876712329	0.4315068493150685	A	T	3	-10.6	0.2012681472088346	0.9580668297557005
000477	146	0.2465753424657534	0.2945205479452055	0.2397260273972602	0.2191780821917808	0.5342465753424658	A	C	3	-20.0	3.0985695202008645	1.0374941820855097
000478	146	0.2465753424657534	0.2808219178082192	0.273972602739726	0.1986301369863013	0.5547945205479452	A	G	3	-16.1	1.160895917519575	1.005863188188167
000479	146	0.2465753424657534	0.2534246575342466	0.1917808219178082	0.3082191780821918	0.4452054794520548	A	T	3	-14.3	0.3383134118442104	1.0019151192641158
000480	146	0.2602739726027397	0.2465753424657534	0.2602739726027397	0.2328767123287671	0.5068493150684932	A	T	3	-15.4	2.158110136773366	1.010400633816564
000481	146	0.2945205479452055	0.2191780821917808	0.273972602739726	0.2123287671232876	0.4931506849315068	C	A	3	-13.5	0.9713925880735472	1.0074738554476914
000482	146	0.3150684931506849	0.2534246575342466	0.2328767123287671	0.1986301369863013	0.4863013698630137	A	C	3	-11.4	1.1548763561883115	1.0131967208844708
000483	146	0.2534246575342466	0.1643835616438356	0.2534246575342466	0.3287671232876712	0.4178082191780822	A	G	3	-9.2	0.5044246721845875	0.9856684928775884
000484	146	0.2397260273972602	0.3013698630136986	0.2534246575342466	0.2054794520547945	0.5547945205479452	A	C	3	-15.1	4.326168466547398	1.0183214215118368
000485	146	0.2534246575342466	0.273972602739726	0.2123287671232876	0.2602739726027397	0.4863013698630137	A	G	3	-10.9	0.6697572830792158	1.0060717649444482
000486	146	0.2602739726027397	0.3150684931506849	0.1986301369863013	0.2260273972602739	0.5136986301369864	A	T	3	-15.4	0.3136258130263976	0.979663531309906
000487	146	0.2397260273972602	0.2191780821917808	0.2534246575342466	0.2876712328767123	0.4726027397260274	A	C	3	-8.3	0.5857984332842148	0.990068095664386
000488	146	0.3219178082191781	0.2191780821917808	0.2123287671232876	0.2465753424657534	0.4315068493150685	A	T	3	-15.6	0.2343730381499809	0.9779368684825994
000489	146	0.2945205479452055	0.2054794520547945	0.2671232876712329	0.2328767123287671	0.4726027397260274	A	G	3	-14.4	0.155047205533655	0.9937299815668292
000490	146	0.2808219178082192	0.1986301369863013	0.2534246575342466	0.2671232876712329	0.4520547945205479	A	A	3	-15.6	0.1943756387370712	0.9916452230785546
000491	146	0.273972602739726	0.2123287671232876	0.2534246575342466	0.2602739726027397	0.4657534246575342	A	A	3	-11.9	2.1383098333597577	1.0145707124413288
000492	146	0.273972602739726	0.2808219178082192	0.2534246575342466	0.1917808219178082	0.5342465753424658	A	G	3	-21.6	1.985026124794432	1.000586279775449
000493	146	0.2260273972602739	0.2465753424657534	0.2808219178082192	0.2465753424657534	0.5273972602739726	A	T	3	-22.0	1.6567595816515626	1.0016882168545411
000494	146	0.273972602739726	0.1575342465753424	0.2260273972602739	0.3424657534246575	0.3835616438356164	A	G	3	-7.5	0.4809920303949261	0.9922810747210384
000495	146	0.184931506849315	0.2328767123287671	0.273972602739726	0.3082191780821918	0.5068493150684932	C	G	5	-10.1	1.2536617364575664	0.9965576586791284
000496	146	0.2054794520547945	0.2808219178082192	0.2945205479452055	0.2191780821917808	0.5753424657534246	A	A	3	-29.7	0.8928656379707693	1.0026266559114312
000497	146	0.2808219178082192	0.2191780821917808	0.2397260273972602	0.2602739726027397	0.4589041095890411	T	A	5	-17.9	0.384758697400101	1.0166619119201656
000498	146	0.2534246575342466	0.2465753424657534	0.2191780821917808	0.2808219178082192	0.4657534246575342	A	T	3	-12.9	0.5771177581676672	0.992284683323943
000499	146	0.2945205479452055	0.2397260273972602	0.2602739726027397	0.2054794520547945	0.5	A	C	3	-7.8	0.734572219366419	0.9951412692887552
000500	146	0.2945205479452055	0.2328767123287671	0.2465753424657534	0.2260273972602739	0.4794520547945205	A	T	3	-11.7	0.5666089637027435	0.9970767606250244
000501	146	0.3150684931506849	0.2054794520547945	0.2534246575342466	0.2260273972602739	0.4589041095890411	A	G	3	-12.3	0.1636002224562135	0.9902923087126324
000502	146	0.3150684931506849	0.2328767123287671	0.2671232876712329	0.184931506849315	0.5	A	T	3	-17.3	1.755128360709448	1.020207290219345
000503	146	0.2328767123287671	0.2671232876712329	0.2671232876712329	0.2328767123287671	0.5342465753424658	A	T	3	-13.1	0.1022921206825985	1.0103828230263705
000504	146	0.3082191780821918	0.2465753424657534	0.2260273972602739	0.2191780821917808	0.4726027397260274	A	T	3	-13.8	0.8679158823090073	1.0086462320566694
000505	146	0.2876712328767123	0.2328767123287671	0.2602739726027397	0.2191780821917808	0.4931506849315068	T	G	4	-14.7	0.8354918219230898	0.9967696373154766
000506	146	0.2534246575342466	0.2465753424657534	0.2328767123287671	0.2671232876712329	0.4794520547945205	A	T	3	-13.2	0.8562983590933892	1.0023859348334037
000507	146	0.2123287671232876	0.3150684931506849	0.2671232876712329	0.2054794520547945	0.5821917808219178	A	C	3	-17.9	0.2760058397663592	1.0360543260722213
000508	146	0.2671232876712329	0.184931506849315	0.2123287671232876	0.3356164383561644	0.3972602739726027	A	C	3	-9.8	0.3667839878507653	0.9699482714405576
000509	146	0.2671232876712329	0.1986301369863013	0.2808219178082192	0.2534246575342466	0.4794520547945205	T	A	4	-14.9	0.93540517238682	0.9908173910673772
000510	146	0.2465753424657534	0.3013698630136986	0.2328767123287671	0.2191780821917808	0.5342465753424658	A	G	3	-17.0	1.903015069453667	1.0139690102578474
000511	146	0.2465753424657534	0.3013698630136986	0.2397260273972602	0.2123287671232876	0.541095890410959	A	A	3	-16.6	3.6080434469553473	1.0142086390229204
000512	146	0.2397260273972602	0.2876712328767123	0.2876712328767123	0.184931506849315	0.5753424657534246	A	C	3	-19.3	2.707933149282324	1.0095083205089002
000513	146	0.273972602739726	0.2808219178082192	0.1712328767123287	0.273972602739726	0.4520547945205479	A	A	3	-16.9	0.40101449018552	0.998952383947318
000514	146	0.2534246575342466	0.2191780821917808	0.2534246575342466	0.273972602739726	0.4726027397260274	A	C	3	-17.3	0.5020168384151562	1.001442691685924
000515	146	0.2260273972602739	0.2945205479452055	0.2534246575342466	0.2260273972602739	0.547945205479452	A	C	3	-16.6	1.9272541597687372	1.0253806941285328
000516	146	0.2876712328767123	0.2260273972602739	0.2465753424657534	0.2397260273972602	0.4726027397260274	A	A	3	-14.2	0.1199018972973421	0.9930888984593956
000517	146	0.2671232876712329	0.2260273972602739	0.3013698630136986	0.2054794520547945	0.5273972602739726	A	A	3	-16.5	0.3538832781117059	1.0221091325527951
000518	146	0.2876712328767123	0.2260273972602739	0.2123287671232876	0.273972602739726	0.4383561643835616	T	A	4	-7.5	0.6872044187259402	0.9709063613133916
000519	146	0.2945205479452055	0.2465753424657534	0.2328767123287671	0.2260273972602739	0.4794520547945205	A	C	3	-11.9	0.8038181240087441	0.99862619087632
000520	146	0.2465753424657534	0.2876712328767123	0.2260273972602739	0.2397260273972602	0.5136986301369864	A	C	3	-14.2	0.8746766692322264	1.0305663704255323
000521	146	0.3561643835616438	0.2671232876712329	0.1643835616438356	0.2123287671232876	0.4315068493150685	T	G	4	-7.3	0.6747823696909471	0.9947791048004858
000522	146	0.2808219178082192	0.2260273972602739	0.273972602739726	0.2191780821917808	0.5	T	T	5	-14.4	0.2814996745600703	1.0071286338565697
000523	146	0.2671232876712329	0.2808219178082192	0.2671232876712329	0.184931506849315	0.547945205479452	T	G	4	-15.7	0.6746678461212792	0.9911033248013612
000524	146	0.2671232876712329	0.2260273972602739	0.2191780821917808	0.2876712328767123	0.4452054794520548	A	C	3	-15.3	0.5503354919071006	0.9966211435940764
000525	146	0.2945205479452055	0.2054794520547945	0.2328767123287671	0.2671232876712329	0.4383561643835616	A	A	3	-17.6	0.3518727055005495	0.989480320502299
000526	146	0.2808219178082192	0.2534246575342466	0.2397260273972602	0.2260273972602739	0.4931506849315068	T	G	3	-14.6	0.7761636012693679	0.98968880314466
000527	146	0.2808219178082192	0.2054794520547945	0.2328767123287671	0.2808219178082192	0.4383561643835616	A	A	3	-13.4	0.2300064959437746	0.991158167982995
000528	146	0.2945205479452055	0.2328767123287671	0.1986301369863013	0.273972602739726	0.4315068493150685	A	C	3	-11.6	1.4649995056609193	1.0020532594418377
000529	146	0.273972602739726	0.2397260273972602	0.2260273972602739	0.2602739726027397	0.4657534246575342	A	A	3	-11.6	0.561665101151147	1.008938131216463
000530	146	0.2465753424657534	0.2260273972602739	0.2808219178082192	0.2465753424657534	0.5068493150684932	A	C	3	-13.4	0.94635338103026	1.0097557718423824
000531	146	0.2671232876712329	0.2397260273972602	0.2260273972602739	0.2671232876712329	0.4657534246575342	A	T	4	-14.3	0.2229666313730131	0.9892675454631012
000532	146	0.2602739726027397	0.2945205479452055	0.2465753424657534	0.1986301369863013	0.541095890410959	A	T	3	-15.1	0.8126757044647049	0.9988391110685804
000533	146	0.273972602739726	0.2534246575342466	0.2123287671232876	0.2602739726027397	0.4657534246575342	T	C	5	-13.1	0.3671718228827415	0.9852107882716856
000534	146	0.3013698630136986	0.1986301369863013	0.2465753424657534	0.2534246575342466	0.4452054794520548	A	T	3	-11.2	0.3712630101237771	1.004744680004524
000535	146	0.2671232876712329	0.2602739726027397	0.2465753424657534	0.2260273972602739	0.5068493150684932	A	C	3	-14.4	2.809990416852309	1.022681975667894
000536	146	0.2602739726027397	0.2260273972602739	0.2465753424657534	0.2671232876712329	0.4726027397260274	A	G	3	-16.3	1.220566723559165	1.0032403140515394
000537	146	0.2602739726027397	0.2328767123287671	0.2808219178082192	0.2260273972602739	0.5136986301369864	T	T	4	-15.8	1.4511621573916798	1.0098028678094508
000538	146	0.2465753424657534	0.3082191780821918	0.1917808219178082	0.2534246575342466	0.5	A	C	3	-12.3	0.2332982136188801	1.0022959511009877
000539	146	0.2808219178082192	0.2397260273972602	0.2397260273972602	0.2397260273972602	0.4794520547945205	A	C	3	-11.8	1.1611800527644751	0.98524428357953
000540	146	0.2397260273972602	0.1986301369863013	0.363013698630137	0.1986301369863013	0.5616438356164384	A	T	3	-12.1	2.417143416192282	1.010643639555623
000541	146	0.3356164383561644	0.1575342465753424	0.273972602739726	0.2328767123287671	0.4315068493150685	A	G	3	-9.5	0.4295273000656991	0.987236863131176
000542	146	0.2602739726027397	0.2191780821917808	0.273972602739726	0.2465753424657534	0.4931506849315068	A	A	3	-15.2	0.5336047732743718	0.9872608092473206
000543	146	0.2671232876712329	0.3013698630136986	0.2191780821917808	0.2123287671232876	0.5205479452054794	A	G	3	-11.6	0.8394805538368563	1.0061761909249891
000544	146	0.2328767123287671	0.2671232876712329	0.2602739726027397	0.2397260273972602	0.5273972602739726	A	C	3	-20.0	1.7943576520256084	1.0284985866237213
000545	146	0.2876712328767123	0.2465753424657534	0.2397260273972602	0.2260273972602739	0.4863013698630137	T	C	5	-15.9	0.1848095883870195	1.0203249807796908
000546	146	0.3082191780821918	0.1986301369863013	0.2602739726027397	0.2328767123287671	0.4589041095890411	T	T	4	-12.3	0.5884808328644129	0.9732126304093208
000547	146	0.3150684931506849	0.273972602739726	0.2191780821917808	0.1917808219178082	0.4931506849315068	A	C	3	-15.9	0.4507032054833918	0.9989978849175888
000548	146	0.3082191780821918	0.2328767123287671	0.2465753424657534	0.2123287671232876	0.4794520547945205	A	A	3	-17.0	0.3715434980067847	0.999949460227194
000549	146	0.3767123287671233	0.2465753424657534	0.2123287671232876	0.1643835616438356	0.4589041095890411	A	C	3	-11.9	0.1392865550030038	0.9829963867214814
000550	146	0.273972602739726	0.2465753424657534	0.2123287671232876	0.2671232876712329	0.4589041095890411	A	A	3	-16.2	0.3905693139637417	1.010657599470147
000551	146	0.2328767123287671	0.2123287671232876	0.3150684931506849	0.2397260273972602	0.5273972602739726	A	C	3	-18.3	1.4080717498425068	1.0063640960505522
000552	146	0.2602739726027397	0.2328767123287671	0.2534246575342466	0.2534246575342466	0.4863013698630137	A	T	3	-16.1	1.3856413176245157	1.0008840010606277
000553	146	0.2123287671232876	0.273972602739726	0.2397260273972602	0.273972602739726	0.5136986301369864	A	G	3	-11.7	3.213488373301006	1.037187924961966
000554	146	0.2191780821917808	0.2808219178082192	0.273972602739726	0.2260273972602739	0.5547945205479452	A	A	3	-17.3	1.8206784275672712	1.025080054836241
000555	146	0.3150684931506849	0.2534246575342466	0.2191780821917808	0.2123287671232876	0.4726027397260274	A	C	3	-11.6	1.3642378717602228	0.9861101513048856
000556	146	0.2397260273972602	0.3219178082191781	0.1643835616438356	0.273972602739726	0.4863013698630137	A	T	3	-15.2	1.1691328209962113	1.0011840938564416
000557	146	0.2465753424657534	0.2397260273972602	0.2602739726027397	0.2534246575342466	0.5	T	A	5	-15.7	0.8079453948091811	0.9926810318041231
000558	146	0.2671232876712329	0.2328767123287671	0.2671232876712329	0.2328767123287671	0.5	A	C	3	-15.0	4.123066611451134	1.0449069591009703
000559	146	0.3013698630136986	0.2260273972602739	0.2328767123287671	0.2397260273972602	0.4589041095890411	A	G	3	-13.9	0.7883109499256701	1.0078002640928472
000560	146	0.2945205479452055	0.2260273972602739	0.2328767123287671	0.2465753424657534	0.4589041095890411	A	A	3	-10.6	0.4238081137253203	0.9834228301573772
000561	146	0.2191780821917808	0.2876712328767123	0.2534246575342466	0.2397260273972602	0.541095890410959	A	G	3	-14.6	2.050745339457992	1.003535332985959
000562	146	0.2191780821917808	0.2534246575342466	0.2602739726027397	0.2671232876712329	0.5136986301369864	A	T	3	-16.1	2.3265194829222704	1.0149036808085294
000563	146	0.2397260273972602	0.3013698630136986	0.2260273972602739	0.2328767123287671	0.5273972602739726	A	C	3	-13.9	0.3411640616807297	1.0173198027206825
000564	146	0.2465753424657534	0.3287671232876712	0.2534246575342466	0.1712328767123287	0.5821917808219178	A	C	3	-16.6	1.63914624573112	1.032090050756285
000565	146	0.3356164383561644	0.2123287671232876	0.2671232876712329	0.184931506849315	0.4794520547945205	A	T	3	-13.1	0.062622765429789	0.9671994936141493
000566	146	0.2808219178082192	0.273972602739726	0.2808219178082192	0.1643835616438356	0.5547945205479452	A	G	3	-20.5	1.188237692948114	1.0193185376733611
000567	146	0.2397260273972602	0.2260273972602739	0.2671232876712329	0.2671232876712329	0.4931506849315068	A	T	3	-16.4	1.5653779779157315	1.0042960776333758
000568	146	0.2260273972602739	0.273972602739726	0.2397260273972602	0.2602739726027397	0.5136986301369864	A	A	3	-14.1	0.5707393465481466	1.0125263846615016
000569	146	0.2534246575342466	0.2876712328767123	0.2602739726027397	0.1986301369863013	0.547945205479452	T	C	4	-15.0	1.4377123945292114	1.018760581669522
000570	146	0.273972602739726	0.2123287671232876	0.2328767123287671	0.2808219178082192	0.4452054794520548	A	G	3	-7.6	0.2712366910313447	0.9806530529226404
000571	146	0.2671232876712329	0.184931506849315	0.3013698630136986	0.2465753424657534	0.4863013698630137	A	A	3	-11.7	0.9291656024020928	0.9866090566407072
000572	146	0.2328767123287671	0.1712328767123287	0.3082191780821918	0.2876712328767123	0.4794520547945205	A	G	3	-12.3	0.7976550505459671	1.0092379095784354
000573	146	0.3082191780821918	0.2328767123287671	0.2808219178082192	0.1780821917808219	0.5136986301369864	A	A	3	-12.6	0.5070969094455312	0.9954154203503924
000574	146	0.2671232876712329	0.2260273972602739	0.273972602739726	0.2328767123287671	0.5	A	A	3	-12.5	0.3146306319285732	1.017132273682014
000575	146	0.3219178082191781	0.1780821917808219	0.1986301369863013	0.3013698630136986	0.3767123287671233	A	G	3	-12.8	0.3819077802218163	0.9778776278521074
000576	146	0.2534246575342466	0.2397260273972602	0.2602739726027397	0.2465753424657534	0.5	A	T	3	-11.1	0.5265944590516686	0.9930407606167528
000577	146	0.2876712328767123	0.2123287671232876	0.2602739726027397	0.2397260273972602	0.4726027397260274	A	A	3	-20.8	0.415449635094211	0.9879316214922266
000578	146	0.2397260273972602	0.2602739726027397	0.3150684931506849	0.184931506849315	0.5753424657534246	A	A	3	-22.5	3.4241668300139545	1.0235056895089858
000579	146	0.3013698630136986	0.2534246575342466	0.1986301369863013	0.2465753424657534	0.4520547945205479	T	T	5	-9.0	0.3459996802132168	0.960971242041896
000580	146	0.2328767123287671	0.273972602739726	0.2534246575342466	0.2397260273972602	0.5273972602739726	A	C	3	-17.2	0.628892427283368	1.00850127942587
000581	146	0.2260273972602739	0.2876712328767123	0.2260273972602739	0.2602739726027397	0.5136986301369864	A	C	3	-11.3	0.1965630414114333	1.002057685349136
000582	146	0.3013698630136986	0.1643835616438356	0.2602739726027397	0.273972602739726	0.4246575342465753	A	T	3	-10.2	0.2972984075555408	0.9858462675530816
000583	146	0.2328767123287671	0.2876712328767123	0.2465753424657534	0.2328767123287671	0.5342465753424658	A	G	3	-17.9	4.158484034473864	1.0183141535672464
000584	146	0.2876712328767123	0.2123287671232876	0.2534246575342466	0.2465753424657534	0.4657534246575342	A	C	3	-17.7	0.0553682110871918	1.013484035900383
000585	146	0.273972602739726	0.2465753424657534	0.2808219178082192	0.1986301369863013	0.5273972602739726	A	A	3	-19.1	1.537517025499065	1.016409499543499
000586	146	0.2397260273972602	0.273972602739726	0.2328767123287671	0.2534246575342466	0.5068493150684932	A	C	3	-17.3	1.169946404256352	1.005750553817298
000587	146	0.2602739726027397	0.2260273972602739	0.2945205479452055	0.2191780821917808	0.5205479452054794	A	C	3	-16.9	2.669112248093092	1.0085518126399828
000588	146	0.3013698630136986	0.2123287671232876	0.2260273972602739	0.2602739726027397	0.4383561643835616	A	T	3	-15.2	0.3566623662698848	0.995826833614131
000589	146	0.2465753424657534	0.2260273972602739	0.2808219178082192	0.2465753424657534	0.5068493150684932	A	A	3	-17.3	0.9273444199514058	0.9773570364439343
000590	146	0.2602739726027397	0.273972602739726	0.2328767123287671	0.2328767123287671	0.5068493150684932	A	A	3	-18.2	0.2365604736126869	1.0016154875851868
000591	146	0.273972602739726	0.2671232876712329	0.2191780821917808	0.2397260273972602	0.4863013698630137	A	C	3	-19.9	1.3505191090862076	1.0065597254300982
000592	146	0.273972602739726	0.2602739726027397	0.2534246575342466	0.2123287671232876	0.5136986301369864	A	C	3	-18.2	0.2173389587018463	0.9906538016452352
000593	146	0.2534246575342466	0.1986301369863013	0.273972602739726	0.273972602739726	0.4726027397260274	A	A	3	-13.6	0.9333279899935332	1.0019102769466548
000594	146	0.2602739726027397	0.2328767123287671	0.2602739726027397	0.2465753424657534	0.4931506849315068	A	G	3	-14.4	0.2842324262047234	1.026579084057409
000595	146	0.2260273972602739	0.2191780821917808	0.3150684931506849	0.2397260273972602	0.5342465753424658	A	A	3	-18.4	1.6375024722825022	1.0004492460380885
000596	146	0.2602739726027397	0.2602739726027397	0.2602739726027397	0.2191780821917808	0.5205479452054794	A	G	3	-10.2	1.2783373886758722	1.0125099192805205
000597	146	0.2808219178082192	0.2397260273972602	0.2602739726027397	0.2191780821917808	0.5	A	A	3	-16.4	0.1020943744988089	1.0073927170583443
000598	146	0.3356164383561644	0.2602739726027397	0.1917808219178082	0.2123287671232876	0.4520547945205479	A	G	3	-8.3	0.3561193312771308	1.0029288619993222
000599	146	0.2876712328767123	0.184931506849315	0.273972602739726	0.2534246575342466	0.4589041095890411	A	G	3	-12.6	1.4726058481350317	1.0011535966993466
000600	146	0.2123287671232876	0.2397260273972602	0.2808219178082192	0.2671232876712329	0.5205479452054794	A	G	3	-23.3	3.716197942475577	1.021337824281248
000601	146	0.2808219178082192	0.1917808219178082	0.2123287671232876	0.3150684931506849	0.4041095890410959	A	T	3	-8.3	0.2590127911549948	0.986952037274294
000602	146	0.2054794520547945	0.2328767123287671	0.2465753424657534	0.3150684931506849	0.4794520547945205	A	A	3	-12.4	1.4555291974852091	1.0075693265060666
000603	146	0.2602739726027397	0.2260273972602739	0.2534246575342466	0.2602739726027397	0.4794520547945205	A	C	3	-22.1	0.0967341058577756	1.0313562905977385
000604	146	0.273972602739726	0.3424657534246575	0.2260273972602739	0.1575342465753424	0.5684931506849316	A	T	3	-12.4	1.7438423549364588	1.0084417934809913
000605	146	0.2808219178082192	0.184931506849315	0.2671232876712329	0.2671232876712329	0.4520547945205479	A	A	3	-7.4	0.3460766056513247	0.9891992029030768
000606	146	0.2671232876712329	0.2054794520547945	0.1986301369863013	0.3287671232876712	0.4041095890410959	A	A	3	-8.2	0.3124001617983448	0.9803983407438742
000607	146	0.3082191780821918	0.2328767123287671	0.1986301369863013	0.2602739726027397	0.4315068493150685	T	A	5	-13.3	0.4180433443419175	0.9573428076960864
000608	146	0.2397260273972602	0.2602739726027397	0.2191780821917808	0.2808219178082192	0.4794520547945205	C	A	5	-10.9	2.2925376301490403	1.0121650058516865
000609	146	0.273972602739726	0.2328767123287671	0.2328767123287671	0.2602739726027397	0.4657534246575342	A	G	3	-12.3	0.3327155043224333	1.0036369447767322
000610	146	0.2465753424657534	0.273972602739726	0.2876712328767123	0.1917808219178082	0.5616438356164384	A	C	3	-18.0	0.3706296711918171	1.014804564355429
000611	146	0.2397260273972602	0.2671232876712329	0.2602739726027397	0.2328767123287671	0.5273972602739726	T	C	5	-17.8	0.2838445538310712	1.0022093888205998
000612	146	0.2397260273972602	0.2808219178082192	0.2328767123287671	0.2465753424657534	0.5136986301369864	A	C	3	-9.5	0.8058829519270843	1.0031088524995488
000613	146	0.2808219178082192	0.2260273972602739	0.1986301369863013	0.2945205479452055	0.4246575342465753	T	T	4	-14.6	0.1841789536880241	0.979384348011907
000614	146	0.273972602739726	0.1917808219178082	0.2534246575342466	0.2808219178082192	0.4452054794520548	A	T	3	-14.0	0.6594712036447448	0.9947322228935384
000615	146	0.273972602739726	0.2191780821917808	0.2397260273972602	0.2671232876712329	0.4589041095890411	A	A	3	-12.5	0.9085860716636236	0.9916607216406472
000616	146	0.2945205479452055	0.2602739726027397	0.2397260273972602	0.2054794520547945	0.5	A	A	3	-9.6	1.1674726671348958	0.996602828574558
000617	146	0.3150684931506849	0.2328767123287671	0.2397260273972602	0.2123287671232876	0.4726027397260274	A	G	3	-15.2	1.1714032202264877	0.9981932420121185
000618	146	0.273972602739726	0.2054794520547945	0.2808219178082192	0.2397260273972602	0.4863013698630137	T	G	5	-11.0	0.7187171720808744	0.9954872672974188
000619	146	0.3287671232876712	0.2328767123287671	0.2260273972602739	0.2123287671232876	0.4589041095890411	A	A	4	-12.6	0.289479312452214	0.993176058544144
000620	146	0.3493150684931507	0.2054794520547945	0.2191780821917808	0.2260273972602739	0.4246575342465753	A	C	3	-15.2	0.0427153523561283	0.9612103213221048
000621	146	0.2671232876712329	0.2534246575342466	0.184931506849315	0.2945205479452055	0.4383561643835616	A	T	3	-6.8	0.3959246165077748	0.9960427286347432
000622	146	0.3150684931506849	0.2191780821917808	0.2123287671232876	0.2534246575342466	0.4315068493150685	A	C	3	-13.2	0.4833946892251815	1.0017312578587176
000623	146	0.2465753424657534	0.1986301369863013	0.2534246575342466	0.3013698630136986	0.4520547945205479	A	A	3	-9.6	0.9712066590262588	1.0061770306755875
000624	146	0.2260273972602739	0.2808219178082192	0.2671232876712329	0.2260273972602739	0.547945205479452	A	G	3	-18.8	2.334151469848916	1.018742217253484
000625	146	0.2534246575342466	0.1986301369863013	0.2602739726027397	0.2876712328767123	0.4589041095890411	T	T	4	-16.5	0.7773815537133766	0.988797527984719
000626	146	0.2876712328767123	0.1986301369863013	0.2876712328767123	0.2260273972602739	0.4863013698630137	A	A	3	-13.8	1.2654193206057596	0.9900356227017448
000627	146	0.2465753424657534	0.2945205479452055	0.2328767123287671	0.2260273972602739	0.5273972602739726	A	T	3	-21.0	0.2089067083146302	0.9830692796810054
000628	146	0.2876712328767123	0.2191780821917808	0.2328767123287671	0.2602739726027397	0.4520547945205479	A	G	3	-14.3	1.3408373713269908	1.0000261736493308
000629	146	0.3287671232876712	0.2123287671232876	0.2671232876712329	0.1917808219178082	0.4794520547945205	A	C	3	-13.1	0.1228127740976945	0.993713116704752
000630	146	0.2671232876712329	0.2945205479452055	0.2397260273972602	0.1986301369863013	0.5342465753424658	A	T	3	-15.3	2.738612068763419	1.0071216034520547
000631	146	0.2328767123287671	0.2260273972602739	0.2945205479452055	0.2465753424657534	0.5205479452054794	A	T	3	-17.4	0.4186619474613841	1.0104424251793993
000632	146	0.2260273972602739	0.273972602739726	0.2671232876712329	0.2328767123287671	0.541095890410959	A	G	3	-15.6	0.6587688769573621	1.0099519467128306
000633	146	0.2191780821917808	0.273972602739726	0.2465753424657534	0.2602739726027397	0.5205479452054794	A	G	3	-16.7	6.269419981261596	1.0297783763815973
000634	146	0.2808219178082192	0.2191780821917808	0.2260273972602739	0.273972602739726	0.4452054794520548	A	A	3	-11.3	1.0131897503571157	1.0074458755256237
000635	146	0.2808219178082192	0.2054794520547945	0.2397260273972602	0.273972602739726	0.4452054794520548	A	A	3	-12.4	0.9563052561313315	1.0060627077548898
000636	146	0.3219178082191781	0.2465753424657534	0.1986301369863013	0.2328767123287671	0.4452054794520548	A	C	3	-9.1	0.2753769831640095	0.9866602170556978
000637	146	0.2534246575342466	0.2876712328767123	0.1986301369863013	0.2602739726027397	0.4863013698630137	A	C	3	-16.0	0.4482547942177112	0.9942439024270096
000638	146	0.2808219178082192	0.2054794520547945	0.2671232876712329	0.2465753424657534	0.4726027397260274	T	A	4	-18.8	0.5017967200171446	0.997831433114952
000639	146	0.2945205479452055	0.2260273972602739	0.2328767123287671	0.2465753424657534	0.4589041095890411	T	C	5	-15.3	0.8420532070620956	0.9810894081149608
000640	146	0.3013698630136986	0.2054794520547945	0.2602739726027397	0.2328767123287671	0.4657534246575342	A	T	3	-16.9	0.8941047026127144	1.0036845413808375
000641	146	0.2260273972602739	0.2671232876712329	0.2328767123287671	0.273972602739726	0.5	A	A	3	-10.7	0.2413295741640413	1.006552539352208
000642	146	0.3082191780821918	0.2123287671232876	0.2123287671232876	0.2671232876712329	0.4246575342465753	A	C	3	-7.3	0.2554569326556397	1.006708216080353
000643	146	0.2808219178082192	0.2397260273972602	0.2671232876712329	0.2123287671232876	0.5068493150684932	A	C	3	-12.4	0.2031673033166055	1.0315849168842557
000644	146	0.2191780821917808	0.2808219178082192	0.2328767123287671	0.2671232876712329	0.5136986301369864	A	G	3	-13.6	0.9705589466143182	1.0016250305985022
000645	146	0.3013698630136986	0.2397260273972602	0.2328767123287671	0.2260273972602739	0.4726027397260274	T	G	4	-11.8	0.6841362716632486	0.9873342047634756
000646	146	0.2602739726027397	0.2191780821917808	0.3082191780821918	0.2123287671232876	0.5273972602739726	A	A	3	-21.1	3.702426808784397	1.0273111264972894
000647	146	0.273972602739726	0.1917808219178082	0.2465753424657534	0.2876712328767123	0.4383561643835616	A	T	3	-11.5	0.8671632313222498	1.0031315420828473
000648	146	0.2260273972602739	0.2671232876712329	0.2671232876712329	0.2397260273972602	0.5342465753424658	A	A	3	-13.1	0.8499278892990478	0.9905551022019
000649	146	0.2054794520547945	0.2602739726027397	0.2465753424657534	0.2876712328767123	0.5068493150684932	A	C	3	-11.8	0.1643577091327892	1.0333929129703945
000650	146	0.2876712328767123	0.2397260273972602	0.2328767123287671	0.2397260273972602	0.4726027397260274	A	A	3	-12.7	1.315250965200384	1.0064793426881922
000651	146	0.2260273972602739	0.2123287671232876	0.3219178082191781	0.2397260273972602	0.5342465753424658	A	A	3	-17.9	0.4239212838536082	1.02255916435172
000652	146	0.3287671232876712	0.2191780821917808	0.2260273972602739	0.2260273972602739	0.4452054794520548	A	T	3	-12.3	0.2063823303870515	0.9836317363220504
000653	146	0.2876712328767123	0.2191780821917808	0.2602739726027397	0.2328767123287671	0.4794520547945205	A	T	3	-15.9	0.5137801585378178	0.9913697862013462
000654	146	0.2808219178082192	0.2260273972602739	0.2465753424657534	0.2465753424657534	0.4726027397260274	T	T	5	-11.0	0.5391825591422117	0.9854027721404696
000655	146	0.2808219178082192	0.2328767123287671	0.2808219178082192	0.2054794520547945	0.5136986301369864	A	T	3	-20.2	0.8854720255359921	0.9958763698077268
000656	146	0.2534246575342466	0.1986301369863013	0.2808219178082192	0.2671232876712329	0.4794520547945205	A	C	3	-10.6	0.2268402873258909	0.9885002584957956
000657	146	0.2465753424657534	0.3287671232876712	0.1986301369863013	0.2260273972602739	0.5273972602739726	A	C	3	-9.7	0.3741352507235827	0.9931476219540216
000658	146	0.2945205479452055	0.2260273972602739	0.2602739726027397	0.2191780821917808	0.4863013698630137	T	A	4	-13.3	0.875429556817795	0.9889672512304908
000659	146	0.2465753424657534	0.2876712328767123	0.2671232876712329	0.1986301369863013	0.5547945205479452	T	T	4	-13.1	1.2156796268742422	0.9995292520911898
000660	146	0.3356164383561644	0.2054794520547945	0.273972602739726	0.184931506849315	0.4794520547945205	A	G	3	-16.2	0.2721859703189238	1.019403520424471
000661	146	0.2534246575342466	0.2397260273972602	0.2602739726027397	0.2465753424657534	0.5	A	T	3	-16.4	0.963147154980298	1.009917837702099
000662	146	0.2876712328767123	0.1780821917808219	0.2671232876712329	0.2671232876712329	0.4452054794520548	T	G	4	-15.5	0.8404084706554944	0.9718325458655208
000663	146	0.2191780821917808	0.2671232876712329	0.2534246575342466	0.2602739726027397	0.5205479452054794	A	A	3	-15.0	1.3221116631896053	1.001130043913412
000664	146	0.2534246575342466	0.2808219178082192	0.1917808219178082	0.273972602739726	0.4726027397260274	A	G	3	-5.0	1.459988103766375	1.0086893846739444
000665	146	0.2397260273972602	0.2465753424657534	0.2945205479452055	0.2191780821917808	0.541095890410959	T	C	5	-19.1	0.7012523818768213	1.043643359244956
000666	146	0.2465753424657534	0.2328767123287671	0.273972602739726	0.2465753424657534	0.5068493150684932	A	G	3	-14.1	0.0801509720159935	0.9927406404020956
000667	146	0.273972602739726	0.2465753424657534	0.2602739726027397	0.2191780821917808	0.5068493150684932	A	C	3	-16.6	1.0763061106822578	1.0149021305846253
000668	146	0.2945205479452055	0.2602739726027397	0.2054794520547945	0.2397260273972602	0.4657534246575342	A	G	3	-9.2	0.619639788674524	0.9904703651385366
000669	146	0.2397260273972602	0.3013698630136986	0.2397260273972602	0.2191780821917808	0.541095890410959	A	G	3	-15.0	3.059434293241802	1.0162705044739682
000670	146	0.2465753424657534	0.2671232876712329	0.2397260273972602	0.2465753424657534	0.5068493150684932	A	T	3	-18.8	0.4888353851850121	0.9997832556083454
000671	146	0.2945205479452055	0.2602739726027397	0.1917808219178082	0.2534246575342466	0.4520547945205479	A	C	3	-6.7	1.1467014236977773	1.009160105365842
000672	146	0.2534246575342466	0.2123287671232876	0.2876712328767123	0.2465753424657534	0.5	A	A	3	-17.9	0.6375486317344314	0.9952888461250574
000673	146	0.2602739726027397	0.1986301369863013	0.2945205479452055	0.2465753424657534	0.4931506849315068	T	G	4	-11.2	2.0739219413786394	1.001739969665713
000674	146	0.2191780821917808	0.2465753424657534	0.2808219178082192	0.2534246575342466	0.5273972602739726	A	T	3	-18.6	3.219594823513494	1.0261584558146948
000675	146	0.2123287671232876	0.2397260273972602	0.2397260273972602	0.3082191780821918	0.4794520547945205	T	G	5	-9.8	1.2401019513470115	1.0219318240179045
000676	146	0.2808219178082192	0.2260273972602739	0.3082191780821918	0.184931506849315	0.5342465753424658	A	T	3	-19.0	1.175611389315434	1.0076871460782513
000677	146	0.2465753424657534	0.2465753424657534	0.2671232876712329	0.2397260273972602	0.5136986301369864	A	T	3	-17.2	1.501865522984687	1.018284109216809
000678	146	0.2945205479452055	0.1780821917808219	0.2123287671232876	0.3150684931506849	0.3904109589041096	T	T	5	-12.3	0.1109062780633227	0.9738910683015162
000679	146	0.2602739726027397	0.1780821917808219	0.2808219178082192	0.2808219178082192	0.4589041095890411	A	C	3	-9.6	1.32034621190908	1.0067975708456354
000680	146	0.2808219178082192	0.2260273972602739	0.2602739726027397	0.2328767123287671	0.4863013698630137	A	T	3	-14.2	0.8820588191849852	0.9860212668310314
000681	146	0.2328767123287671	0.2465753424657534	0.2671232876712329	0.2534246575342466	0.5136986301369864	A	T	3	-9.8	1.81212116015268	1.0198252328826656
000682	146	0.2808219178082192	0.2191780821917808	0.2534246575342466	0.2465753424657534	0.4726027397260274	A	C	3	-14.3	0.4101777860685547	0.997613804825759
000683	146	0.2671232876712329	0.2328767123287671	0.2123287671232876	0.2876712328767123	0.4452054794520548	A	C	3	-9.9	0.6679785441157463	0.997292196788536
000684	146	0.184931506849315	0.2945205479452055	0.3013698630136986	0.2191780821917808	0.5958904109589042	A	T	3	-16.8	2.2021407885545154	1.0210660994331322
000685	146	0.2534246575342466	0.2328767123287671	0.2534246575342466	0.2602739726027397	0.4863013698630137	A	T	3	-11.1	1.441794513046017	1.0148709553325088
000686	146	0.2260273972602739	0.2671232876712329	0.3013698630136986	0.2054794520547945	0.5684931506849316	A	G	3	-21.1	3.9931761869503446	1.032932960076273
000687	146	0.2602739726027397	0.2465753424657534	0.2328767123287671	0.2602739726027397	0.4794520547945205	A	T	3	-9.8	0.2542554597672412	0.9875503707365952
000688	146	0.2671232876712329	0.1917808219178082	0.2876712328767123	0.2534246575342466	0.4794520547945205	A	G	3	-12.5	2.222976065423122	1.0087613573192749
000689	146	0.3082191780821918	0.2465753424657534	0.2397260273972602	0.2054794520547945	0.4863013698630137	A	C	3	-17.3	0.2133842793229636	0.9892149056385646
000690	146	0.3082191780821918	0.2602739726027397	0.1917808219178082	0.2397260273972602	0.4520547945205479	A	C	3	-13.0	0.6813725555969238	0.9971618748763776
000691	146	0.273972602739726	0.2534246575342466	0.184931506849315	0.2876712328767123	0.4383561643835616	T	C	4	-7.4	0.4430563421639514	0.9689638175906689
000692	146	0.2123287671232876	0.2465753424657534	0.2123287671232876	0.3287671232876712	0.4589041095890411	A	T	3	-14.1	0.4303017479770661	0.9766313328266912
000693	146	0.273972602739726	0.2534246575342466	0.2671232876712329	0.2054794520547945	0.5205479452054794	T	A	5	-19.3	0.7388866470018451	0.9932913051502524
000694	146	0.2602739726027397	0.273972602739726	0.2260273972602739	0.2397260273972602	0.5	A	G	3	-17.5	2.7242135303607777	1.0112175625187407
000695	146	0.2808219178082192	0.2191780821917808	0.2876712328767123	0.2123287671232876	0.5068493150684932	A	T	3	-21.8	5.734136901585178	1.0370248994354214
000696	146	0.1643835616438356	0.2123287671232876	0.3013698630136986	0.3219178082191781	0.5136986301369864	A	G	3	-10.7	2.082847780706275	1.0227655864836247
000697	146	0.2808219178082192	0.3150684931506849	0.2260273972602739	0.1780821917808219	0.541095890410959	A	G	3	-16.8	0.9140191181026756	1.0182491168767789
000698	146	0.2465753424657534	0.2465753424657534	0.2602739726027397	0.2465753424657534	0.5068493150684932	A	G	3	-14.2	2.7011597713794755	1.0035679815063303
000699	146	0.2602739726027397	0.2123287671232876	0.2945205479452055	0.2328767123287671	0.5068493150684932	A	C	3	-12.8	0.8556387882996414	0.99868142152437
000700	146	0.2328767123287671	0.2808219178082192	0.1986301369863013	0.2876712328767123	0.4794520547945205	A	T	3	-17.8	0.1697102821060294	0.9656402112505684
000701	146	0.2328767123287671	0.1986301369863013	0.3356164383561644	0.2328767123287671	0.5342465753424658	A	A	4	-13.9	0.4725074656524967	0.9953158882652944
000702	146	0.2465753424657534	0.2260273972602739	0.2876712328767123	0.2397260273972602	0.5136986301369864	T	G	4	-18.0	1.3712912066812923	0.9992175158346014
000703	146	0.2397260273972602	0.2397260273972602	0.2808219178082192	0.2397260273972602	0.5205479452054794	A	A	3	-20.3	3.182122744220169	1.0149897904986014
000704	146	0.2534246575342466	0.1917808219178082	0.2465753424657534	0.3082191780821918	0.4383561643835616	A	C	3	-13.6	0.4574928564780841	0.990469145217824
000705	146	0.273972602739726	0.2054794520547945	0.2808219178082192	0.2397260273972602	0.4863013698630137	A	C	3	-12.4	0.9925588307378608	0.9987831753502516
000706	146	0.2465753424657534	0.1986301369863013	0.273972602739726	0.2808219178082192	0.4726027397260274	A	T	3	-13.6	0.7383500235953343	0.9866543018589162
000707	146	0.2602739726027397	0.2123287671232876	0.2191780821917808	0.3082191780821918	0.4315068493150685	A	T	3	-10.6	0.165421483704894	0.9916096298089556
000708	146	0.2191780821917808	0.2602739726027397	0.2191780821917808	0.3013698630136986	0.4794520547945205	A	G	3	-18.0	1.2096256735569375	1.0028079686476383
000709	146	0.2328767123287671	0.273972602739726	0.2260273972602739	0.2671232876712329	0.5	A	T	3	-13.9	1.486916295090425	0.99428210583595
000710	146	0.2671232876712329	0.2876712328767123	0.2054794520547945	0.2397260273972602	0.4931506849315068	A	C	3	-18.2	1.542926722712202	1.0267570597881392
000711	146	0.2876712328767123	0.1712328767123287	0.2671232876712329	0.273972602739726	0.4383561643835616	A	A	3	-10.9	0.3985133749840323	0.9739276539342828
000712	146	0.2808219178082192	0.2328767123287671	0.2328767123287671	0.2534246575342466	0.4657534246575342	A	T	3	-20.6	0.8172897035127342	0.9782584513890044
000713	146	0.2945205479452055	0.2534246575342466	0.2328767123287671	0.2191780821917808	0.4863013698630137	A	A	3	-13.6	0.7735524877623058	0.9783176163959412
000714	146	0.2945205479452055	0.2191780821917808	0.273972602739726	0.2123287671232876	0.4931506849315068	A	T	3	-15.3	0.6256773456853276	1.004519283447142
000715	146	0.2945205479452055	0.1917808219178082	0.2397260273972602	0.273972602739726	0.4315068493150685	A	G	3	-13.9	0.3389467097759963	0.984758873852062
000716	146	0.2945205479452055	0.2191780821917808	0.2191780821917808	0.2671232876712329	0.4383561643835616	A	G	3	-11.6	0.3089155898243765	0.9923058698141792
000717	146	0.2191780821917808	0.2945205479452055	0.1986301369863013	0.2876712328767123	0.4931506849315068	A	T	3	-10.8	0.4825140249450663	0.9937172248460608
000718	146	0.2328767123287671	0.2054794520547945	0.3082191780821918	0.2534246575342466	0.5136986301369864	A	T	3	-18.0	0.3018668065421804	0.9793529780952848
000719	146	0.3219178082191781	0.2397260273972602	0.2191780821917808	0.2191780821917808	0.4589041095890411	A	G	3	-13.2	0.5398501923159068	0.99841683361063
000720	146	0.2602739726027397	0.273972602739726	0.2191780821917808	0.2465753424657534	0.4931506849315068	A	C	3	-16.7	0.454254412026531	0.9769129694764253
000721	146	0.2876712328767123	0.2602739726027397	0.184931506849315	0.2671232876712329	0.4452054794520548	T	A	4	-8.2	0.2683029842204225	0.9846433725723046
000722	146	0.2260273972602739	0.1986301369863013	0.3082191780821918	0.2671232876712329	0.5068493150684932	A	A	3	-18.9	0.2464932694865306	0.992961242193283
000723	146	0.2328767123287671	0.2808219178082192	0.2465753424657534	0.2397260273972602	0.5273972602739726	A	T	3	-18.0	1.9441178287981649	1.0217319033062997
000724	146	0.2671232876712329	0.2671232876712329	0.184931506849315	0.2808219178082192	0.4520547945205479	A	G	3	-12.2	0.6718189418640955	0.9969341380676342
000725	146	0.2876712328767123	0.2534246575342466	0.2191780821917808	0.2397260273972602	0.4726027397260274	A	G	3	-20.0	0.6162841652715797	0.9734469046304044
000726	146	0.273972602739726	0.184931506849315	0.2465753424657534	0.2945205479452055	0.4315068493150685	A	T	3	-14.1	0.4557459844258988	1.0051651534953367
000727	146	0.2876712328767123	0.2534246575342466	0.2465753424657534	0.2123287671232876	0.5	A	A	3	-13.7	1.186547930755096	0.9961111329977038
000728	146	0.2876712328767123	0.2602739726027397	0.2602739726027397	0.1917808219178082	0.5205479452054794	A	C	3	-19.6	1.1448333477331876	0.9942143203770708
000729	146	0.3150684931506849	0.1917808219178082	0.1917808219178082	0.3013698630136986	0.3835616438356164	A	G	3	-9.6	0.1857426561906008	0.989981193335678
000730	146	0.2054794520547945	0.3356164383561644	0.2602739726027397	0.1986301369863013	0.5958904109589042	A	T	3	-19.0	3.1305779545622405	1.0322075339442105
000731	146	0.2397260273972602	0.3013698630136986	0.2123287671232876	0.2465753424657534	0.5136986301369864	A	A	3	-18.4	0.4488702543729295	0.991235387118132
000732	146	0.2671232876712329	0.2191780821917808	0.2328767123287671	0.2808219178082192	0.4520547945205479	A	A	3	-13.2	0.1755571988936554	0.99337265826024
000733	146	0.2808219178082192	0.2671232876712329	0.2191780821917808	0.2328767123287671	0.4863013698630137	A	A	3	-12.7	0.2185341768271332	1.0010620788582487
000734	146	0.2328767123287671	0.2602739726027397	0.2808219178082192	0.2260273972602739	0.541095890410959	A	A	3	-21.0	5.338552497809877	1.0248468247045508
000735	146	0.2671232876712329	0.2534246575342466	0.2534246575342466	0.2260273972602739	0.5068493150684932	T	G	5	-11.2	0.2083190095052839	1.0184842522075697
000736	146	0.2876712328767123	0.2534246575342466	0.2808219178082192	0.1780821917808219	0.5342465753424658	A	T	3	-14.7	0.3201450235586466	1.001928136026948
000737	146	0.2671232876712329	0.2671232876712329	0.1986301369863013	0.2671232876712329	0.4657534246575342	A	C	3	-10.9	0.2229852500445034	0.9832837041022416
000738	146	0.273972602739726	0.2876712328767123	0.2191780821917808	0.2191780821917808	0.5068493150684932	A	C	3	-15.7	3.855403414435637	1.0157048871579506
000739	146	0.2328767123287671	0.2397260273972602	0.2602739726027397	0.2671232876712329	0.5	A	C	3	-11.9	0.7590816181160299	0.9969329464987812
000740	146	0.3219178082191781	0.2260273972602739	0.2534246575342466	0.1986301369863013	0.4794520547945205	A	G	3	-14.6	0.3285699931321652	1.017402197364078
000741	146	0.3356164383561644	0.2191780821917808	0.2602739726027397	0.184931506849315	0.4794520547945205	A	G	3	-11.9	0.6458095440700183	0.99647656543783
000742	146	0.3013698630136986	0.2534246575342466	0.2808219178082192	0.1643835616438356	0.5342465753424658	A	C	3	-13.0	0.8314447401594564	1.0055384492155293
000743	146	0.2260273972602739	0.2397260273972602	0.2671232876712329	0.2671232876712329	0.5068493150684932	A	T	3	-18.1	1.0212908065985056	1.0029922329876657
000744	146	0.2808219178082192	0.2465753424657534	0.2260273972602739	0.2465753424657534	0.4726027397260274	A	A	3	-14.9	1.2536404532082892	0.9924176896851856
000745	146	0.2328767123287671	0.2602739726027397	0.2534246575342466	0.2534246575342466	0.5136986301369864	A	G	3	-13.8	2.314773647279514	1.059120195862984
000746	146	0.2671232876712329	0.2191780821917808	0.2534246575342466	0.2602739726027397	0.4726027397260274	A	T	3	-15.8	0.5079741085702644	0.9743801239448148
000747	146	0.273972602739726	0.2054794520547945	0.2876712328767123	0.2328767123287671	0.4931506849315068	A	C	3	-11.3	4.096651878669882	1.0194841303209932
000748	146	0.2671232876712329	0.2808219178082192	0.1712328767123287	0.2808219178082192	0.4520547945205479	A	G	3	-8.0	0.6615756848424381	1.0042608594707116
000749	146	0.2534246575342466	0.2397260273972602	0.2397260273972602	0.2671232876712329	0.4794520547945205	A	C	3	-14.7	0.2166718824530032	1.0056373544275177
000750	146	0.3287671232876712	0.1780821917808219	0.2397260273972602	0.2534246575342466	0.4178082191780822	A	T	3	-15.1	0.2547484358745454	0.9874878756748176
000751	146	0.2602739726027397	0.2191780821917808	0.2602739726027397	0.2602739726027397	0.4794520547945205	A	C	5	-11.3	1.2730006040603392	1.0058304842906276
000752	146	0.2602739726027397	0.2808219178082192	0.2465753424657534	0.2123287671232876	0.5273972602739726	A	T	3	-15.8	1.7927581917000872	1.0315425835149032
000753	146	0.2260273972602739	0.3013698630136986	0.2534246575342466	0.2191780821917808	0.5547945205479452	A	G	3	-16.5	3.897698699248539	1.0392242579785174
000754	146	0.2397260273972602	0.3219178082191781	0.1986301369863013	0.2397260273972602	0.5205479452054794	A	T	3	-12.3	0.9298257171828423	1.0099809193919993
000755	146	0.3219178082191781	0.2123287671232876	0.2602739726027397	0.2054794520547945	0.4726027397260274	A	G	3	-13.0	0.7334462191252262	0.9708611810446608
000756	146	0.2534246575342466	0.2465753424657534	0.2671232876712329	0.2328767123287671	0.5136986301369864	A	A	3	-13.0	2.7466183483682816	1.0118478882704367
000757	146	0.3013698630136986	0.2397260273972602	0.1986301369863013	0.2602739726027397	0.4383561643835616	A	T	3	-12.5	0.1212479999916634	0.9740110132533744
000758	146	0.2876712328767123	0.2534246575342466	0.2123287671232876	0.2465753424657534	0.4657534246575342	A	A	3	-13.9	0.1370211341599163	0.9933672783490012
000759	146	0.273972602739726	0.2397260273972602	0.2397260273972602	0.2465753424657534	0.4794520547945205	A	T	3	-18.0	3.610207635703061	1.0223668806475554
000760	146	0.2602739726027397	0.2534246575342466	0.2054794520547945	0.2808219178082192	0.4589041095890411	A	T	3	-12.4	0.2828360775179082	0.9953168506840652
000761	146	0.2465753424657534	0.2808219178082192	0.2397260273972602	0.2328767123287671	0.5205479452054794	A	A	3	-14.4	2.2571936657084275	1.0136059966447075
000762	146	0.2397260273972602	0.2534246575342466	0.273972602739726	0.2328767123287671	0.5273972602739726	A	C	3	-19.5	1.5549974069183723	1.0102621772469047
000763	146	0.2397260273972602	0.2328767123287671	0.2671232876712329	0.2602739726027397	0.5	A	G	3	-10.3	1.708306439240475	1.0162567567043646
000764	146	0.273972602739726	0.2328767123287671	0.2191780821917808	0.273972602739726	0.4520547945205479	A	A	5	-13.4	0.2564766528701736	0.9836129109577596
000765	146	0.2465753424657534	0.184931506849315	0.3561643835616438	0.2123287671232876	0.541095890410959	A	T	3	-13.0	2.058505752396057	1.0127867975286988
000766	146	0.2534246575342466	0.2054794520547945	0.3013698630136986	0.2397260273972602	0.5068493150684932	A	C	3	-15.5	2.9179179919970792	1.0125235155377983
000767	146	0.2465753424657534	0.2534246575342466	0.2671232876712329	0.2328767123287671	0.5205479452054794	A	T	3	-14.4	2.013830960059414	0.99720571766262
000768	146	0.2876712328767123	0.2397260273972602	0.2191780821917808	0.2534246575342466	0.4589041095890411	A	G	3	-10.4	0.6553009296860615	0.991486704706785
000769	146	0.3219178082191781	0.2260273972602739	0.2260273972602739	0.2260273972602739	0.4520547945205479	A	G	3	-11.5	0.1384459716148788	0.9983750844120076
000770	146	0.3013698630136986	0.2808219178082192	0.1712328767123287	0.2465753424657534	0.4520547945205479	A	C	3	-10.2	0.151860814513544	0.9634793051014764
000771	146	0.2260273972602739	0.2602739726027397	0.2328767123287671	0.2808219178082192	0.4931506849315068	T	A	5	-16.2	0.1304791194706314	1.028523700815301
000772	146	0.2808219178082192	0.2465753424657534	0.2465753424657534	0.2260273972602739	0.4931506849315068	A	C	3	-12.4	0.9696608231110068	1.0055233672340895
000773	146	0.2808219178082192	0.2191780821917808	0.2328767123287671	0.2671232876712329	0.4520547945205479	A	C	4	-11.5	0.6756094233322129	1.0005310251767934
000774	146	0.2465753424657534	0.2945205479452055	0.2671232876712329	0.1917808219178082	0.5616438356164384	A	T	3	-18.0	0.7142715161342864	0.9898430606901142
000775	146	0.273972602739726	0.2465753424657534	0.2328767123287671	0.2465753424657534	0.4794520547945205	A	C	3	-10.4	1.4553656312884444	1.0163187657056378
000776	146	0.2534246575342466	0.2465753424657534	0.2397260273972602	0.2602739726027397	0.4863013698630137	C	C	4	-13.3	0.6321102848774423	1.0041429332837843
000777	146	0.3013698630136986	0.2465753424657534	0.2191780821917808	0.2328767123287671	0.4657534246575342	A	A	3	-12.0	0.4829483655277872	0.9859876700423146
000778	146	0.2260273972602739	0.2602739726027397	0.2808219178082192	0.2328767123287671	0.541095890410959	A	G	3	-12.7	1.6643698124152215	1.0200435651241502
000779	146	0.2397260273972602	0.2397260273972602	0.2534246575342466	0.2671232876712329	0.4931506849315068	A	T	4	-15.9	0.3370345382731833	0.9929940576931442
000780	146	0.273972602739726	0.3013698630136986	0.1986301369863013	0.2260273972602739	0.5	A	T	3	-17.9	0.3016864757700265	0.9853495599091436
000781	146	0.2876712328767123	0.273972602739726	0.2123287671232876	0.2260273972602739	0.4863013698630137	T	A	4	-13.1	0.3466082105029888	0.9954902387520356
000782	146	0.3013698630136986	0.1712328767123287	0.2123287671232876	0.3150684931506849	0.3835616438356164	A	T	3	-9.7	0.2438729246937576	0.9961058200402548
000783	146	0.2397260273972602	0.2328767123287671	0.2465753424657534	0.2808219178082192	0.4794520547945205	A	T	3	-19.7	1.194836775664602	1.0177950074475788
000784	146	0.3013698630136986	0.273972602739726	0.1986301369863013	0.2260273972602739	0.4726027397260274	A	C	3	-13.2	0.628586205252562	0.9921585186427332
000785	146	0.3219178082191781	0.2876712328767123	0.1712328767123287	0.2191780821917808	0.4589041095890411	T	C	4	-8.2	0.674824971513709	0.9879500192084436
000786	146	0.2534246575342466	0.2534246575342466	0.2123287671232876	0.2808219178082192	0.4657534246575342	A	T	3	-15.2	0.2101845332141511	1.0129446418263266
000787	146	0.2328767123287671	0.2671232876712329	0.2534246575342466	0.2465753424657534	0.5205479452054794	A	A	3	-16.7	2.556034059473978	1.01764196504337
000788	146	0.2465753424657534	0.2465753424657534	0.2397260273972602	0.2671232876712329	0.4863013698630137	A	G	3	-16.2	0.7010738809831165	0.9967154580462024
000789	146	0.2602739726027397	0.2397260273972602	0.2808219178082192	0.2191780821917808	0.5205479452054794	A	A	3	-18.1	2.055618716351737	1.0180032453973602
000790	146	0.2397260273972602	0.273972602739726	0.2671232876712329	0.2191780821917808	0.541095890410959	A	A	3	-21.0	0.8553406268891834	0.9930012493555695
000791	146	0.2808219178082192	0.184931506849315	0.2465753424657534	0.2876712328767123	0.4315068493150685	A	T	3	-9.7	0.3552138014337485	0.9974118468219376
000792	146	0.2534246575342466	0.2534246575342466	0.2123287671232876	0.2808219178082192	0.4657534246575342	A	A	3	-11.5	0.6044398350915835	1.00146423339801
000793	146	0.2808219178082192	0.2602739726027397	0.2054794520547945	0.2534246575342466	0.4657534246575342	A	C	3	-13.5	0.4855098391267983	0.9921058494262132
000794	146	0.2808219178082192	0.2191780821917808	0.2465753424657534	0.2534246575342466	0.4657534246575342	A	A	3	-9.9	0.6691797075100531	1.001388433374039
000795	146	0.3561643835616438	0.2191780821917808	0.2465753424657534	0.1780821917808219	0.4657534246575342	A	G	3	-13.3	0.5150251498571541	0.9877484509857082
000796	146	0.2465753424657534	0.1986301369863013	0.2465753424657534	0.3082191780821918	0.4452054794520548	A	G	3	-14.1	0.2645590704017203	0.996349065357128
000797	146	0.3013698630136986	0.2328767123287671	0.2534246575342466	0.2123287671232876	0.4863013698630137	A	G	3	-15.9	1.5176426397147809	1.0029713033508791
000798	146	0.2465753424657534	0.3150684931506849	0.2602739726027397	0.1780821917808219	0.5753424657534246	A	C	3	-14.5	4.959448280048268	1.029638099821193
000799	146	0.3013698630136986	0.2534246575342466	0.1780821917808219	0.2671232876712329	0.4315068493150685	A	T	3	-11.3	0.1878682962893671	0.9671994936141493
000800	146	0.2397260273972602	0.2602739726027397	0.2534246575342466	0.2465753424657534	0.5136986301369864	A	G	3	-18.4	0.7929499341809153	1.0021875115552812
000801	146	0.2465753424657534	0.2602739726027397	0.2602739726027397	0.2328767123287671	0.5205479452054794	A	G	3	-16.5	1.7225399736879092	1.012804108124855
000802	146	0.2602739726027397	0.2260273972602739	0.2260273972602739	0.2876712328767123	0.4520547945205479	A	G	3	-10.3	1.6739708453544684	1.0059908665796986
000803	146	0.3424657534246575	0.1780821917808219	0.2397260273972602	0.2397260273972602	0.4178082191780822	T	C	5	-10.9	0.1675542342273661	0.9909516094553458
000804	146	0.273972602739726	0.1575342465753424	0.3150684931506849	0.2534246575342466	0.4726027397260274	A	G	3	-15.7	1.388252619833962	1.0164779781337452
000805	146	0.3082191780821918	0.2260273972602739	0.2465753424657534	0.2191780821917808	0.4726027397260274	A	G	3	-14.9	0.4734628579469649	1.0039306158191506
000806	146	0.3356164383561644	0.2123287671232876	0.2534246575342466	0.1986301369863013	0.4657534246575342	A	A	3	-14.3	0.30473554720136	0.9927797223120116
000807	146	0.3287671232876712	0.1780821917808219	0.2808219178082192	0.2123287671232876	0.4589041095890411	A	G	3	-9.1	0.8340789853102908	0.9948736201806736
000808	146	0.2191780821917808	0.2397260273972602	0.273972602739726	0.2671232876712329	0.5136986301369864	A	A	4	-12.1	2.8920674272108937	1.0001869309950489
000809	146	0.273972602739726	0.2054794520547945	0.2671232876712329	0.2534246575342466	0.4726027397260274	A	T	3	-18.5	0.5354683873923117	1.0102931472723709
000810	146	0.2945205479452055	0.2602739726027397	0.2602739726027397	0.184931506849315	0.5205479452054794	T	T	4	-16.5	0.6417119788470794	1.0028675406417515
000811	146	0.273972602739726	0.2465753424657534	0.2671232876712329	0.2123287671232876	0.5136986301369864	A	C	3	-18.9	1.3265551984544597	1.004538615298874
000812	146	0.2671232876712329	0.2808219178082192	0.2397260273972602	0.2123287671232876	0.5205479452054794	A	T	3	-19.1	1.4662344330319717	1.0211473057320752
000813	146	0.3150684931506849	0.2671232876712329	0.1712328767123287	0.2465753424657534	0.4383561643835616	T	T	5	-10.0	0.2842507633964226	0.9894869940075728
000814	146	0.3424657534246575	0.1986301369863013	0.2397260273972602	0.2191780821917808	0.4383561643835616	A	C	3	-6.9	0.4582289985405604	0.9846660281521724
000815	146	0.273972602739726	0.2054794520547945	0.2945205479452055	0.2260273972602739	0.5	A	A	3	-17.0	2.343679776975161	0.9997871388352376
000816	146	0.2808219178082192	0.2465753424657534	0.1712328767123287	0.3013698630136986	0.4178082191780822	A	C	3	-11.1	0.4936214636287065	0.9761484196515868
000817	146	0.1986301369863013	0.3150684931506849	0.2534246575342466	0.2328767123287671	0.5684931506849316	A	G	3	-16.5	0.7875790535593731	1.0030809555806708
000818	146	0.2808219178082192	0.2876712328767123	0.2260273972602739	0.2054794520547945	0.5136986301369864	A	G	3	-14.2	1.5603242441731575	1.0070672358945043
000819	146	0.2397260273972602	0.2397260273972602	0.2876712328767123	0.2328767123287671	0.5273972602739726	A	C	3	-15.0	1.380435195476256	1.0001615607032592
000820	146	0.2465753424657534	0.2465753424657534	0.3013698630136986	0.2054794520547945	0.547945205479452	A	C	3	-20.0	1.4511609800461005	1.0178727954024616
000821	146	0.2602739726027397	0.2602739726027397	0.2191780821917808	0.2602739726027397	0.4794520547945205	A	C	3	-16.1	2.1581727465439497	1.0019889587023565
000822	146	0.1917808219178082	0.273972602739726	0.363013698630137	0.1712328767123287	0.636986301369863	A	G	3	-29.5	3.210557882954651	1.018300935994754
000823	146	0.3013698630136986	0.2534246575342466	0.1986301369863013	0.2465753424657534	0.4520547945205479	A	C	3	-10.9	0.5314214370855178	0.9854094536897432
000824	146	0.3013698630136986	0.2534246575342466	0.2465753424657534	0.1986301369863013	0.5	A	T	3	-18.7	0.8932896490528743	0.9816171991825686
000825	146	0.2465753424657534	0.2808219178082192	0.2671232876712329	0.2054794520547945	0.547945205479452	A	C	3	-19.8	4.735330369067515	1.0196077157976338
000826	146	0.2602739726027397	0.2397260273972602	0.2260273972602739	0.273972602739726	0.4657534246575342	A	A	3	-14.7	1.900031921944128	1.0063899354419368
000827	146	0.2602739726027397	0.2534246575342466	0.2260273972602739	0.2602739726027397	0.4794520547945205	A	T	3	-20.0	0.4566182268092879	0.970160885491298
000828	146	0.273972602739726	0.3287671232876712	0.184931506849315	0.2123287671232876	0.5136986301369864	A	G	3	-11.0	1.2360361629233028	1.006549488951541
000829	146	0.2602739726027397	0.2054794520547945	0.2671232876712329	0.2671232876712329	0.4726027397260274	A	A	3	-16.2	0.6601589973718619	1.0002913466364496
000830	146	0.2465753424657534	0.2602739726027397	0.2671232876712329	0.2260273972602739	0.5273972602739726	A	A	3	-15.6	0.9897103260062888	0.9953626733222828
000831	146	0.2876712328767123	0.2328767123287671	0.2260273972602739	0.2534246575342466	0.4589041095890411	A	T	3	-10.5	0.2845990666914572	0.990004022969143
000832	146	0.2945205479452055	0.2808219178082192	0.184931506849315	0.2397260273972602	0.4657534246575342	A	A	4	-12.8	0.1315757442832739	0.9636691355198308
000833	146	0.2602739726027397	0.2465753424657534	0.2397260273972602	0.2534246575342466	0.4863013698630137	A	T	3	-15.4	1.4803844435230182	1.003970526745569
000834	146	0.2602739726027397	0.2260273972602739	0.2602739726027397	0.2534246575342466	0.4863013698630137	A	A	3	-23.3	1.6571407777610618	1.008786383967922
000835	146	0.2534246575342466	0.2054794520547945	0.2876712328767123	0.2534246575342466	0.4931506849315068	A	C	3	-14.7	0.7252260551389279	1.00146274865709
000836	146	0.3082191780821918	0.2191780821917808	0.2465753424657534	0.2260273972602739	0.4657534246575342	A	G	3	-17.0	0.6094314984481167	0.9830932002365956
000837	146	0.2534246575342466	0.2534246575342466	0.2191780821917808	0.273972602739726	0.4726027397260274	A	G	3	-11.6	0.2634581812821003	0.9884954435652664
000838	146	0.2123287671232876	0.2671232876712329	0.2808219178082192	0.2397260273972602	0.547945205479452	A	C	3	-20.5	5.483385320429294	1.034727266923719
000839	146	0.3150684931506849	0.2328767123287671	0.2534246575342466	0.1986301369863013	0.4863013698630137	A	C	3	-21.1	0.4581801333037735	0.9867892337123756
000840	146	0.2671232876712329	0.2671232876712329	0.2465753424657534	0.2191780821917808	0.5136986301369864	A	G	3	-14.2	1.8917795498099284	1.0182100883226963
000841	146	0.2602739726027397	0.2397260273972602	0.2876712328767123	0.2123287671232876	0.5273972602739726	A	A	3	-14.0	0.3496271845021827	1.007751925228202
000842	146	0.2328767123287671	0.2602739726027397	0.2328767123287671	0.273972602739726	0.4931506849315068	A	C	3	-17.6	1.1483352475976172	0.9928411763518196
000843	146	0.1917808219178082	0.2671232876712329	0.273972602739726	0.2671232876712329	0.541095890410959	A	C	3	-16.8	2.302491037002683	1.019503888866551
000844	146	0.2808219178082192	0.1917808219178082	0.2671232876712329	0.2602739726027397	0.4589041095890411	A	C	3	-12.6	0.9637284454027386	1.000940875247169
000845	146	0.3150684931506849	0.1780821917808219	0.3219178082191781	0.184931506849315	0.5	A	G	3	-13.3	0.4231853280446588	0.9758664330956242
000846	146	0.3219178082191781	0.2260273972602739	0.2328767123287671	0.2191780821917808	0.4589041095890411	A	T	3	-13.2	0.0989785215480056	0.9661881601352104
000847	146	0.2328767123287671	0.2534246575342466	0.2191780821917808	0.2945205479452055	0.4726027397260274	A	G	3	-11.0	0.0987711399514867	1.0121817625470657
000848	146	0.2671232876712329	0.3013698630136986	0.2054794520547945	0.2260273972602739	0.5068493150684932	A	G	4	-11.4	1.279581782978538	1.0071565556082895
000849	146	0.3013698630136986	0.2054794520547945	0.2260273972602739	0.2671232876712329	0.4315068493150685	A	G	3	-13.5	0.3462595275026061	0.9921265966199192
000850	146	0.2945205479452055	0.2465753424657534	0.2328767123287671	0.2260273972602739	0.4794520547945205	A	C	3	-15.3	1.130199878786213	1.0027773229497106
000851	146	0.2054794520547945	0.3082191780821918	0.2534246575342466	0.2328767123287671	0.5616438356164384	A	T	3	-16.3	3.0347247262249235	1.0164840707303602
000852	146	0.2260273972602739	0.3424657534246575	0.2054794520547945	0.2260273972602739	0.547945205479452	A	C	3	-12.6	4.86497794626371	1.0337129062451056
000853	146	0.2602739726027397	0.2397260273972602	0.2397260273972602	0.2602739726027397	0.4794520547945205	A	C	3	-16.9	6.85164767332302	1.0285287441728417
000854	146	0.3082191780821918	0.2260273972602739	0.2808219178082192	0.184931506849315	0.5068493150684932	A	T	3	-13.3	0.7616182612746752	0.9921792304584596
000855	146	0.1780821917808219	0.3013698630136986	0.2808219178082192	0.2397260273972602	0.5821917808219178	A	T	3	-24.7	6.354732816653404	1.0459560956209808
000856	146	0.3150684931506849	0.273972602739726	0.2123287671232876	0.1986301369863013	0.4863013698630137	A	A	3	-13.4	0.8215227556476905	0.9845849050886862
000857	146	0.2534246575342466	0.2602739726027397	0.2191780821917808	0.2671232876712329	0.4794520547945205	A	T	3	-15.8	0.6489069473988817	1.0010839112379208
000858	146	0.2260273972602739	0.2397260273972602	0.273972602739726	0.2602739726027397	0.5136986301369864	A	C	3	-11.2	2.394529275581906	1.0096442319633376
000859	146	0.2260273972602739	0.273972602739726	0.2397260273972602	0.2602739726027397	0.5136986301369864	A	G	3	-12.7	1.895137303826378	1.0089516062929222
000860	146	0.3150684931506849	0.1986301369863013	0.2328767123287671	0.2534246575342466	0.4315068493150685	A	T	3	-12.8	0.1974960278659028	0.9890846636246312
000861	146	0.2602739726027397	0.2534246575342466	0.2397260273972602	0.2465753424657534	0.4931506849315068	A	T	3	-12.1	1.0254293920164794	0.9989789053268726
000862	146	0.3150684931506849	0.2397260273972602	0.1986301369863013	0.2465753424657534	0.4383561643835616	A	T	3	-17.7	1.7156821282208898	1.00224365254046
000863	146	0.3219178082191781	0.2123287671232876	0.2328767123287671	0.2328767123287671	0.4452054794520548	A	A	4	-17.9	0.1255067192358811	0.9989264801576644
000864	146	0.2465753424657534	0.2602739726027397	0.2465753424657534	0.2465753424657534	0.5068493150684932	A	C	4	-16.6	1.832534432654732	1.0196382037283571
000865	146	0.2671232876712329	0.2465753424657534	0.1917808219178082	0.2945205479452055	0.4383561643835616	A	T	3	-12.4	0.8448044060317849	0.9951720404105904
000866	146	0.2671232876712329	0.2602739726027397	0.2397260273972602	0.2328767123287671	0.5	T	C	5	-14.0	0.3911703815116625	1.0028199468272685
000867	146	0.2808219178082192	0.2671232876712329	0.1917808219178082	0.2602739726027397	0.4589041095890411	A	G	3	-9.7	0.2233019235407931	0.9913695555411756
000868	146	0.2328767123287671	0.2534246575342466	0.2397260273972602	0.273972602739726	0.4931506849315068	A	G	3	-12.3	1.0274189104715052	0.995157167483612
000869	146	0.2191780821917808	0.3150684931506849	0.2602739726027397	0.2054794520547945	0.5753424657534246	A	C	3	-14.2	4.22864835889302	1.018663236919121
000870	146	0.2397260273972602	0.2465753424657534	0.2397260273972602	0.273972602739726	0.4863013698630137	A	T	3	-15.6	0.5191849680957495	0.9924360207369932
000871	146	0.273972602739726	0.2123287671232876	0.2465753424657534	0.2671232876712329	0.4589041095890411	A	A	3	-13.9	0.321777253343849	0.9799261337723084
000872	146	0.2260273972602739	0.2534246575342466	0.2876712328767123	0.2328767123287671	0.541095890410959	A	G	3	-19.7	0.8322150638985365	0.9655577369713738
000873	146	0.2602739726027397	0.2534246575342466	0.2602739726027397	0.2260273972602739	0.5136986301369864	A	T	3	-14.7	0.8211051928667954	1.0097488911947723
000874	146	0.2876712328767123	0.2191780821917808	0.3013698630136986	0.1917808219178082	0.5205479452054794	A	A	3	-19.0	0.4464140333504877	1.0005296548509743
000875	146	0.3424657534246575	0.2328767123287671	0.1780821917808219	0.2465753424657534	0.410958904109589	T	C	5	-8.1	0.1698513469889975	0.9834831549796628
000876	146	0.2465753424657534	0.2191780821917808	0.2534246575342466	0.2808219178082192	0.4726027397260274	A	A	3	-16.7	0.4513458816959199	0.9966000674500708
000877	146	0.2671232876712329	0.2397260273972602	0.3082191780821918	0.184931506849315	0.547945205479452	A	C	3	-15.7	3.401044193341163	1.013879122435354
000878	146	0.273972602739726	0.273972602739726	0.2123287671232876	0.2397260273972602	0.4863013698630137	A	G	3	-14.7	0.542246700255568	1.0059575039208966
000879	146	0.3219178082191781	0.2123287671232876	0.2123287671232876	0.2534246575342466	0.4246575342465753	A	A	3	-11.2	0.2022539138147483	0.9687553802993316
000880	146	0.273972602739726	0.2671232876712329	0.2397260273972602	0.2191780821917808	0.5068493150684932	A	T	3	-13.6	1.4358064821417575	1.0272852306406448
000881	146	0.2808219178082192	0.2123287671232876	0.2534246575342466	0.2534246575342466	0.4657534246575342	T	G	4	-11.5	0.4121349957592641	0.9919743087079866
000882	146	0.273972602739726	0.2876712328767123	0.2191780821917808	0.2191780821917808	0.5068493150684932	T	C	4	-16.3	0.194577567220727	1.0094748440325296
000883	146	0.3082191780821918	0.1917808219178082	0.2328767123287671	0.2671232876712329	0.4246575342465753	A	G	3	-12.0	0.1655423110750704	0.9752449830869624
000884	146	0.3219178082191781	0.2123287671232876	0.2328767123287671	0.2328767123287671	0.4452054794520548	A	T	3	-20.9	0.4347067578226081	0.9942551684216896
000885	146	0.2465753424657534	0.1917808219178082	0.2671232876712329	0.2945205479452055	0.4589041095890411	A	A	3	-12.5	0.2841326059303097	0.9621917851150354
000886	146	0.2465753424657534	0.2808219178082192	0.2328767123287671	0.2397260273972602	0.5136986301369864	A	C	3	-17.3	1.0007533975039282	1.0108477473142092
000887	146	0.2602739726027397	0.2260273972602739	0.2054794520547945	0.3082191780821918	0.4315068493150685	A	A	3	-10.3	0.4895754575949739	0.9824467105623644
000888	146	0.2671232876712329	0.2191780821917808	0.2876712328767123	0.2260273972602739	0.5068493150684932	A	G	3	-15.9	2.255074181778379	1.0120603748826067
000889	146	0.273972602739726	0.2191780821917808	0.2191780821917808	0.2876712328767123	0.4383561643835616	A	C	4	-17.2	0.1527119804780379	0.9768197749033978
000890	146	0.2054794520547945	0.2534246575342466	0.2328767123287671	0.3082191780821918	0.4863013698630137	A	T	3	-21.4	2.849018202613905	1.0213825833300303
000891	146	0.2876712328767123	0.2191780821917808	0.2671232876712329	0.2260273972602739	0.4863013698630137	A	G	3	-20.2	0.3158388534819508	1.0009426945016315
000892	146	0.2808219178082192	0.273972602739726	0.2123287671232876	0.2328767123287671	0.4863013698630137	A	T	3	-12.8	0.7854172208104238	0.9996216986540416
000893	146	0.2808219178082192	0.2397260273972602	0.2328767123287671	0.2465753424657534	0.4726027397260274	T	T	5	-20.6	0.1742899674548325	0.9345545529728898
000894	146	0.2397260273972602	0.2465753424657534	0.2465753424657534	0.2671232876712329	0.4931506849315068	A	A	3	-10.4	0.1449846700660505	0.9968595205059156
000895	146	0.273972602739726	0.273972602739726	0.1986301369863013	0.2534246575342466	0.4726027397260274	A	C	3	-10.5	0.6330380103444819	0.9937613024394026
000896	146	0.2808219178082192	0.2191780821917808	0.2397260273972602	0.2602739726027397	0.4589041095890411	A	T	3	-12.1	0.6389967599024438	0.998576452159498
000897	146	0.2876712328767123	0.2328767123287671	0.2397260273972602	0.2397260273972602	0.4726027397260274	A	G	3	-13.3	0.2449816844385839	0.9988476911456552
000898	146	0.2534246575342466	0.2328767123287671	0.2808219178082192	0.2328767123287671	0.5136986301369864	T	A	4	-18.1	0.1838829279554266	0.9930868689092972
000899	146	0.2328767123287671	0.1917808219178082	0.2397260273972602	0.3356164383561644	0.4315068493150685	T	T	5	-6.8	0.3316081651128096	1.0192958047605682
000900	146	0.2671232876712329	0.2328767123287671	0.2328767123287671	0.2671232876712329	0.4657534246575342	A	G	3	-12.5	0.6431105064491588	0.9851955513106564
000901	146	0.2397260273972602	0.2534246575342466	0.273972602739726	0.2328767123287671	0.5273972602739726	A	T	3	-15.2	0.5429128534810508	0.9986744298427028
000902	146	0.2808219178082192	0.1917808219178082	0.2671232876712329	0.2602739726027397	0.4589041095890411	T	T	4	-12.9	0.1805671899205597	0.9837348412390589
000903	146	0.2465753424657534	0.2260273972602739	0.2534246575342466	0.273972602739726	0.4794520547945205	A	A	3	-13.8	0.2731205260071203	0.9981379675265356
000904	146	0.2671232876712329	0.2671232876712329	0.184931506849315	0.2808219178082192	0.4520547945205479	A	A	3	-11.2	0.280436761944574	0.9905132276613562
000905	146	0.2534246575342466	0.3219178082191781	0.2191780821917808	0.2054794520547945	0.541095890410959	A	T	3	-16.1	3.3262518262320557	1.0235960413556202
000906	146	0.2945205479452055	0.2191780821917808	0.1917808219178082	0.2945205479452055	0.410958904109589	A	T	4	-11.2	0.4204271652739808	0.9764890651122532
000907	146	0.2465753424657534	0.3424657534246575	0.184931506849315	0.2260273972602739	0.5273972602739726	A	T	3	-11.3	0.6690781652235155	1.0026638476090293
000908	146	0.2534246575342466	0.1986301369863013	0.2465753424657534	0.3013698630136986	0.4452054794520548	A	T	3	-9.7	0.3005805129325446	0.985392329232335
000909	146	0.2191780821917808	0.2123287671232876	0.273972602739726	0.2945205479452055	0.4863013698630137	A	G	3	-18.6	1.1724140677544537	0.9686816354892138
000910	146	0.3287671232876712	0.2328767123287671	0.2397260273972602	0.1986301369863013	0.4726027397260274	A	A	3	-17.6	0.191214039823849	0.995070324365384
000911	146	0.3424657534246575	0.2534246575342466	0.1917808219178082	0.2123287671232876	0.4452054794520548	A	A	3	-8.6	0.1620058850791801	0.9839668381630235
000912	146	0.2123287671232876	0.2602739726027397	0.2328767123287671	0.2945205479452055	0.4931506849315068	A	T	3	-13.1	0.1505406421916578	0.9714938487996972
000913	146	0.2465753424657534	0.2260273972602739	0.2808219178082192	0.2465753424657534	0.5068493150684932	A	G	3	-18.2	0.4539924932275338	1.0308609301825875
000914	146	0.3287671232876712	0.2260273972602739	0.2191780821917808	0.2260273972602739	0.4452054794520548	A	G	3	-10.0	0.1979909506911999	0.9876490462597978
000915	146	0.2328767123287671	0.2876712328767123	0.2191780821917808	0.2602739726027397	0.5068493150684932	T	G	4	-12.4	1.0492590878606292	1.0035739035902338
000916	146	0.3082191780821918	0.2465753424657534	0.2397260273972602	0.2054794520547945	0.4863013698630137	A	A	3	-13.1	0.7144427100539824	0.997708220087694
000917	146	0.2671232876712329	0.2876712328767123	0.2191780821917808	0.2260273972602739	0.5068493150684932	A	T	4	-20.0	0.8685013290551434	1.0030128985659752
000918	146	0.2876712328767123	0.2671232876712329	0.1917808219178082	0.2534246575342466	0.4589041095890411	T	T	5	-11.3	1.028569910404694	1.0177912578421664
000919	146	0.2945205479452055	0.2465753424657534	0.2191780821917808	0.2397260273972602	0.4657534246575342	A	C	3	-11.1	0.2371326471036552	0.989191581877314
000920	146	0.2945205479452055	0.2328767123287671	0.2602739726027397	0.2123287671232876	0.4931506849315068	A	T	3	-15.3	1.2253211413688432	1.013255681847289
000921	146	0.2602739726027397	0.2808219178082192	0.2465753424657534	0.2123287671232876	0.5273972602739726	A	C	4	-17.8	2.2028040841915986	1.00826511072347
000922	146	0.2465753424657534	0.2397260273972602	0.2671232876712329	0.2465753424657534	0.5068493150684932	A	G	3	-13.7	0.3638580692398018	1.0045563933044583
000923	146	0.2808219178082192	0.2465753424657534	0.2191780821917808	0.2534246575342466	0.4657534246575342	A	C	3	-15.0	0.7352084453284214	0.9908233891942853
000924	146	0.1986301369863013	0.273972602739726	0.3219178082191781	0.2054794520547945	0.5958904109589042	A	T	3	-19.5	1.896551879493925	1.0142959446973177
000925	146	0.2465753424657534	0.2397260273972602	0.2534246575342466	0.2602739726027397	0.4931506849315068	A	C	3	-13.2	2.350941345008793	1.0113918348687123
000926	146	0.2602739726027397	0.2465753424657534	0.3013698630136986	0.1917808219178082	0.547945205479452	A	T	3	-17.8	2.9356086391846143	1.0279469424527272
000927	146	0.3082191780821918	0.2328767123287671	0.2397260273972602	0.2191780821917808	0.4726027397260274	A	G	3	-13.4	1.0899506219059072	1.019865612282822
000928	146	0.3082191780821918	0.1917808219178082	0.3013698630136986	0.1986301369863013	0.4931506849315068	A	C	3	-14.5	1.1999466923697122	1.0011011313162823
000929	146	0.2397260273972602	0.2191780821917808	0.2945205479452055	0.2465753424657534	0.5136986301369864	A	A	3	-18.6	0.6314692088691674	1.0129906110276157
000930	146	0.2876712328767123	0.2465753424657534	0.2465753424657534	0.2191780821917808	0.4931506849315068	A	C	3	-15.7	0.4142853579209301	1.009680313225228
000931	146	0.2534246575342466	0.2602739726027397	0.2876712328767123	0.1986301369863013	0.547945205479452	A	C	3	-22.2	1.2196121352069769	0.9991507932934246
000932	146	0.2602739726027397	0.3150684931506849	0.2191780821917808	0.2054794520547945	0.5342465753424658	A	C	3	-13.5	1.4919152137689773	1.0225225983651898
000933	146	0.2671232876712329	0.2054794520547945	0.2876712328767123	0.2397260273972602	0.4931506849315068	A	A	3	-14.7	1.4669208693726836	1.000710548440321
000934	146	0.2876712328767123	0.2534246575342466	0.1986301369863013	0.2602739726027397	0.4520547945205479	T	A	5	-10.7	0.4810800698303037	0.9951889005634228
000935	146	0.2602739726027397	0.2465753424657534	0.2191780821917808	0.273972602739726	0.4657534246575342	A	C	3	-11.3	1.3082969956721453	0.992024110630969
000936	146	0.2534246575342466	0.273972602739726	0.2397260273972602	0.2328767123287671	0.5136986301369864	A	T	3	-13.3	0.8050774880132686	1.0010223385987584
000937	146	0.2397260273972602	0.2671232876712329	0.2534246575342466	0.2397260273972602	0.5205479452054794	A	C	3	-14.0	0.2613126712736543	0.9982723648037404
000938	146	0.2465753424657534	0.2191780821917808	0.2671232876712329	0.2671232876712329	0.4863013698630137	A	G	3	-13.0	1.2533098658041515	0.9970214647006552
000939	146	0.2602739726027397	0.2671232876712329	0.2123287671232876	0.2602739726027397	0.4794520547945205	A	A	4	-12.2	0.6602449371845112	1.0001296793396817
000940	146	0.2602739726027397	0.2534246575342466	0.2191780821917808	0.2671232876712329	0.4726027397260274	A	A	3	-12.3	1.116191887723441	1.011290824931123
000941	146	0.2876712328767123	0.2671232876712329	0.1986301369863013	0.2465753424657534	0.4657534246575342	A	C	3	-14.0	0.9419150809876424	0.9905646102069816
000942	146	0.2465753424657534	0.2602739726027397	0.273972602739726	0.2191780821917808	0.5342465753424658	A	A	3	-15.4	0.2175577265871435	0.9884041897687732
000943	146	0.2602739726027397	0.1780821917808219	0.2465753424657534	0.3150684931506849	0.4246575342465753	A	C	3	-12.8	0.2042396835820733	0.9972644305454504
000944	146	0.2808219178082192	0.2671232876712329	0.184931506849315	0.2671232876712329	0.4520547945205479	A	A	3	-10.1	0.0594036267011142	1.0017351434352215
000945	146	0.2945205479452055	0.2054794520547945	0.2465753424657534	0.2534246575342466	0.4520547945205479	A	G	3	-14.7	1.537812228273831	1.001841063386823
000946	146	0.2397260273972602	0.2260273972602739	0.2602739726027397	0.273972602739726	0.4863013698630137	T	G	4	-11.9	0.2332384685475702	0.997604644612472
000947	146	0.2876712328767123	0.2191780821917808	0.2191780821917808	0.273972602739726	0.4383561643835616	A	G	3	-16.6	0.1421634321871575	0.9893188584484908
000948	146	0.273972602739726	0.273972602739726	0.2534246575342466	0.1986301369863013	0.5273972602739726	A	C	3	-14.9	0.9123629533769456	1.00519115499387
000949	146	0.3561643835616438	0.2260273972602739	0.2191780821917808	0.1986301369863013	0.4452054794520548	A	G	3	-10.0	0.5736622754682307	1.0009211281563062
000950	146	0.2671232876712329	0.2328767123287671	0.2054794520547945	0.2945205479452055	0.4383561643835616	T	G	5	-14.5	0.3679060335271443	0.9985003729829164
000951	146	0.2945205479452055	0.2328767123287671	0.2328767123287671	0.2397260273972602	0.4657534246575342	A	T	3	-14.2	0.6492574254825164	1.0024210349722562
000952	146	0.2945205479452055	0.273972602739726	0.1986301369863013	0.2328767123287671	0.4726027397260274	A	A	3	-18.1	0.3956164232519885	0.9793541042183064
000953	146	0.3287671232876712	0.2054794520547945	0.2191780821917808	0.2465753424657534	0.4246575342465753	A	C	3	-13.5	0.576787297423275	0.9888974290747036
000954	146	0.1986301369863013	0.273972602739726	0.2876712328767123	0.2397260273972602	0.5616438356164384	A	G	3	-21.4	3.1137359704243037	1.0291865576004036
000955	146	0.2602739726027397	0.2808219178082192	0.2328767123287671	0.2260273972602739	0.5136986301369864	A	C	3	-14.7	0.370669566003076	0.9785436029034456
000956	146	0.2397260273972602	0.1917808219178082	0.3013698630136986	0.2671232876712329	0.4931506849315068	A	C	3	-16.7	0.8331489429467613	0.9877883705780612
000957	146	0.2123287671232876	0.2671232876712329	0.2602739726027397	0.2602739726027397	0.5273972602739726	A	C	3	-15.6	3.276027973237805	1.015051094758073
000958	146	0.2876712328767123	0.2054794520547945	0.3150684931506849	0.1917808219178082	0.5205479452054794	A	C	3	-17.3	5.06559046108825	1.0166380185508956
000959	146	0.2534246575342466	0.2671232876712329	0.1986301369863013	0.2808219178082192	0.4657534246575342	A	T	3	-16.6	0.1090360365143974	0.9742223852209944
000960	146	0.3287671232876712	0.1575342465753424	0.2671232876712329	0.2465753424657534	0.4246575342465753	A	G	3	-12.6	0.2254882771808535	0.998906820172467
000961	146	0.2602739726027397	0.273972602739726	0.2534246575342466	0.2123287671232876	0.5273972602739726	A	G	3	-15.6	2.3159264771345387	1.014133210923344
000962	146	0.2465753424657534	0.2191780821917808	0.273972602739726	0.2602739726027397	0.4931506849315068	A	T	3	-15.4	0.5613049759416018	0.9927599265972374
000963	146	0.3082191780821918	0.2123287671232876	0.2054794520547945	0.273972602739726	0.4178082191780822	T	T	5	-10.2	0.1035708374542943	0.9708822371083772
000964	146	0.2876712328767123	0.2260273972602739	0.2328767123287671	0.2534246575342466	0.4589041095890411	A	A	3	-12.6	0.2731120295750254	1.0139304090343797
000965	146	0.273972602739726	0.2328767123287671	0.2397260273972602	0.2534246575342466	0.4726027397260274	A	G	4	-12.3	0.6542620493415796	0.9784839363284624
000966	146	0.2808219178082192	0.2534246575342466	0.2397260273972602	0.2260273972602739	0.4931506849315068	A	C	3	-19.1	1.352574507396539	1.0034900640897593
000967	146	0.2808219178082192	0.2191780821917808	0.2328767123287671	0.2671232876712329	0.4520547945205479	A	C	3	-11.8	0.5313871137427971	0.995373391925103
000968	146	0.2671232876712329	0.2397260273972602	0.2671232876712329	0.2260273972602739	0.5068493150684932	A	A	4	-26.4	0.9926738153291776	1.0060522377832135
000969	146	0.273972602739726	0.2602739726027397	0.2054794520547945	0.2602739726027397	0.4657534246575342	A	C	3	-14.7	0.3931593341868828	0.9957064411144853
000970	146	0.3424657534246575	0.1506849315068493	0.3150684931506849	0.1917808219178082	0.4657534246575342	A	G	3	-12.2	0.4295118726011157	0.9874689996939204
000971	146	0.2465753424657534	0.2191780821917808	0.2534246575342466	0.2808219178082192	0.4726027397260274	A	G	3	-15.8	1.378346259093136	1.0054976355527971
000972	146	0.2534246575342466	0.2397260273972602	0.2534246575342466	0.2534246575342466	0.4931506849315068	A	G	3	-11.4	0.4005680431933167	1.029993853695577
000973	146	0.2602739726027397	0.2191780821917808	0.2602739726027397	0.2602739726027397	0.4794520547945205	A	C	3	-19.0	1.2746548501258017	1.0083062212215084
000974	146	0.2876712328767123	0.2260273972602739	0.184931506849315	0.3013698630136986	0.410958904109589	T	C	5	-15.6	0.1410946043088259	0.9989054544512064
000975	146	0.2397260273972602	0.2328767123287671	0.2397260273972602	0.2876712328767123	0.4726027397260274	A	C	3	-13.4	0.7107056927805043	0.99618367396582
000976	146	0.2054794520547945	0.2465753424657534	0.2945205479452055	0.2534246575342466	0.541095890410959	A	G	3	-14.9	1.287248548904398	1.014611312535331
000977	146	0.2397260273972602	0.2191780821917808	0.2808219178082192	0.2602739726027397	0.5	A	A	3	-18.1	1.0725034712956227	0.9931264621232668
000978	146	0.3493150684931507	0.2397260273972602	0.2191780821917808	0.1917808219178082	0.4589041095890411	A	A	3	-11.8	0.2989979711285899	0.984353970252264
000979	146	0.2945205479452055	0.2602739726027397	0.2397260273972602	0.2054794520547945	0.5	A	G	3	-14.4	1.2917058655829994	1.0060797915766593
000980	146	0.2671232876712329	0.2397260273972602	0.273972602739726	0.2191780821917808	0.5136986301369864	A	G	3	-14.5	0.4706963207236444	1.0029092069611505
000981	146	0.2260273972602739	0.2397260273972602	0.2054794520547945	0.3287671232876712	0.4452054794520548	A	C	3	-13.7	0.4771264922302013	0.9924549099467886
000982	146	0.2808219178082192	0.2260273972602739	0.2328767123287671	0.2602739726027397	0.4589041095890411	A	G	3	-10.0	1.0029222108730862	1.0107545687270685
000983	146	0.2465753424657534	0.2808219178082192	0.2397260273972602	0.2328767123287671	0.5205479452054794	A	A	3	-19.6	0.8396798716535068	1.00266759644988
000984	146	0.2534246575342466	0.1917808219178082	0.2602739726027397	0.2945205479452055	0.4520547945205479	A	T	3	-12.7	0.3927386382393948	0.9937384977443732
000985	146	0.2465753424657534	0.2945205479452055	0.2054794520547945	0.2534246575342466	0.5	A	G	3	-11.6	1.698594822173783	1.0152942699128185
000986	146	0.2671232876712329	0.2808219178082192	0.273972602739726	0.1780821917808219	0.5547945205479452	A	A	3	-18.4	2.8151432045838027	1.0148911431223506
000987	146	0.2397260273972602	0.2808219178082192	0.2328767123287671	0.2465753424657534	0.5136986301369864	A	A	3	-13.5	1.3015522415751717	0.9938960600877094
000988	146	0.2191780821917808	0.2260273972602739	0.2465753424657534	0.3082191780821918	0.4726027397260274	A	C	3	-11.3	0.5118564545884207	0.9935897040351044
000989	146	0.2808219178082192	0.2534246575342466	0.2123287671232876	0.2534246575342466	0.4657534246575342	A	A	3	-19.2	0.5251391555922518	0.9915924900656894
000990	146	0.2465753424657534	0.2328767123287671	0.2602739726027397	0.2602739726027397	0.4931506849315068	T	C	5	-15.8	0.1130946414519452	0.9998100171162032
000991	146	0.2671232876712329	0.2260273972602739	0.2671232876712329	0.2397260273972602	0.4931506849315068	A	T	3	-15.9	0.548361914484024	1.0041925299299614
000992	146	0.3082191780821918	0.1917808219178082	0.2534246575342466	0.2465753424657534	0.4452054794520548	A	C	3	-14.2	0.913524389707784	0.9928198030015848
000993	146	0.2397260273972602	0.2191780821917808	0.2808219178082192	0.2602739726027397	0.5	T	T	4	-8.8	0.8408295034227726	0.9932216558641044
000994	146	0.3013698630136986	0.1986301369863013	0.2054794520547945	0.2945205479452055	0.4041095890410959	A	C	3	-7.9	0.1276311137301815	0.9838385993369184
000995	146	0.3013698630136986	0.2671232876712329	0.1986301369863013	0.2328767123287671	0.4657534246575342	A	G	3	-14.4	0.6542918217521801	1.010887977966725
000996	146	0.2945205479452055	0.2534246575342466	0.2123287671232876	0.2397260273972602	0.4657534246575342	A	C	3	-15.4	0.9160852379693182	0.9853762391993716
000997	146	0.3150684931506849	0.2191780821917808	0.1575342465753424	0.3082191780821918	0.3767123287671233	A	A	3	-11.3	0.12302901200755	0.9784348554635576
000998	146	0.2328767123287671	0.2123287671232876	0.2671232876712329	0.2876712328767123	0.4794520547945205	A	A	3	-10.8	0.8361018954318258	0.9951913710575956
000999	146	0.2397260273972602	0.2397260273972602	0.2260273972602739	0.2945205479452055	0.4657534246575342	A	A	3	-15.5	0.6204076978388899	1.0064583515682508
001000	146	0.2945205479452055	0.2123287671232876	0.2123287671232876	0.2808219178082192	0.4246575342465753	A	A	3	-14.8	0.5887919866118827	1.0017154842566387
001001	146	0.2465753424657534	0.1780821917808219	0.2465753424657534	0.3287671232876712	0.4246575342465753	A	T	3	-10.3	1.122272973670566	1.0067404277583276
001002	146	0.2465753424657534	0.2876712328767123	0.2191780821917808	0.2465753424657534	0.5068493150684932	A	T	3	-19.6	0.7913207485315592	1.0083095609122523
001003	146	0.3082191780821918	0.1780821917808219	0.273972602739726	0.2397260273972602	0.4520547945205479	A	A	3	-17.5	0.2532856667959947	0.9816730570860708
001004	146	0.3082191780821918	0.2260273972602739	0.2328767123287671	0.2328767123287671	0.4589041095890411	A	A	3	-17.5	1.0526461193683998	1.0050238710250912
001005	146	0.2876712328767123	0.2054794520547945	0.2602739726027397	0.2465753424657534	0.4657534246575342	A	G	3	-11.6	0.6284385577285596	0.9725772287059776
001006	146	0.3150684931506849	0.2260273972602739	0.2054794520547945	0.2534246575342466	0.4315068493150685	A	T	3	-8.7	0.2702921788383082	0.9779468699336408
001007	146	0.2671232876712329	0.2465753424657534	0.2808219178082192	0.2054794520547945	0.5273972602739726	A	C	4	-16.6	3.975412250412608	1.0346298682989716
001008	146	0.2397260273972602	0.2945205479452055	0.2397260273972602	0.2260273972602739	0.5342465753424658	A	A	3	-13.0	1.6190338756881897	1.0030547395460123
001009	146	0.2808219178082192	0.2465753424657534	0.2671232876712329	0.2054794520547945	0.5136986301369864	A	G	3	-15.6	1.063923712600081	1.0075361330117591
001010	146	0.2876712328767123	0.2123287671232876	0.2397260273972602	0.2602739726027397	0.4520547945205479	A	C	3	-8.7	0.3526878074041265	1.0004411092701506
001011	146	0.2465753424657534	0.2602739726027397	0.2602739726027397	0.2328767123287671	0.5205479452054794	A	T	3	-17.9	3.4824770405951946	1.0216044035226342
001012	146	0.2671232876712329	0.273972602739726	0.2328767123287671	0.2260273972602739	0.5068493150684932	A	C	3	-25.6	0.9413253498135288	1.000890771268272
001013	146	0.2602739726027397	0.2465753424657534	0.2465753424657534	0.2465753424657534	0.4931506849315068	A	A	3	-14.9	2.2523616692078576	1.0162629337997438
001014	146	0.2602739726027397	0.2534246575342466	0.2328767123287671	0.2534246575342466	0.4863013698630137	T	C	4	-16.7	0.3546551309123384	0.9977555165776204
001015	146	0.3013698630136986	0.3013698630136986	0.2534246575342466	0.1438356164383561	0.5547945205479452	A	C	3	-13.3	1.6410580410772695	1.0126641467569495
001016	146	0.2808219178082192	0.2054794520547945	0.2602739726027397	0.2534246575342466	0.4657534246575342	A	G	3	-13.8	2.574853221829666	1.0081537990193843
001017	146	0.273972602739726	0.3013698630136986	0.2054794520547945	0.2191780821917808	0.5068493150684932	A	T	3	-13.1	0.1667745881736871	1.011993589950596
001018	146	0.2876712328767123	0.2260273972602739	0.2534246575342466	0.2328767123287671	0.4794520547945205	T	G	5	-17.6	0.2228265622661703	0.981065776950934
001019	146	0.2671232876712329	0.2808219178082192	0.2602739726027397	0.1917808219178082	0.541095890410959	A	C	3	-12.8	0.5953575884848273	0.9978747013385136
001020	146	0.2602739726027397	0.1643835616438356	0.2876712328767123	0.2876712328767123	0.4520547945205479	A	T	3	-10.7	0.4996268256495752	0.9848931850198877
001021	146	0.2808219178082192	0.1780821917808219	0.3150684931506849	0.2260273972602739	0.4931506849315068	A	T	3	-12.1	1.2137685295650067	1.012633899095213
001022	146	0.1780821917808219	0.2671232876712329	0.3219178082191781	0.2328767123287671	0.589041095890411	A	A	3	-22.8	8.563909394220744	1.0417587880603594
001023	146	0.2534246575342466	0.2671232876712329	0.2602739726027397	0.2191780821917808	0.5273972602739726	A	G	3	-15.5	1.3000841033299966	0.992402795684988
001024	146	0.2876712328767123	0.2602739726027397	0.2671232876712329	0.184931506849315	0.5273972602739726	A	A	3	-18.1	0.3632670703489959	0.99287586493022
001025	146	0.273972602739726	0.2191780821917808	0.273972602739726	0.2328767123287671	0.4931506849315068	A	T	3	-13.3	0.625801226749766	0.9811242917484728
001026	146	0.2808219178082192	0.2602739726027397	0.2054794520547945	0.2534246575342466	0.4657534246575342	A	G	3	-11.2	0.3273162611885155	0.9854942606214332
001027	146	0.2876712328767123	0.1986301369863013	0.2328767123287671	0.2808219178082192	0.4315068493150685	A	T	3	-16.5	1.043068108364896	0.992099541526736
001028	146	0.2671232876712329	0.2123287671232876	0.2876712328767123	0.2328767123287671	0.5	A	G	3	-17.1	3.743195122002021	1.0119587721164862
001029	146	0.3150684931506849	0.2534246575342466	0.1643835616438356	0.2671232876712329	0.4178082191780822	A	A	3	-6.4	0.1595733911576544	0.9668303967754848
001030	146	0.2602739726027397	0.2397260273972602	0.2123287671232876	0.2876712328767123	0.4520547945205479	T	T	4	-10.9	0.5842105558422841	1.0010601592580537
001031	146	0.2671232876712329	0.2534246575342466	0.2671232876712329	0.2123287671232876	0.5205479452054794	A	G	3	-14.7	2.3373017756824046	1.0080570983089945
001032	146	0.2808219178082192	0.2260273972602739	0.2328767123287671	0.2602739726027397	0.4589041095890411	A	T	3	-11.3	0.5275220486324117	0.9955088596478068
001033	146	0.2054794520547945	0.2534246575342466	0.2534246575342466	0.2876712328767123	0.5068493150684932	A	C	3	-12.9	3.101891223564484	1.0272396112635558
001034	146	0.1780821917808219	0.2260273972602739	0.3013698630136986	0.2945205479452055	0.5273972602739726	A	A	3	-13.6	2.0409319050911594	1.019623591605302
001035	146	0.2054794520547945	0.273972602739726	0.273972602739726	0.2465753424657534	0.547945205479452	A	C	3	-16.5	2.392449763586627	1.0108535660889837
001036	146	0.2876712328767123	0.2054794520547945	0.2123287671232876	0.2945205479452055	0.4178082191780822	A	T	3	-11.3	0.1815195310900184	0.9888089738372488
001037	146	0.2671232876712329	0.3082191780821918	0.1986301369863013	0.2260273972602739	0.5068493150684932	A	T	3	-12.9	0.7994769369820864	1.009459264605206
001038	146	0.3561643835616438	0.1917808219178082	0.2671232876712329	0.184931506849315	0.4589041095890411	A	G	3	-10.3	0.1320443050261731	0.989223850853767
001039	146	0.2808219178082192	0.2465753424657534	0.2328767123287671	0.2397260273972602	0.4794520547945205	A	T	3	-13.6	0.7271709031483068	0.998969148170677
001040	146	0.2397260273972602	0.2876712328767123	0.2328767123287671	0.2397260273972602	0.5205479452054794	A	C	3	-14.9	1.6337222975961416	1.015927890163068
001041	146	0.273972602739726	0.2054794520547945	0.3150684931506849	0.2054794520547945	0.5205479452054794	A	C	3	-19.9	0.5174359694977083	1.0053540963720864
001042	146	0.3493150684931507	0.2054794520547945	0.2123287671232876	0.2328767123287671	0.4178082191780822	T	A	4	-11.3	0.6089470820025287	0.9804998355733706
001043	146	0.2945205479452055	0.1986301369863013	0.2671232876712329	0.2397260273972602	0.4657534246575342	A	A	3	-12.1	0.5971414771131837	0.983668195205645
001044	146	0.2876712328767123	0.1917808219178082	0.2602739726027397	0.2602739726027397	0.4520547945205479	A	T	3	-11.0	0.2604837197979541	0.9872280840164012
001045	146	0.2397260273972602	0.3013698630136986	0.2465753424657534	0.2123287671232876	0.547945205479452	T	G	4	-20.9	0.8808336716189673	1.001347744192159
001046	146	0.2671232876712329	0.273972602739726	0.2123287671232876	0.2465753424657534	0.4863013698630137	A	G	5	-14.9	0.558534098170777	0.9823915870121878
001047	146	0.2671232876712329	0.2671232876712329	0.2328767123287671	0.2328767123287671	0.5	A	C	3	-16.3	1.9397213319431723	1.0058933765816305
001048	146	0.3013698630136986	0.2054794520547945	0.2260273972602739	0.2671232876712329	0.4315068493150685	A	C	3	-10.8	1.5712989292125927	1.0072655859617163
001049	146	0.2123287671232876	0.2808219178082192	0.2534246575342466	0.2534246575342466	0.5342465753424658	A	A	3	-16.7	3.4173508259198107	1.019630241294974
001050	146	0.2602739726027397	0.2260273972602739	0.2328767123287671	0.2808219178082192	0.4589041095890411	A	T	3	-13.7	0.275195842117643	0.9841961321470888
001051	146	0.3082191780821918	0.2534246575342466	0.2054794520547945	0.2328767123287671	0.4589041095890411	A	G	3	-12.5	0.9076612912383558	1.0108944418390118
001052	146	0.363013698630137	0.1575342465753424	0.2123287671232876	0.2671232876712329	0.3698630136986301	A	G	3	-12.2	0.2703825192163241	0.9732075518084692
001053	146	0.273972602739726	0.2123287671232876	0.273972602739726	0.2397260273972602	0.4863013698630137	A	G	3	-13.8	0.6989957334709926	0.9975880670967354
001054	146	0.3150684931506849	0.1986301369863013	0.2260273972602739	0.2602739726027397	0.4246575342465753	A	T	3	-15.2	0.525887947044837	1.0021419649903598
001055	146	0.2534246575342466	0.2054794520547945	0.2260273972602739	0.3150684931506849	0.4315068493150685	A	T	3	-12.6	1.0499820187012696	0.9976386477136276
001056	146	0.2808219178082192	0.1986301369863013	0.2671232876712329	0.2534246575342466	0.4657534246575342	A	T	3	-10.5	1.0359129081938525	1.008703402994084
001057	146	0.3013698630136986	0.1438356164383561	0.2534246575342466	0.3013698630136986	0.3972602739726027	A	T	3	-9.1	0.2995459607989633	0.9868864929761982
001058	146	0.3150684931506849	0.2328767123287671	0.2123287671232876	0.2397260273972602	0.4452054794520548	A	T	4	-16.3	0.4566562506385417	0.976901770080638
001059	146	0.273972602739726	0.2945205479452055	0.2397260273972602	0.1917808219178082	0.5342465753424658	A	T	3	-11.0	0.8758807639214202	1.0024448404827926
001060	146	0.2397260273972602	0.2123287671232876	0.3082191780821918	0.2397260273972602	0.5205479452054794	A	G	3	-16.0	0.9671295141825844	1.0056231818302042
001061	146	0.273972602739726	0.2808219178082192	0.2054794520547945	0.2397260273972602	0.4863013698630137	A	C	3	-13.9	0.6708072206895873	1.010270501374827
001062	146	0.273972602739726	0.273972602739726	0.2328767123287671	0.2191780821917808	0.5068493150684932	A	A	3	-16.4	1.427490543253802	1.0048153413653098
001063	146	0.2808219178082192	0.2465753424657534	0.2397260273972602	0.2328767123287671	0.4863013698630137	T	A	5	-8.5	0.9142763816088896	0.9999978838562844
001064	146	0.2876712328767123	0.2534246575342466	0.2123287671232876	0.2465753424657534	0.4657534246575342	A	A	3	-12.4	0.6436379586853423	0.996854866404463
001065	146	0.2602739726027397	0.2328767123287671	0.273972602739726	0.2328767123287671	0.5068493150684932	A	G	3	-14.2	0.4603802657360793	0.9954165362343866
001066	146	0.273972602739726	0.2602739726027397	0.2328767123287671	0.2328767123287671	0.4931506849315068	A	A	3	-14.0	1.4855831400096926	0.9881488446491636
001067	146	0.2534246575342466	0.2465753424657534	0.2671232876712329	0.2328767123287671	0.5136986301369864	T	C	5	-14.8	1.5556106446916929	1.0006033057455737
001068	146	0.3356164383561644	0.2260273972602739	0.2054794520547945	0.2328767123287671	0.4315068493150685	T	G	4	-8.4	0.2090852162994876	0.9951695574367256
001069	146	0.2534246575342466	0.2191780821917808	0.2808219178082192	0.2465753424657534	0.5	T	G	5	-16.7	1.4412891833418686	1.0168898263291468
001070	146	0.2191780821917808	0.2534246575342466	0.3287671232876712	0.1986301369863013	0.5821917808219178	A	G	3	-23.4	3.575773871576628	1.005738971722573
001071	146	0.3082191780821918	0.3013698630136986	0.1780821917808219	0.2123287671232876	0.4794520547945205	A	A	3	-10.8	1.0785885517171097	0.9977022773058274
001072	146	0.2876712328767123	0.2191780821917808	0.2397260273972602	0.2534246575342466	0.4589041095890411	A	G	4	-8.6	0.2763334341591714	0.9990494495141576
001073	146	0.2671232876712329	0.2328767123287671	0.2876712328767123	0.2123287671232876	0.5205479452054794	A	T	3	-20.7	2.015577985165189	1.0222001633658289
001074	146	0.2876712328767123	0.2328767123287671	0.2534246575342466	0.2260273972602739	0.4863013698630137	T	A	4	-12.2	0.1395413009258131	1.0027679464277564
001075	146	0.2534246575342466	0.2397260273972602	0.2123287671232876	0.2945205479452055	0.4520547945205479	A	C	3	-12.5	0.3569043867909829	0.9884447347905192
001076	146	0.2328767123287671	0.2328767123287671	0.2671232876712329	0.2671232876712329	0.5	A	A	3	-16.2	0.9560326091240128	0.9857677451099248
001077	146	0.2876712328767123	0.2054794520547945	0.2123287671232876	0.2945205479452055	0.4178082191780822	A	C	3	-11.9	0.6962890860426791	0.9894639262112443
001078	146	0.273972602739726	0.1986301369863013	0.2534246575342466	0.273972602739726	0.4520547945205479	A	C	3	-11.1	0.6188616733699989	1.0174438671065835
001079	146	0.3013698630136986	0.1917808219178082	0.2808219178082192	0.2260273972602739	0.4726027397260274	A	T	3	-20.5	1.7972931982400555	1.001813093796761
001080	146	0.2191780821917808	0.273972602739726	0.2945205479452055	0.2123287671232876	0.5684931506849316	A	G	3	-19.8	3.413722161376272	1.0225197703847997
001081	146	0.2808219178082192	0.2808219178082192	0.2191780821917808	0.2191780821917808	0.5	A	A	4	-14.2	0.4358319264655548	0.9875859552578335
001082	146	0.2808219178082192	0.2602739726027397	0.2876712328767123	0.1712328767123287	0.547945205479452	A	T	3	-18.4	0.6523629740688425	0.991140868980662
001083	146	0.2465753424657534	0.2260273972602739	0.2397260273972602	0.2876712328767123	0.4657534246575342	A	T	3	-13.7	0.8346213786696735	0.9866372732934128
001084	146	0.3219178082191781	0.2808219178082192	0.2260273972602739	0.1712328767123287	0.5068493150684932	A	T	3	-15.7	0.2098826872812575	0.9842345617567568
001085	146	0.3219178082191781	0.1643835616438356	0.2876712328767123	0.2260273972602739	0.4520547945205479	A	C	3	-10.1	0.2316286725106976	0.986631231854408
001086	146	0.2876712328767123	0.2397260273972602	0.2602739726027397	0.2123287671232876	0.5	A	A	3	-18.1	0.8792989273043036	0.9868227927573222
001087	146	0.2465753424657534	0.2671232876712329	0.273972602739726	0.2123287671232876	0.541095890410959	A	C	3	-18.0	0.700327371254821	1.0086404106367417
001088	146	0.2260273972602739	0.2328767123287671	0.2328767123287671	0.3082191780821918	0.4657534246575342	A	G	3	-12.8	1.6189871641941278	1.003759713940524
001089	146	0.3150684931506849	0.2534246575342466	0.2123287671232876	0.2191780821917808	0.4657534246575342	T	T	4	-15.3	0.7142310211240188	1.0218935074919462
001090	146	0.2534246575342466	0.2534246575342466	0.2465753424657534	0.2465753424657534	0.5	T	C	5	-20.3	0.4879153021621623	0.9988996809232876
001091	146	0.2534246575342466	0.2260273972602739	0.2671232876712329	0.2534246575342466	0.4931506849315068	A	C	3	-21.9	0.8032557582165442	1.00276578003189
001092	146	0.3287671232876712	0.2191780821917808	0.2191780821917808	0.2328767123287671	0.4383561643835616	A	G	3	-14.8	0.2947569112006721	0.9735408891109596
001093	146	0.2328767123287671	0.2602739726027397	0.273972602739726	0.2328767123287671	0.5342465753424658	A	C	3	-15.7	1.0093195282890617	1.0119484690064615
001094	146	0.3082191780821918	0.2123287671232876	0.1917808219178082	0.2876712328767123	0.4041095890410959	A	A	3	-8.0	0.8292855004122257	0.98566319457744
001095	146	0.273972602739726	0.2260273972602739	0.2123287671232876	0.2876712328767123	0.4383561643835616	T	T	4	-11.7	0.2108129222772651	0.9976108171943392
001096	146	0.2808219178082192	0.2260273972602739	0.2123287671232876	0.2808219178082192	0.4383561643835616	A	C	3	-9.4	0.1745240156927464	0.9943798866786848
001097	146	0.2876712328767123	0.2876712328767123	0.2397260273972602	0.184931506849315	0.5273972602739726	A	G	3	-11.9	2.0467374037527466	1.006964130650375
001098	146	0.2534246575342466	0.1986301369863013	0.2602739726027397	0.2876712328767123	0.4589041095890411	A	A	3	-14.2	0.5497748460132675	0.9893023795119126
001099	146	0.2945205479452055	0.2671232876712329	0.1917808219178082	0.2465753424657534	0.4589041095890411	A	A	3	-10.0	0.4026387934071375	0.9927873131232244
001100	146	0.2671232876712329	0.2260273972602739	0.2191780821917808	0.2876712328767123	0.4452054794520548	A	A	3	-12.4	1.4508928902643672	1.005247510766352
001101	146	0.3082191780821918	0.1575342465753424	0.2808219178082192	0.2534246575342466	0.4383561643835616	A	A	3	-13.4	0.1073247678541843	0.998584330523188
001102	146	0.3219178082191781	0.1506849315068493	0.2671232876712329	0.2602739726027397	0.4178082191780822	A	G	3	-6.8	0.6218200691091437	0.9983630517766968
001103	146	0.2808219178082192	0.1986301369863013	0.273972602739726	0.2465753424657534	0.4726027397260274	A	A	3	-11.8	0.4476450548260491	1.0040464778909377
001104	146	0.2945205479452055	0.2397260273972602	0.2191780821917808	0.2465753424657534	0.4589041095890411	A	G	3	-10.1	1.2618021683103535	1.019466200355586
001105	146	0.2602739726027397	0.2191780821917808	0.273972602739726	0.2465753424657534	0.4931506849315068	A	T	3	-13.1	0.8123064138063361	1.0009676122208022
001106	146	0.2328767123287671	0.2397260273972602	0.2397260273972602	0.2876712328767123	0.4794520547945205	A	C	3	-10.2	1.5735149797203334	1.0018042743263895
001107	146	0.2602739726027397	0.2397260273972602	0.2671232876712329	0.2328767123287671	0.5068493150684932	A	C	3	-16.7	1.077158091278125	1.0095485883092965
001108	146	0.2808219178082192	0.1986301369863013	0.3013698630136986	0.2191780821917808	0.5	A	A	3	-17.0	1.1602938341204267	0.9861833224487015
001109	146	0.2397260273972602	0.2671232876712329	0.2534246575342466	0.2397260273972602	0.5205479452054794	A	G	3	-12.2	0.8240487947761866	0.9709754649514084
001110	146	0.3287671232876712	0.1986301369863013	0.2397260273972602	0.2328767123287671	0.4383561643835616	A	C	3	-12.5	0.4443387431225381	0.990141732399988
001111	146	0.1917808219178082	0.2465753424657534	0.2534246575342466	0.3082191780821918	0.5	A	T	3	-13.4	0.8297552906274444	1.011252129785703
001112	146	0.2808219178082192	0.1917808219178082	0.2328767123287671	0.2945205479452055	0.4246575342465753	A	C	3	-12.2	0.3803429635770841	1.0024008638547686
001113	146	0.2945205479452055	0.2602739726027397	0.2123287671232876	0.2328767123287671	0.4726027397260274	A	G	3	-14.9	0.864327385618539	1.0088716279315937
001114	146	0.2876712328767123	0.2945205479452055	0.2123287671232876	0.2054794520547945	0.5068493150684932	A	A	4	-16.0	0.2124764869082852	0.9691368630295756
001115	146	0.2876712328767123	0.184931506849315	0.273972602739726	0.2534246575342466	0.4589041095890411	A	G	3	-16.0	0.5833741578544525	1.0023802715150008
001116	146	0.2054794520547945	0.2397260273972602	0.2945205479452055	0.2602739726027397	0.5342465753424658	A	A	3	-14.2	1.6655721904808931	1.0239954406231973
001117	146	0.2397260273972602	0.2397260273972602	0.2260273972602739	0.2945205479452055	0.4657534246575342	A	G	3	-12.3	1.1838338989232358	1.0133673470594151
001118	146	0.2465753424657534	0.2465753424657534	0.2602739726027397	0.2465753424657534	0.5068493150684932	T	G	4	-18.5	1.484109445905582	1.0103453112817553
001119	146	0.2465753424657534	0.2397260273972602	0.2328767123287671	0.2808219178082192	0.4726027397260274	A	G	3	-8.1	2.13538976986574	1.0236128680973713
001120	146	0.2602739726027397	0.2328767123287671	0.2876712328767123	0.2191780821917808	0.5205479452054794	A	A	3	-14.0	1.9993256944552864	1.010531331958386
001121	146	0.2260273972602739	0.2671232876712329	0.2123287671232876	0.2945205479452055	0.4794520547945205	A	G	3	-16.6	0.9119189680804348	0.991411725888334
001122	146	0.2397260273972602	0.2534246575342466	0.2397260273972602	0.2671232876712329	0.4931506849315068	A	G	3	-11.1	2.717407778859957	1.0167363047203088
001123	146	0.2808219178082192	0.2876712328767123	0.2465753424657534	0.184931506849315	0.5342465753424658	A	G	3	-17.7	1.1548746866100337	1.0510989985030792
001124	146	0.2945205479452055	0.2260273972602739	0.2808219178082192	0.1986301369863013	0.5068493150684932	A	A	3	-19.6	1.0257473800948855	0.9990217696690326
001125	146	0.2671232876712329	0.3082191780821918	0.2260273972602739	0.1986301369863013	0.5342465753424658	T	A	5	-15.5	1.580741902964213	1.008462875409627
001126	146	0.273972602739726	0.2054794520547945	0.2671232876712329	0.2534246575342466	0.4726027397260274	A	T	3	-11.4	0.1132102004128207	0.9872406213115116
001127	146	0.273972602739726	0.2054794520547945	0.2260273972602739	0.2945205479452055	0.4315068493150685	A	C	3	-19.1	0.3010249491288612	1.005254183935752
001128	146	0.3082191780821918	0.2671232876712329	0.1986301369863013	0.2260273972602739	0.4657534246575342	A	T	3	-14.5	0.4532073284919609	1.0081072750695412
001129	146	0.3013698630136986	0.273972602739726	0.2054794520547945	0.2191780821917808	0.4794520547945205	A	C	5	-16.5	0.1886201877131555	0.977053493583965
001130	146	0.2534246575342466	0.2054794520547945	0.2945205479452055	0.2465753424657534	0.5	A	C	3	-12.3	1.8293518049900277	1.0037454813351308
001131	146	0.2465753424657534	0.2808219178082192	0.2328767123287671	0.2397260273972602	0.5136986301369864	T	C	5	-19.2	0.3235271341630606	0.9886876859287844
001132	146	0.2191780821917808	0.2671232876712329	0.2534246575342466	0.2602739726027397	0.5205479452054794	A	G	3	-18.5	0.6420088386909171	0.9982601924039772
001133	146	0.2602739726027397	0.273972602739726	0.1575342465753424	0.3082191780821918	0.4315068493150685	A	G	3	-9.8	0.2410383336256234	0.975858489126602
001134	146	0.273972602739726	0.2465753424657534	0.2397260273972602	0.2397260273972602	0.4863013698630137	T	A	5	-17.1	0.8227650228477834	0.9872724550879088
001135	146	0.3287671232876712	0.2123287671232876	0.2191780821917808	0.2397260273972602	0.4315068493150685	A	C	4	-9.6	0.4327873006185896	0.9916629157059056
001136	146	0.2876712328767123	0.273972602739726	0.1712328767123287	0.2671232876712329	0.4452054794520548	C	G	4	-10.9	0.4865954364263364	0.9821850666784004
001137	146	0.2465753424657534	0.2123287671232876	0.2328767123287671	0.3082191780821918	0.4452054794520548	A	A	3	-13.1	1.0516738522920477	0.9968729242154666
001138	146	0.2671232876712329	0.2260273972602739	0.2808219178082192	0.2260273972602739	0.5068493150684932	A	C	3	-12.1	0.902182250431974	1.0113358293277812
001139	146	0.2671232876712329	0.2123287671232876	0.2260273972602739	0.2945205479452055	0.4383561643835616	A	T	3	-8.4	0.6138138338488002	0.9739536065571948
001140	146	0.3150684931506849	0.2260273972602739	0.2123287671232876	0.2465753424657534	0.4383561643835616	A	C	3	-11.1	1.2068261200759656	1.0039308778511795
001141	146	0.2671232876712329	0.1917808219178082	0.273972602739726	0.2671232876712329	0.4657534246575342	A	A	3	-15.0	0.5655963089753817	0.9941604509800586
001142	146	0.2191780821917808	0.2397260273972602	0.2808219178082192	0.2602739726027397	0.5205479452054794	A	G	3	-13.3	0.8066900414136546	1.0035024277337812
001143	146	0.2534246575342466	0.2123287671232876	0.3219178082191781	0.2123287671232876	0.5342465753424658	A	C	3	-11.8	1.797104392329083	1.0150189541910772
001144	146	0.2328767123287671	0.3013698630136986	0.2397260273972602	0.2260273972602739	0.541095890410959	A	T	4	-18.9	1.426054755608153	1.0071466870942958
001145	146	0.273972602739726	0.2054794520547945	0.2945205479452055	0.2260273972602739	0.5	A	G	3	-13.7	2.674274896371701	1.004597298866839
001146	146	0.3219178082191781	0.2123287671232876	0.2054794520547945	0.2602739726027397	0.4178082191780822	T	T	4	-12.6	0.1798127058147972	0.9911385999847726
001147	146	0.3150684931506849	0.1780821917808219	0.2328767123287671	0.273972602739726	0.410958904109589	A	A	3	-11.1	0.3029212996458415	0.9977883530309116
001148	146	0.1780821917808219	0.2260273972602739	0.3561643835616438	0.2397260273972602	0.5821917808219178	A	G	3	-17.9	3.621128880112242	1.017356743000606
001149	146	0.3082191780821918	0.1986301369863013	0.2876712328767123	0.2054794520547945	0.4863013698630137	A	A	5	-16.2	1.252980842037799	0.9938344932903246
001150	146	0.2602739726027397	0.2602739726027397	0.2602739726027397	0.2191780821917808	0.5205479452054794	A	C	3	-16.5	1.7981021820670278	1.0138194304712234
001151	146	0.2602739726027397	0.2671232876712329	0.2123287671232876	0.2602739726027397	0.4794520547945205	A	A	3	-13.5	1.1024130453451482	1.0008145127848875
001152	146	0.184931506849315	0.2671232876712329	0.2945205479452055	0.2534246575342466	0.5616438356164384	A	C	3	-17.9	2.2625922012848565	1.0296170258232806
001153	146	0.3013698630136986	0.2260273972602739	0.1986301369863013	0.273972602739726	0.4246575342465753	A	A	3	-11.9	0.2969996427807603	0.973315980419543
001154	146	0.2945205479452055	0.273972602739726	0.1917808219178082	0.2397260273972602	0.4657534246575342	A	T	4	-12.6	0.8636151753454326	0.9881782588482456
001155	146	0.2945205479452055	0.2465753424657534	0.184931506849315	0.273972602739726	0.4315068493150685	A	G	3	-13.6	0.3077997931310565	0.980020743810336
001156	146	0.2602739726027397	0.2054794520547945	0.273972602739726	0.2602739726027397	0.4794520547945205	A	G	3	-15.8	1.532954335710948	1.0047497589047492
001157	146	0.2191780821917808	0.2602739726027397	0.2397260273972602	0.2808219178082192	0.5	A	G	3	-21.2	0.8844644780069473	0.98526284721356
001158	146	0.2191780821917808	0.273972602739726	0.2534246575342466	0.2534246575342466	0.5273972602739726	A	C	3	-14.0	1.66678158225234	1.0156438537597865
001159	146	0.2465753424657534	0.3082191780821918	0.1712328767123287	0.273972602739726	0.4794520547945205	A	A	3	-13.9	0.2778323876213096	0.9899141051777244
001160	146	0.3150684931506849	0.1712328767123287	0.2328767123287671	0.2808219178082192	0.4041095890410959	A	A	3	-11.8	0.4369448302822031	0.983728136597611
001161	146	0.2397260273972602	0.2671232876712329	0.2876712328767123	0.2054794520547945	0.5547945205479452	T	A	4	-18.7	2.8216733628066235	1.0114157497471163
001162	146	0.273972602739726	0.2191780821917808	0.2397260273972602	0.2671232876712329	0.4589041095890411	A	C	3	-15.1	1.021173682954336	1.013783429286024
001163	146	0.2808219178082192	0.2260273972602739	0.2397260273972602	0.2534246575342466	0.4657534246575342	A	T	3	-20.3	0.5811896856472779	1.0390941987964517
001164	146	0.2328767123287671	0.273972602739726	0.2945205479452055	0.1986301369863013	0.5684931506849316	A	C	3	-19.5	5.135792669491232	1.02604157228434
001165	146	0.2123287671232876	0.2397260273972602	0.2876712328767123	0.2602739726027397	0.5273972602739726	A	A	3	-18.0	1.3018077106200232	1.0200108493601638
001166	146	0.2191780821917808	0.2602739726027397	0.2671232876712329	0.2534246575342466	0.5273972602739726	A	T	3	-17.0	0.9363819679436768	0.9951857862440772
001167	146	0.2602739726027397	0.2328767123287671	0.2465753424657534	0.2602739726027397	0.4794520547945205	A	A	3	-18.3	0.9629235064506456	0.9888680690656012
001168	146	0.3287671232876712	0.2328767123287671	0.2328767123287671	0.2054794520547945	0.4657534246575342	A	T	3	-8.0	0.3538577261124824	1.0001173808107109
001169	146	0.2465753424657534	0.2054794520547945	0.2671232876712329	0.2808219178082192	0.4726027397260274	A	T	3	-17.0	0.2436770812268037	0.9802562306110874
001170	146	0.2260273972602739	0.2534246575342466	0.2534246575342466	0.2671232876712329	0.5068493150684932	A	C	3	-16.7	0.2865346718998687	0.9908532710017648
001171	146	0.2191780821917808	0.2397260273972602	0.2671232876712329	0.273972602739726	0.5068493150684932	A	A	3	-20.6	9.392784976397747	1.0425755188695467
001172	146	0.2465753424657534	0.2534246575342466	0.2465753424657534	0.2534246575342466	0.5	A	T	3	-15.5	0.2165278603700456	0.9826530748178728
001173	146	0.273972602739726	0.184931506849315	0.3082191780821918	0.2328767123287671	0.4931506849315068	A	T	3	-13.8	0.7864328746040935	0.9911400535497756
001174	146	0.2123287671232876	0.2260273972602739	0.2328767123287671	0.3287671232876712	0.4589041095890411	A	C	3	-16.3	0.2694478974248852	0.990193519029985
001175	146	0.2123287671232876	0.2602739726027397	0.2260273972602739	0.3013698630136986	0.4863013698630137	A	C	3	-17.7	0.3482066660507432	1.0085470479114094
001176	146	0.3013698630136986	0.2260273972602739	0.2465753424657534	0.2260273972602739	0.4726027397260274	A	A	3	-12.7	0.5839991859752764	0.994728220938732
001177	146	0.2465753424657534	0.2260273972602739	0.273972602739726	0.2534246575342466	0.5	A	C	3	-17.3	2.155420312923097	1.041902908186237
001178	146	0.2876712328767123	0.2876712328767123	0.2054794520547945	0.2191780821917808	0.4931506849315068	A	G	3	-9.5	0.7143082853596939	1.000700911865365
001179	146	0.2602739726027397	0.2328767123287671	0.2534246575342466	0.2534246575342466	0.4863013698630137	A	T	3	-16.0	0.9333900621987884	1.0047533527569856
001180	146	0.2671232876712329	0.2465753424657534	0.2260273972602739	0.2602739726027397	0.4726027397260274	A	C	3	-10.6	0.1785214433111138	0.9854171959720084
001181	146	0.3082191780821918	0.2123287671232876	0.2328767123287671	0.2465753424657534	0.4452054794520548	T	G	5	-16.0	0.5584689239405081	0.9895391434937412
001182	146	0.2671232876712329	0.2054794520547945	0.2945205479452055	0.2328767123287671	0.5	A	G	3	-14.7	0.9299080782759074	1.0005222367344075
001183	146	0.2876712328767123	0.2123287671232876	0.1575342465753424	0.3424657534246575	0.3698630136986301	A	G	3	-7.4	0.3307529620938443	1.0040784364619413
001184	146	0.2876712328767123	0.2260273972602739	0.2397260273972602	0.2465753424657534	0.4657534246575342	A	T	5	-13.5	0.6894695604439623	0.9860602363410648
001185	146	0.273972602739726	0.2054794520547945	0.2808219178082192	0.2397260273972602	0.4863013698630137	A	A	3	-14.0	1.5889384630584953	1.003491032231516
001186	146	0.2602739726027397	0.2397260273972602	0.2534246575342466	0.2465753424657534	0.4931506849315068	A	A	3	-12.4	1.075699128616164	1.000553132718393
001187	146	0.2876712328767123	0.2397260273972602	0.3013698630136986	0.1712328767123287	0.541095890410959	A	G	3	-11.3	1.4230476188420889	1.0125821733133962
001188	146	0.2876712328767123	0.2876712328767123	0.1917808219178082	0.2328767123287671	0.4794520547945205	T	G	5	-15.3	0.9028725951337312	1.0349547729393842
001189	146	0.3082191780821918	0.2328767123287671	0.2054794520547945	0.2534246575342466	0.4383561643835616	A	T	3	-15.6	0.1521159511714845	0.9900409371903004
001190	146	0.3219178082191781	0.2328767123287671	0.2123287671232876	0.2328767123287671	0.4452054794520548	A	C	3	-9.9	0.433205335087888	0.9915646928427508
001191	146	0.2397260273972602	0.2876712328767123	0.2328767123287671	0.2397260273972602	0.5205479452054794	A	A	3	-16.6	0.127788568447676	1.007061046046689
001192	146	0.3082191780821918	0.2191780821917808	0.2328767123287671	0.2397260273972602	0.4520547945205479	A	C	3	-11.2	0.2143028143389849	0.9811425457272848
001193	146	0.1986301369863013	0.2465753424657534	0.2602739726027397	0.2945205479452055	0.5068493150684932	A	T	3	-20.8	0.7831454900713806	0.9897775988007368
001194	146	0.2191780821917808	0.273972602739726	0.2191780821917808	0.2876712328767123	0.4931506849315068	A	A	3	-16.8	0.498335843306301	1.0058443695098602
001195	146	0.2465753424657534	0.2123287671232876	0.2602739726027397	0.2808219178082192	0.4726027397260274	A	T	3	-17.3	0.374273463650791	0.9839963638106196
001196	146	0.2534246575342466	0.2534246575342466	0.2534246575342466	0.2397260273972602	0.5068493150684932	A	G	3	-11.8	0.7344088344457758	1.002968673739844
001197	146	0.2876712328767123	0.184931506849315	0.2808219178082192	0.2465753424657534	0.4657534246575342	A	A	3	-14.0	0.5201588862145397	1.0007034432379516
001198	146	0.2465753424657534	0.2671232876712329	0.2671232876712329	0.2191780821917808	0.5342465753424658	T	G	5	-18.2	2.3157539897136528	1.0053779134709253
001199	146	0.273972602739726	0.2876712328767123	0.2054794520547945	0.2328767123287671	0.4931506849315068	A	T	3	-8.8	1.4930682242761697	1.0006824169052129
001200	146	0.3082191780821918	0.2123287671232876	0.2397260273972602	0.2397260273972602	0.4520547945205479	A	T	3	-12.8	0.1205968219936316	0.98375791217528
001201	146	0.2054794520547945	0.2534246575342466	0.2671232876712329	0.273972602739726	0.5205479452054794	A	A	3	-17.5	2.6363395481304392	1.0329544106796849
001202	146	0.2671232876712329	0.2534246575342466	0.2602739726027397	0.2191780821917808	0.5136986301369864	A	G	4	-13.9	0.9673535219562012	1.014520866938345
001203	146	0.2397260273972602	0.2876712328767123	0.2123287671232876	0.2602739726027397	0.5	A	C	3	-10.5	1.487677559155242	1.0065269565375674
001204	146	0.2534246575342466	0.2328767123287671	0.2945205479452055	0.2191780821917808	0.5273972602739726	T	G	5	-19.5	2.318158834935808	1.0212534156814823
001205	146	0.2465753424657534	0.2328767123287671	0.2054794520547945	0.3150684931506849	0.4383561643835616	A	T	4	-10.5	0.4518416412223113	1.001952299314737
001206	146	0.2602739726027397	0.2534246575342466	0.2534246575342466	0.2328767123287671	0.5068493150684932	A	G	3	-13.9	0.318560693618944	0.9894459309495068
001207	146	0.2054794520547945	0.2534246575342466	0.2534246575342466	0.2876712328767123	0.5068493150684932	A	G	3	-14.4	2.7300660785203963	1.0119412940517067
001208	146	0.2534246575342466	0.2534246575342466	0.1986301369863013	0.2945205479452055	0.4520547945205479	A	G	3	-11.1	0.7043000263162068	1.005362893386772
001209	146	0.2602739726027397	0.1986301369863013	0.273972602739726	0.2671232876712329	0.4726027397260274	A	T	3	-12.9	0.796396004118389	0.9831208923677306
001210	146	0.2465753424657534	0.2260273972602739	0.2671232876712329	0.2602739726027397	0.4931506849315068	A	G	3	-12.4	0.3946722882324671	1.0062352031982391
001211	146	0.273972602739726	0.2671232876712329	0.2397260273972602	0.2191780821917808	0.5068493150684932	A	G	3	-12.4	0.1923977166626976	1.0131769298096127
001212	146	0.2534246575342466	0.2671232876712329	0.2465753424657534	0.2328767123287671	0.5136986301369864	A	A	3	-20.3	0.464885935215216	0.9949151433260228
001213	146	0.2191780821917808	0.273972602739726	0.2397260273972602	0.2671232876712329	0.5136986301369864	A	A	3	-20.3	0.8287501254997417	0.9879064480137631
001214	146	0.2602739726027397	0.3082191780821918	0.2328767123287671	0.1986301369863013	0.541095890410959	A	C	3	-14.3	1.0609192159547416	1.0103169263272511
001215	146	0.2876712328767123	0.2191780821917808	0.2534246575342466	0.2397260273972602	0.4726027397260274	A	A	3	-11.0	1.1823760937586938	1.0050422697745829
001216	146	0.2465753424657534	0.273972602739726	0.2534246575342466	0.2260273972602739	0.5273972602739726	A	A	4	-19.0	0.8101408802429275	1.0048875900939769
001217	146	0.2602739726027397	0.2808219178082192	0.1780821917808219	0.2808219178082192	0.4589041095890411	A	G	3	-9.1	0.6130032642487789	0.984676448556208
001218	146	0.2602739726027397	0.2328767123287671	0.2671232876712329	0.2397260273972602	0.5	A	C	3	-15.9	0.5197846077274688	0.995333786319226
001219	146	0.3219178082191781	0.2191780821917808	0.2054794520547945	0.2534246575342466	0.4246575342465753	A	T	3	-8.8	0.4907515973385433	0.988238075513036
001220	146	0.2876712328767123	0.2534246575342466	0.2328767123287671	0.2260273972602739	0.4863013698630137	T	C	4	-11.3	0.4685641744535279	1.0152813197423982
001221	146	0.2534246575342466	0.2191780821917808	0.273972602739726	0.2534246575342466	0.4931506849315068	A	T	3	-9.7	0.8194035878737027	1.0105407079320414
001222	146	0.2191780821917808	0.2808219178082192	0.2328767123287671	0.2671232876712329	0.5136986301369864	A	A	3	-14.2	0.4592141441660112	0.9808703789202816
001223	146	0.273972602739726	0.2534246575342466	0.2260273972602739	0.2465753424657534	0.4794520547945205	T	A	5	-11.3	0.1468877711648707	1.0017309473515648
001224	146	0.2602739726027397	0.2671232876712329	0.2328767123287671	0.2397260273972602	0.5	A	G	3	-12.4	0.5555821407736178	1.000093260396152
001225	146	0.273972602739726	0.2602739726027397	0.2397260273972602	0.2260273972602739	0.5	A	C	3	-18.4	0.1864386722139193	0.9916700175302556
001226	146	0.3013698630136986	0.2328767123287671	0.2397260273972602	0.2260273972602739	0.4726027397260274	A	C	4	-16.0	0.7024410923413241	0.9936047824897652
001227	146	0.3150684931506849	0.2191780821917808	0.2602739726027397	0.2054794520547945	0.4794520547945205	T	G	5	-12.8	0.5919194174064454	1.000193651703224
001228	146	0.2534246575342466	0.2534246575342466	0.1917808219178082	0.3013698630136986	0.4452054794520548	A	A	3	-9.7	0.5025984771617774	0.9814910093267372
001229	146	0.2602739726027397	0.2328767123287671	0.1712328767123287	0.3356164383561644	0.4041095890410959	T	C	5	-8.3	0.1302229739106511	0.9773234378939942
001230	146	0.2260273972602739	0.2876712328767123	0.2465753424657534	0.2397260273972602	0.5342465753424658	A	G	3	-15.7	2.815544197514776	1.0201356778818913
001231	146	0.2534246575342466	0.184931506849315	0.2260273972602739	0.3356164383561644	0.410958904109589	A	G	3	-8.0	0.1360506696851423	0.9859993667024796
001232	146	0.2328767123287671	0.2808219178082192	0.2397260273972602	0.2465753424657534	0.5205479452054794	A	C	3	-15.4	2.7211996899557622	1.016546068247485
001233	146	0.2945205479452055	0.3356164383561644	0.2260273972602739	0.1438356164383561	0.5616438356164384	A	C	3	-15.3	1.4546205665742789	1.0147041187358117
001234	146	0.2876712328767123	0.2191780821917808	0.2397260273972602	0.2534246575342466	0.4589041095890411	T	C	5	-8.1	0.1458133289301532	1.042161580668579
001235	146	0.2465753424657534	0.2602739726027397	0.2054794520547945	0.2876712328767123	0.4657534246575342	A	G	3	-16.6	0.909940834328706	1.0061543638062556
001236	146	0.273972602739726	0.2397260273972602	0.2397260273972602	0.2465753424657534	0.4794520547945205	A	G	3	-11.8	0.8089930632710856	0.9950223560079848
001237	146	0.2191780821917808	0.2876712328767123	0.2876712328767123	0.2054794520547945	0.5753424657534246	A	T	3	-17.6	2.728348373448955	1.0203232552225154
001238	146	0.3013698630136986	0.1917808219178082	0.2876712328767123	0.2191780821917808	0.4794520547945205	A	A	3	-11.6	0.2384309993907343	0.9873345926761596
001239	146	0.2465753424657534	0.2191780821917808	0.2671232876712329	0.2671232876712329	0.4863013698630137	A	C	3	-10.3	0.131959134794945	0.9870752654065312
001240	146	0.2123287671232876	0.2397260273972602	0.2945205479452055	0.2534246575342466	0.5342465753424658	A	T	4	-19.4	2.279698161966111	1.0218977422776263
001241	146	0.273972602739726	0.2397260273972602	0.2465753424657534	0.2397260273972602	0.4863013698630137	A	T	3	-16.7	0.2217492527491835	0.9881813033910376
001242	146	0.2602739726027397	0.2808219178082192	0.2123287671232876	0.2465753424657534	0.4931506849315068	T	C	4	-13.6	2.0872674895261194	1.025336600790739
001243	146	0.3150684931506849	0.273972602739726	0.2054794520547945	0.2054794520547945	0.4794520547945205	A	A	3	-17.6	0.3645332997126639	0.9783481033547587
001244	146	0.2945205479452055	0.3356164383561644	0.1575342465753424	0.2123287671232876	0.4931506849315068	A	T	3	-11.3	0.4029520139941538	0.9885703525891436
001245	146	0.2328767123287671	0.2123287671232876	0.2945205479452055	0.2602739726027397	0.5068493150684932	T	G	5	-14.7	0.3435673742552438	0.9913734940172146
001246	146	0.3150684931506849	0.2397260273972602	0.2054794520547945	0.2397260273972602	0.4452054794520548	A	T	3	-10.6	0.7853455110486245	0.9847850986491624
001247	146	0.3082191780821918	0.2465753424657534	0.2328767123287671	0.2123287671232876	0.4794520547945205	A	A	3	-14.8	0.8948588982628886	0.9852091697633296
001248	146	0.2671232876712329	0.1986301369863013	0.2191780821917808	0.3150684931506849	0.4178082191780822	A	G	3	-9.4	1.2017223839186766	0.9748488240971792
001249	146	0.184931506849315	0.2465753424657534	0.2808219178082192	0.2876712328767123	0.5273972602739726	A	C	3	-12.0	1.6244083026556166	1.0215572687901096
001250	146	0.2945205479452055	0.1986301369863013	0.2397260273972602	0.2671232876712329	0.4383561643835616	A	C	3	-9.4	0.424323200208306	0.9954936793191156
001251	146	0.2534246575342466	0.2534246575342466	0.2397260273972602	0.2534246575342466	0.4931506849315068	A	C	3	-16.8	0.374886140328053	0.9948968029488112
001252	146	0.2876712328767123	0.2465753424657534	0.2328767123287671	0.2328767123287671	0.4794520547945205	A	T	3	-21.1	0.3316186554540032	1.0041120525564509
001253	146	0.2397260273972602	0.2328767123287671	0.2808219178082192	0.2465753424657534	0.5136986301369864	A	C	3	-17.1	0.8977788388303153	1.0110583561423367
001254	146	0.2808219178082192	0.2397260273972602	0.2191780821917808	0.2602739726027397	0.4589041095890411	A	C	3	-11.5	0.5623802443227314	0.9936475737392716
001255	146	0.3219178082191781	0.1712328767123287	0.2123287671232876	0.2945205479452055	0.3835616438356164	A	A	3	-6.5	0.1527783549485864	0.9963172232972166
001256	146	0.2534246575342466	0.2260273972602739	0.2602739726027397	0.2602739726027397	0.4863013698630137	A	G	3	-16.6	1.2025116482789493	1.0061363615059795
001257	146	0.2260273972602739	0.2602739726027397	0.2671232876712329	0.2465753424657534	0.5273972602739726	A	C	3	-19.6	1.2424915958325973	1.0047811505967763
001258	146	0.2397260273972602	0.2602739726027397	0.2534246575342466	0.2465753424657534	0.5136986301369864	A	A	3	-17.0	1.4610284524500463	1.0204841743783042
001259	146	0.2671232876712329	0.3219178082191781	0.2260273972602739	0.184931506849315	0.547945205479452	A	T	3	-12.7	2.3273691084386576	1.0178570784599548
001260	146	0.2671232876712329	0.2465753424657534	0.2808219178082192	0.2054794520547945	0.5273972602739726	A	G	3	-12.3	4.577667656846693	1.021828393870572
001261	146	0.2397260273972602	0.2534246575342466	0.2328767123287671	0.273972602739726	0.4863013698630137	A	T	3	-17.6	1.2877521825813831	1.0079020686845774
001262	146	0.2671232876712329	0.2602739726027397	0.2328767123287671	0.2397260273972602	0.4931506849315068	A	A	3	-18.1	0.5822837135639751	0.9907206743918228
001263	146	0.2876712328767123	0.2671232876712329	0.2397260273972602	0.2054794520547945	0.5068493150684932	A	C	3	-11.6	0.6998351406282302	1.0065497357519837
001264	146	0.3287671232876712	0.2876712328767123	0.2191780821917808	0.1643835616438356	0.5068493150684932	A	A	3	-18.8	1.6446246897869286	0.9781876219788213
001265	146	0.2808219178082192	0.2534246575342466	0.2054794520547945	0.2602739726027397	0.4589041095890411	A	G	3	-11.6	0.5501789449211819	0.995298194746674
001266	146	0.2945205479452055	0.2054794520547945	0.2602739726027397	0.2397260273972602	0.4657534246575342	A	C	3	-13.8	1.321737222598848	0.9960403450505572
001267	146	0.273972602739726	0.2260273972602739	0.1780821917808219	0.3219178082191781	0.4041095890410959	A	G	3	-9.7	0.074888843804542	0.9637454990795452
001268	146	0.2945205479452055	0.2808219178082192	0.2465753424657534	0.1780821917808219	0.5273972602739726	A	A	3	-16.6	0.9681490255126436	0.9961169126340528
001269	146	0.2671232876712329	0.2671232876712329	0.2328767123287671	0.2328767123287671	0.5	A	A	3	-13.0	1.9008413463725635	1.0154584453455424
001270	146	0.2876712328767123	0.2602739726027397	0.2328767123287671	0.2191780821917808	0.4931506849315068	A	C	3	-17.1	0.9030801743330548	1.0182349586483057
001271	146	0.2328767123287671	0.3013698630136986	0.2671232876712329	0.1986301369863013	0.5684931506849316	A	A	3	-19.7	2.5761252233870464	1.026809927426323
001272	146	0.2876712328767123	0.2397260273972602	0.184931506849315	0.2876712328767123	0.4246575342465753	A	T	3	-18.6	0.2784019359087277	0.9786312057205044
001273	146	0.273972602739726	0.2602739726027397	0.2123287671232876	0.2534246575342466	0.4726027397260274	A	A	3	-12.6	0.5472669616389707	0.982521552048596
001274	146	0.2260273972602739	0.2465753424657534	0.2328767123287671	0.2945205479452055	0.4794520547945205	A	G	3	-15.4	0.3106968324468784	0.9994037773341916
001275	146	0.2534246575342466	0.3561643835616438	0.2123287671232876	0.1780821917808219	0.5684931506849316	A	T	3	-15.6	4.6506918304621285	1.0184020794457054
001276	146	0.273972602739726	0.2397260273972602	0.2260273972602739	0.2602739726027397	0.4657534246575342	T	G	4	-12.7	0.3051592480033551	0.9916745162873656
001277	146	0.2602739726027397	0.1986301369863013	0.273972602739726	0.2671232876712329	0.4726027397260274	A	A	3	-8.5	0.4552976696268115	0.9987825751095506
001278	146	0.2534246575342466	0.2808219178082192	0.2054794520547945	0.2602739726027397	0.4863013698630137	A	G	3	-9.6	1.137019564199766	1.0001836565507438
001279	146	0.2328767123287671	0.2465753424657534	0.2876712328767123	0.2328767123287671	0.5342465753424658	A	A	3	-15.1	0.7761399635696266	0.9903422108391632
001280	146	0.2123287671232876	0.2534246575342466	0.3150684931506849	0.2191780821917808	0.5684931506849316	A	G	3	-16.2	7.472036571853856	1.0519433369415483
001281	146	0.273972602739726	0.3150684931506849	0.1917808219178082	0.2191780821917808	0.5068493150684932	T	T	5	-17.3	0.2800675964537817	1.0291990443171064
001282	146	0.3082191780821918	0.2808219178082192	0.1712328767123287	0.2397260273972602	0.4520547945205479	A	A	3	-7.2	0.9257342865270384	1.0002343334727148
001283	146	0.2328767123287671	0.273972602739726	0.2602739726027397	0.2328767123287671	0.5342465753424658	A	G	3	-14.3	1.4358051493853012	0.9915569384858636
001284	146	0.3150684931506849	0.2260273972602739	0.2191780821917808	0.2397260273972602	0.4452054794520548	A	A	3	-13.0	0.7085259958495995	1.0013908324055378
001285	146	0.2945205479452055	0.2191780821917808	0.2191780821917808	0.2671232876712329	0.4383561643835616	T	A	4	-15.6	0.0849905947633141	0.9691368630295756
001286	146	0.273972602739726	0.2876712328767123	0.2054794520547945	0.2328767123287671	0.4931506849315068	A	C	3	-10.9	0.8233669665128966	1.017008351483884
001287	146	0.3287671232876712	0.2328767123287671	0.2328767123287671	0.2054794520547945	0.4657534246575342	A	T	3	-8.9	0.3145677992034157	0.9910724380283288
001288	146	0.2602739726027397	0.2328767123287671	0.2465753424657534	0.2602739726027397	0.4794520547945205	A	G	3	-12.9	0.3437750728806119	1.0010126222553608
001289	146	0.2465753424657534	0.2671232876712329	0.2328767123287671	0.2534246575342466	0.5	A	C	3	-15.8	1.5601698875402017	1.003707426695177
001290	146	0.3493150684931507	0.2260273972602739	0.2123287671232876	0.2123287671232876	0.4383561643835616	A	G	3	-12.3	0.1217711168272757	0.9621917851150352
001291	146	0.2328767123287671	0.2671232876712329	0.2465753424657534	0.2534246575342466	0.5136986301369864	A	C	3	-18.6	1.2383301053293754	1.0167266485406257
001292	146	0.2397260273972602	0.184931506849315	0.2671232876712329	0.3082191780821918	0.4520547945205479	A	A	3	-12.4	0.6626491155365399	0.9727096731933258
001293	146	0.2260273972602739	0.2191780821917808	0.2671232876712329	0.2876712328767123	0.4863013698630137	A	G	3	-8.8	0.5252408090075357	1.0537239266262606
001294	146	0.2534246575342466	0.2945205479452055	0.2671232876712329	0.184931506849315	0.5616438356164384	A	A	3	-14.9	0.2121692402607544	1.0076748231233423
001295	146	0.273972602739726	0.2808219178082192	0.2328767123287671	0.2123287671232876	0.5136986301369864	A	C	3	-14.5	1.150902229147684	1.0110170348534853
001296	146	0.2876712328767123	0.2534246575342466	0.273972602739726	0.184931506849315	0.5273972602739726	A	T	3	-18.9	0.6347492942089085	1.0054071131762368
001297	146	0.2602739726027397	0.2534246575342466	0.2054794520547945	0.2808219178082192	0.4589041095890411	A	A	3	-10.5	0.3166199882753839	0.9848713698301902
001298	146	0.3150684931506849	0.1986301369863013	0.2534246575342466	0.2328767123287671	0.4520547945205479	A	C	3	-12.3	0.987204374703226	0.9767365623905032
001299	146	0.2945205479452055	0.2260273972602739	0.2465753424657534	0.2328767123287671	0.4726027397260274	A	A	3	-13.4	0.8015557301077123	0.9837958387545096
001300	146	0.273972602739726	0.2945205479452055	0.2260273972602739	0.2054794520547945	0.5205479452054794	A	A	3	-17.9	1.2609493995196923	1.0080799553553226
001301	146	0.2671232876712329	0.2465753424657534	0.2397260273972602	0.2465753424657534	0.4863013698630137	A	C	3	-16.9	0.683108505057684	1.005716575749234
001302	146	0.2397260273972602	0.2534246575342466	0.2397260273972602	0.2671232876712329	0.4931506849315068	A	A	3	-19.1	0.0679154126689287	0.9912013844167744
001303	146	0.2671232876712329	0.2876712328767123	0.1917808219178082	0.2534246575342466	0.4794520547945205	T	C	4	-12.4	0.6044079174007256	1.0146662590611373
001304	146	0.2602739726027397	0.2876712328767123	0.2602739726027397	0.1917808219178082	0.547945205479452	A	T	3	-16.9	0.8611205919278635	1.0088596534319798
001305	146	0.3082191780821918	0.2602739726027397	0.2328767123287671	0.1986301369863013	0.4931506849315068	T	A	4	-20.6	0.3790549021902261	0.9769597308381645
001306	146	0.2534246575342466	0.2465753424657534	0.273972602739726	0.2260273972602739	0.5205479452054794	A	C	3	-16.9	0.7543670036896237	0.9988084388910116
001307	146	0.2602739726027397	0.3219178082191781	0.184931506849315	0.2328767123287671	0.5068493150684932	A	G	3	-17.1	0.816147081728174	1.002236039583299
001308	146	0.2328767123287671	0.2260273972602739	0.2534246575342466	0.2876712328767123	0.4794520547945205	A	G	3	-19.3	1.6471981428027131	1.0216030557656457
001309	146	0.3082191780821918	0.2397260273972602	0.2123287671232876	0.2397260273972602	0.4520547945205479	A	G	3	-13.6	0.1660555904989269	0.969589849741199
001310	146	0.2671232876712329	0.2808219178082192	0.2465753424657534	0.2054794520547945	0.5273972602739726	T	G	5	-16.4	0.6094656396437589	0.9981932436198432
001311	146	0.2260273972602739	0.2671232876712329	0.273972602739726	0.2328767123287671	0.541095890410959	A	G	3	-19.3	0.8806212268866449	1.0048611137482897
001312	146	0.3424657534246575	0.273972602739726	0.2534246575342466	0.1301369863013698	0.5273972602739726	A	A	3	-13.7	1.2441974466125647	0.9940203357556838
001313	146	0.3013698630136986	0.1780821917808219	0.2123287671232876	0.3082191780821918	0.3904109589041096	A	A	3	-11.5	0.2119139173204351	0.9824260925471464
001314	146	0.2602739726027397	0.2054794520547945	0.2945205479452055	0.2397260273972602	0.5	A	A	3	-12.1	1.6498604464904372	1.008303459474332
001315	146	0.2465753424657534	0.2808219178082192	0.2260273972602739	0.2465753424657534	0.5068493150684932	A	A	3	-15.2	0.940103818529096	1.0035378938175683
001316	146	0.273972602739726	0.2260273972602739	0.2328767123287671	0.2671232876712329	0.4589041095890411	T	C	5	-16.5	0.1607944980152178	0.9954452039664428
001317	146	0.2191780821917808	0.3082191780821918	0.2397260273972602	0.2328767123287671	0.547945205479452	A	T	3	-17.3	1.567456769899799	1.0030199943962093
001318	146	0.2191780821917808	0.2397260273972602	0.2808219178082192	0.2602739726027397	0.5205479452054794	A	C	3	-18.4	0.978310500257908	0.9869050256372696
001319	146	0.2876712328767123	0.2054794520547945	0.2602739726027397	0.2465753424657534	0.4657534246575342	A	C	3	-13.5	0.5005359647664643	0.994201626918428
001320	146	0.2602739726027397	0.2671232876712329	0.273972602739726	0.1986301369863013	0.541095890410959	A	A	3	-20.4	2.843122043507717	1.008449964808381
001321	146	0.2534246575342466	0.2945205479452055	0.2260273972602739	0.2260273972602739	0.5205479452054794	A	C	3	-15.4	1.5958546257622868	1.014677549377029
001322	146	0.2808219178082192	0.2191780821917808	0.2602739726027397	0.2397260273972602	0.4794520547945205	A	T	3	-11.4	1.7673740226332653	1.0255270688404965
001323	146	0.2602739726027397	0.2328767123287671	0.2123287671232876	0.2945205479452055	0.4452054794520548	A	G	3	-13.2	0.7583500298760694	0.995310901316094
001324	146	0.2602739726027397	0.2602739726027397	0.1917808219178082	0.2876712328767123	0.4520547945205479	T	C	5	-12.3	0.541111342879363	1.001925952931666
001325	146	0.2465753424657534	0.2534246575342466	0.2054794520547945	0.2945205479452055	0.4589041095890411	A	A	3	-19.0	0.6935609552102517	1.0022666371253763
001326	146	0.3082191780821918	0.1917808219178082	0.273972602739726	0.2260273972602739	0.4657534246575342	A	A	3	-11.8	0.5210581401671412	1.0039160035216423
001327	146	0.3150684931506849	0.2328767123287671	0.2191780821917808	0.2328767123287671	0.4520547945205479	A	T	3	-11.1	0.0593520903320501	0.9928036058009528
001328	146	0.2602739726027397	0.2260273972602739	0.2465753424657534	0.2671232876712329	0.4726027397260274	A	G	3	-15.1	0.9981843156385256	1.0031406711695192
001329	146	0.3082191780821918	0.2808219178082192	0.1986301369863013	0.2123287671232876	0.4794520547945205	T	A	4	-10.5	0.7466453970195276	1.0057363038360847
001330	146	0.2602739726027397	0.2328767123287671	0.2054794520547945	0.3013698630136986	0.4383561643835616	A	C	3	-15.6	1.101943690259981	0.99484089050518
001331	146	0.273972602739726	0.273972602739726	0.2328767123287671	0.2191780821917808	0.5068493150684932	A	A	3	-16.4	0.2041491862033541	0.9859164906376884
001332	146	0.2397260273972602	0.2534246575342466	0.2397260273972602	0.2671232876712329	0.4931506849315068	A	C	3	-10.8	1.1343931828428655	1.009391959200706
001333	146	0.273972602739726	0.2123287671232876	0.2671232876712329	0.2465753424657534	0.4794520547945205	A	A	3	-17.9	0.7661016163949023	0.995137130828792
001334	146	0.3013698630136986	0.2328767123287671	0.1917808219178082	0.273972602739726	0.4246575342465753	A	T	3	-14.9	0.1200032913142554	0.9996934397584912
001335	146	0.273972602739726	0.3150684931506849	0.2191780821917808	0.1917808219178082	0.5342465753424658	A	C	3	-17.1	0.3016332385267134	1.0002801832981572
001336	146	0.2397260273972602	0.2602739726027397	0.2054794520547945	0.2945205479452055	0.4657534246575342	A	C	3	-10.6	1.0441012831119825	1.0089111310576857
001337	146	0.273972602739726	0.2808219178082192	0.2671232876712329	0.1780821917808219	0.547945205479452	A	A	3	-12.0	4.661741104468481	1.028512161155395
001338	146	0.2945205479452055	0.2465753424657534	0.1712328767123287	0.2876712328767123	0.4178082191780822	T	A	4	-9.7	0.268558560066407	0.9394418980518782
001339	146	0.2808219178082192	0.2397260273972602	0.1986301369863013	0.2808219178082192	0.4383561643835616	T	G	5	-14.9	0.4256996831769012	0.9921512379278724
001340	146	0.3219178082191781	0.1643835616438356	0.2671232876712329	0.2465753424657534	0.4315068493150685	A	G	3	-10.3	0.6034687391077295	0.9875521605177278
001341	146	0.2876712328767123	0.2328767123287671	0.2397260273972602	0.2397260273972602	0.4726027397260274	A	G	3	-18.4	1.344695638031945	0.999037504097668
001342	146	0.2191780821917808	0.3082191780821918	0.2397260273972602	0.2328767123287671	0.547945205479452	A	G	3	-17.1	1.4731022209574507	1.0126324380119218
001343	146	0.3219178082191781	0.2397260273972602	0.2123287671232876	0.2260273972602739	0.4520547945205479	A	A	3	-11.9	0.779777221794343	0.9712879858365046
001344	146	0.1643835616438356	0.3219178082191781	0.2534246575342466	0.2602739726027397	0.5753424657534246	A	T	3	-14.9	0.2540189374979822	1.0554567530871195
001345	146	0.2465753424657534	0.3082191780821918	0.184931506849315	0.2602739726027397	0.4931506849315068	A	C	3	-12.5	0.5665416507815888	1.0011461491038425
001346	146	0.2054794520547945	0.2602739726027397	0.2602739726027397	0.273972602739726	0.5205479452054794	A	T	3	-18.1	7.801214720252231	1.0496317037280785
001347	146	0.2397260273972602	0.2260273972602739	0.2328767123287671	0.3013698630136986	0.4589041095890411	T	A	4	-14.2	0.5645180254681699	1.0162418020096955
001348	146	0.2808219178082192	0.2671232876712329	0.2397260273972602	0.2123287671232876	0.5068493150684932	A	A	3	-11.8	0.4131083726804413	0.9976224955979436
001349	146	0.2876712328767123	0.273972602739726	0.2260273972602739	0.2123287671232876	0.5	T	T	4	-22.0	0.1718668828932009	0.9807405115123812
001350	146	0.2465753424657534	0.2602739726027397	0.2465753424657534	0.2465753424657534	0.5068493150684932	A	A	3	-18.6	1.277220949395682	0.9995972142239316
001351	146	0.2602739726027397	0.1917808219178082	0.3219178082191781	0.2260273972602739	0.5136986301369864	A	T	3	-12.2	1.0907891356050208	1.020060214125473
001352	146	0.3013698630136986	0.2054794520547945	0.2534246575342466	0.2397260273972602	0.4589041095890411	A	C	3	-17.0	0.0793621257251214	1.0040027931541686
001353	146	0.2876712328767123	0.273972602739726	0.184931506849315	0.2534246575342466	0.4589041095890411	A	C	3	-12.9	1.3465532148682733	1.0126212218159063
001354	146	0.2671232876712329	0.2260273972602739	0.2534246575342466	0.2534246575342466	0.4794520547945205	A	T	3	-15.7	0.3980910314026512	0.9956578298762264
001355	146	0.2876712328767123	0.2054794520547945	0.2534246575342466	0.2534246575342466	0.4589041095890411	A	A	3	-17.9	0.9124022137504598	0.996450751202685
001356	146	0.2671232876712329	0.2123287671232876	0.2602739726027397	0.2602739726027397	0.4726027397260274	A	T	3	-13.1	0.4070507513358997	0.9959827209401316
001357	146	0.2602739726027397	0.2602739726027397	0.2465753424657534	0.2328767123287671	0.5068493150684932	A	T	3	-18.6	0.5440472728208724	0.9979755897016928
001358	146	0.2123287671232876	0.2602739726027397	0.3013698630136986	0.2260273972602739	0.5616438356164384	A	T	3	-16.1	4.524506020549482	1.040604356462809
001359	146	0.2465753424657534	0.2397260273972602	0.3424657534246575	0.1712328767123287	0.5821917808219178	A	G	3	-16.1	1.523927285649017	1.0533861003334706
001360	146	0.3287671232876712	0.2123287671232876	0.2260273972602739	0.2328767123287671	0.4383561643835616	A	A	3	-13.5	0.4540435547125627	0.9999785276700368
001361	146	0.2876712328767123	0.273972602739726	0.2328767123287671	0.2054794520547945	0.5068493150684932	T	C	4	-13.6	1.5707605826458602	1.011836858147429
001362	146	0.3013698630136986	0.2123287671232876	0.1917808219178082	0.2945205479452055	0.4041095890410959	A	A	3	-14.0	0.3731708987920282	0.9876540392825848
001363	146	0.3219178082191781	0.2534246575342466	0.2123287671232876	0.2123287671232876	0.4657534246575342	A	C	3	-16.4	0.4863021596157492	1.004113974374924
001364	146	0.2671232876712329	0.2671232876712329	0.2123287671232876	0.2534246575342466	0.4794520547945205	A	C	3	-12.9	0.6334174846120594	0.9881995694354354
001365	146	0.3082191780821918	0.2534246575342466	0.2054794520547945	0.2328767123287671	0.4589041095890411	A	C	3	-12.2	0.1616643254319117	0.9731051753663263
001366	146	0.2808219178082192	0.2534246575342466	0.1986301369863013	0.2671232876712329	0.4520547945205479	T	T	3	-14.6	0.4356497957504778	1.0015265958035835
001367	146	0.2671232876712329	0.2534246575342466	0.1780821917808219	0.3013698630136986	0.4315068493150685	A	T	4	-14.9	0.122258472385483	0.9719947656625656
001368	146	0.3150684931506849	0.2191780821917808	0.2260273972602739	0.2397260273972602	0.4452054794520548	A	G	3	-13.4	0.6332309141041539	0.9966469936299174
001369	146	0.2397260273972602	0.2328767123287671	0.2945205479452055	0.2328767123287671	0.5273972602739726	A	T	3	-14.6	0.1082130147751651	1.0393156960408272
001370	146	0.1986301369863013	0.2534246575342466	0.2876712328767123	0.2602739726027397	0.541095890410959	A	A	3	-19.5	2.6927991686694623	0.9954778925475568
001371	146	0.2465753424657534	0.2465753424657534	0.2534246575342466	0.2534246575342466	0.5	A	G	3	-16.7	0.9586264611370388	1.0085356357716269
001372	146	0.3424657534246575	0.1986301369863013	0.2602739726027397	0.1986301369863013	0.4589041095890411	A	G	3	-12.0	0.8305176346187446	0.9956318850576468
001373	146	0.3082191780821918	0.184931506849315	0.2397260273972602	0.2671232876712329	0.4246575342465753	A	A	3	-8.3	0.2772154188691803	0.9562097283705576
001374	146	0.2534246575342466	0.2808219178082192	0.1780821917808219	0.2876712328767123	0.4589041095890411	T	A	4	-11.0	0.6912974435438365	0.9856717864256876
001375	146	0.2534246575342466	0.2191780821917808	0.2876712328767123	0.2397260273972602	0.5068493150684932	A	G	3	-19.6	1.390109919855757	1.0024738733556195
001376	146	0.2534246575342466	0.2260273972602739	0.3013698630136986	0.2191780821917808	0.5273972602739726	A	G	3	-17.3	2.118396661440768	0.9965229826997952
001377	146	0.2534246575342466	0.2945205479452055	0.1643835616438356	0.2876712328767123	0.4589041095890411	T	A	4	-10.3	0.5480090589193073	0.9849163930110733
001378	146	0.2602739726027397	0.2602739726027397	0.2808219178082192	0.1986301369863013	0.541095890410959	T	T	4	-16.4	0.7178718169456748	1.0039001548961526
001379	146	0.273972602739726	0.2123287671232876	0.2534246575342466	0.2602739726027397	0.4657534246575342	A	A	3	-17.7	0.196587518737666	0.9822700002938072
001380	146	0.2191780821917808	0.2397260273972602	0.2876712328767123	0.2534246575342466	0.5273972602739726	A	C	3	-19.3	0.8611954726549893	0.9936283199010932
001381	146	0.1712328767123287	0.2671232876712329	0.3082191780821918	0.2534246575342466	0.5753424657534246	A	A	3	-20.1	3.792813359665264	1.0249392915829214
001382	146	0.2808219178082192	0.1438356164383561	0.2534246575342466	0.3219178082191781	0.3972602739726027	A	G	3	-12.9	0.1635804764788259	0.9798407024466114
001383	146	0.3150684931506849	0.2191780821917808	0.2465753424657534	0.2191780821917808	0.4657534246575342	T	C	5	-7.7	0.6335945427281496	0.982587410980023
001384	146	0.2328767123287671	0.2534246575342466	0.2671232876712329	0.2465753424657534	0.5205479452054794	A	C	3	-19.6	0.9678581121162289	1.0038473515718476
001385	146	0.3013698630136986	0.2945205479452055	0.1780821917808219	0.2260273972602739	0.4726027397260274	A	A	3	-7.7	0.3181552366217746	0.9808721440524384
001386	146	0.2671232876712329	0.2602739726027397	0.2054794520547945	0.2671232876712329	0.4657534246575342	A	G	3	-9.8	1.104676149949703	1.0043961172817968
001387	146	0.2876712328767123	0.2328767123287671	0.2260273972602739	0.2534246575342466	0.4589041095890411	A	T	3	-12.0	0.7698991155384811	0.9953838412264072
001388	146	0.2808219178082192	0.2054794520547945	0.2397260273972602	0.273972602739726	0.4452054794520548	T	G	5	-15.7	0.614007439593734	0.9953744555847558
001389	146	0.2671232876712329	0.2054794520547945	0.2602739726027397	0.2671232876712329	0.4657534246575342	A	G	3	-9.1	0.8980253904886267	0.9978724082199568
001390	146	0.3013698630136986	0.2123287671232876	0.2465753424657534	0.2397260273972602	0.4589041095890411	A	T	4	-13.2	0.2481222674692994	0.9735643091404906
001391	146	0.2054794520547945	0.2671232876712329	0.2260273972602739	0.3013698630136986	0.4931506849315068	A	T	3	-13.2	0.4764949741192842	0.9921946226144078
001392	146	0.3013698630136986	0.2397260273972602	0.1917808219178082	0.2671232876712329	0.4315068493150685	A	A	3	-11.4	0.5094214072273793	0.9856970592533242
001393	146	0.2534246575342466	0.2534246575342466	0.2602739726027397	0.2328767123287671	0.5136986301369864	A	G	3	-14.0	1.9662684563561028	1.0066382397317943
001394	146	0.2534246575342466	0.2123287671232876	0.2876712328767123	0.2465753424657534	0.5	A	G	3	-16.6	0.7692103266854157	0.9861257335279564
001395	146	0.2808219178082192	0.2671232876712329	0.1986301369863013	0.2534246575342466	0.4657534246575342	A	C	3	-14.9	0.4800748218780691	0.9770903642297878
001396	146	0.2671232876712329	0.273972602739726	0.273972602739726	0.184931506849315	0.547945205479452	A	C	3	-17.6	1.9562234461234984	1.0230453660993692
001397	146	0.2808219178082192	0.2808219178082192	0.2534246575342466	0.184931506849315	0.5342465753424658	A	C	3	-19.0	1.3601759013964947	1.0124824893105604
001398	146	0.3287671232876712	0.2123287671232876	0.1575342465753424	0.3013698630136986	0.3698630136986301	A	T	4	-4.9	0.1557461112133359	0.9984578158855992
001399	146	0.2808219178082192	0.273972602739726	0.2534246575342466	0.1917808219178082	0.5273972602739726	A	T	3	-11.6	0.652414760544902	1.0021525247369636
001400	146	0.2260273972602739	0.1917808219178082	0.2602739726027397	0.3219178082191781	0.4520547945205479	A	T	3	-12.0	0.2441631569724552	0.9904417655607816
001401	146	0.3013698630136986	0.2465753424657534	0.2328767123287671	0.2191780821917808	0.4794520547945205	A	A	3	-16.1	0.2407523755198537	0.9985285283213222
001402	146	0.2534246575342466	0.2328767123287671	0.3356164383561644	0.1780821917808219	0.5684931506849316	A	A	3	-22.0	1.6979282995249587	0.998575247385654
001403	146	0.2534246575342466	0.2534246575342466	0.2260273972602739	0.2671232876712329	0.4794520547945205	A	A	3	-11.2	0.2201403220957337	0.9919514315657632
001404	146	0.2671232876712329	0.2191780821917808	0.2328767123287671	0.2808219178082192	0.4520547945205479	A	A	3	-12.5	0.2435391686349317	0.9866045520818796
001405	146	0.3013698630136986	0.2123287671232876	0.2054794520547945	0.2808219178082192	0.4178082191780822	A	G	3	-9.6	0.0849905947633141	0.9691368630295756
001406	146	0.3150684931506849	0.2260273972602739	0.1712328767123287	0.2876712328767123	0.3972602739726027	A	T	3	-13.3	0.1477465330139021	0.99623421920998
001407	146	0.2191780821917808	0.2671232876712329	0.2876712328767123	0.2260273972602739	0.5547945205479452	A	T	3	-16.9	2.479453129487541	1.0518583575738636
001408	146	0.2191780821917808	0.2397260273972602	0.2465753424657534	0.2945205479452055	0.4863013698630137	A	A	3	-13.9	1.0437081629750236	1.0039956559520284
001409	146	0.2534246575342466	0.2602739726027397	0.2876712328767123	0.1986301369863013	0.547945205479452	T	A	5	-20.8	1.172106451696586	1.0020160614625993
001410	146	0.3356164383561644	0.2191780821917808	0.184931506849315	0.2602739726027397	0.4041095890410959	A	T	3	-7.8	0.3124310025218589	1.0068410496938822
001411	146	0.2808219178082192	0.2397260273972602	0.2123287671232876	0.2671232876712329	0.4520547945205479	A	G	3	-11.0	0.5160378668107922	0.9886570054533058
001412	146	0.2534246575342466	0.2397260273972602	0.2602739726027397	0.2465753424657534	0.5	C	G	3	-13.0	4.246120098529231	1.0159746982782534
001413	146	0.2465753424657534	0.2671232876712329	0.2671232876712329	0.2191780821917808	0.5342465753424658	A	T	3	-20.6	2.7316580793658027	1.0166484247639629
001414	146	0.2465753424657534	0.2054794520547945	0.2397260273972602	0.3082191780821918	0.4452054794520548	A	T	3	-12.8	0.2483187885170114	0.9820340297254804
001415	146	0.3082191780821918	0.2191780821917808	0.2945205479452055	0.1780821917808219	0.5136986301369864	A	G	3	-15.5	0.2901720376751608	1.003999921660488
001416	146	0.2945205479452055	0.2602739726027397	0.2328767123287671	0.2123287671232876	0.4931506849315068	A	C	3	-20.9	4.588759175380473	1.0359395875712931
001417	146	0.2876712328767123	0.2808219178082192	0.2602739726027397	0.1712328767123287	0.541095890410959	A	A	3	-15.8	0.4510575172192924	1.0030648027473166
001418	146	0.2054794520547945	0.3219178082191781	0.273972602739726	0.1986301369863013	0.5958904109589042	A	A	3	-17.8	1.863349494672936	1.0629612869562823
001419	146	0.2054794520547945	0.3013698630136986	0.2465753424657534	0.2465753424657534	0.547945205479452	A	C	3	-14.7	1.4485420528630653	1.0255034611554683
001420	146	0.2260273972602739	0.3013698630136986	0.2328767123287671	0.2397260273972602	0.5342465753424658	A	A	3	-16.1	3.819088227249297	1.023002297699177
001421	146	0.2054794520547945	0.2534246575342466	0.3013698630136986	0.2397260273972602	0.5547945205479452	A	C	3	-18.0	3.6455295282029994	1.0243397700711263
001422	146	0.2534246575342466	0.273972602739726	0.1917808219178082	0.2808219178082192	0.4657534246575342	T	T	5	-12.3	0.6738849917536813	0.9994554124162116
001423	146	0.2808219178082192	0.2123287671232876	0.1986301369863013	0.3082191780821918	0.410958904109589	A	A	3	-7.7	0.1402375045729973	0.9856462353304845
001424	146	0.2054794520547945	0.2808219178082192	0.2465753424657534	0.2671232876712329	0.5273972602739726	A	C	3	-10.8	1.2157308265392903	1.0101142554509897
001425	146	0.3493150684931507	0.2534246575342466	0.1917808219178082	0.2054794520547945	0.4452054794520548	A	C	3	-7.6	0.6921480241863045	0.9876062379182065
001426	146	0.2397260273972602	0.2945205479452055	0.2328767123287671	0.2328767123287671	0.5273972602739726	A	C	3	-12.4	0.4363967830741213	0.9962514918270248
001427	146	0.3219178082191781	0.1643835616438356	0.2397260273972602	0.273972602739726	0.4041095890410959	A	C	3	-15.8	0.1511696245798543	0.9832606711289106
001428	146	0.2465753424657534	0.2876712328767123	0.273972602739726	0.1917808219178082	0.5616438356164384	A	A	3	-16.8	1.4012557852716334	1.0156658682570117
001429	146	0.2260273972602739	0.2123287671232876	0.273972602739726	0.2876712328767123	0.4863013698630137	A	G	3	-11.6	0.2148714807156355	0.998064763717668
001430	146	0.2602739726027397	0.2602739726027397	0.2534246575342466	0.2260273972602739	0.5136986301369864	A	T	3	-20.3	0.8917258194799134	0.9873887986932122
001431	146	0.2534246575342466	0.2328767123287671	0.2328767123287671	0.2808219178082192	0.4657534246575342	C	C	3	-12.0	0.7918906612661417	0.9773585116197436
001432	146	0.3150684931506849	0.2054794520547945	0.2260273972602739	0.2534246575342466	0.4315068493150685	A	T	3	-13.4	0.1954828125410764	0.9892044383780276
001433	146	0.273972602739726	0.2123287671232876	0.2534246575342466	0.2602739726027397	0.4657534246575342	A	C	3	-11.7	1.0520751778041684	1.0077807385247646
001434	146	0.2671232876712329	0.2671232876712329	0.2397260273972602	0.2260273972602739	0.5068493150684932	A	C	4	-16.2	0.8817102083067866	1.004989363638583
001435	146	0.2671232876712329	0.1712328767123287	0.2397260273972602	0.3219178082191781	0.410958904109589	A	A	3	-12.6	0.1621166828695523	0.984988762248585
001436	146	0.2328767123287671	0.2671232876712329	0.2671232876712329	0.2328767123287671	0.5342465753424658	A	A	3	-14.2	0.3110674842723909	0.9663345004637448
001437	146	0.2465753424657534	0.2602739726027397	0.2328767123287671	0.2602739726027397	0.4931506849315068	A	A	3	-13.2	0.7651835605021463	1.006466222286033
001438	146	0.2191780821917808	0.2534246575342466	0.3013698630136986	0.2260273972602739	0.5547945205479452	A	A	3	-17.5	0.9783033961514028	1.0286600852180063
001439	146	0.2876712328767123	0.2054794520547945	0.2602739726027397	0.2465753424657534	0.4657534246575342	A	C	3	-7.3	0.3994261295951908	0.9805392459803584
001440	146	0.2123287671232876	0.2328767123287671	0.3219178082191781	0.2328767123287671	0.5547945205479452	A	C	3	-19.7	2.1873594739228825	1.018217658533334
001441	146	0.2876712328767123	0.2671232876712329	0.1917808219178082	0.2534246575342466	0.4589041095890411	A	G	3	-13.7	0.2101897437266648	0.9828846656311084
001442	146	0.2876712328767123	0.2602739726027397	0.2260273972602739	0.2260273972602739	0.4863013698630137	A	G	3	-15.9	1.411765821517695	1.0016536420371192
001443	146	0.2876712328767123	0.2397260273972602	0.2602739726027397	0.2123287671232876	0.5	T	C	5	-12.6	0.4138945210729635	0.99516618182329
001444	146	0.3150684931506849	0.1917808219178082	0.2465753424657534	0.2465753424657534	0.4383561643835616	T	A	4	-14.2	0.3811987019781525	0.978263492067534
001445	146	0.2876712328767123	0.2191780821917808	0.2260273972602739	0.2671232876712329	0.4452054794520548	A	C	3	-15.4	0.9304785594818994	1.000013409132383
001446	146	0.2602739726027397	0.2602739726027397	0.2465753424657534	0.2328767123287671	0.5068493150684932	A	C	3	-15.4	0.8438896963960157	1.0248978695772406
001447	146	0.3287671232876712	0.2876712328767123	0.2328767123287671	0.1506849315068493	0.5205479452054794	A	T	3	-20.1	0.1206294115337967	1.005462288330494
001448	146	0.2123287671232876	0.2534246575342466	0.273972602739726	0.2602739726027397	0.5273972602739726	A	G	3	-11.3	0.4941000624542474	1.0069045808165165
001449	146	0.3082191780821918	0.1986301369863013	0.2602739726027397	0.2328767123287671	0.4589041095890411	T	G	5	-13.4	0.7147566004686512	0.9723711185525428
001450	146	0.273972602739726	0.2260273972602739	0.2328767123287671	0.2671232876712329	0.4589041095890411	C	C	5	-14.0	0.9479933759267564	1.0012221757594342
001451	146	0.3219178082191781	0.2328767123287671	0.184931506849315	0.2602739726027397	0.4178082191780822	A	T	3	-11.5	0.4654762560857024	0.9856933230937244
001452	146	0.1780821917808219	0.2397260273972602	0.3013698630136986	0.2808219178082192	0.541095890410959	A	A	3	-17.2	1.9894054051069807	1.0209061015187808
001453	146	0.3150684931506849	0.2328767123287671	0.2260273972602739	0.2260273972602739	0.4589041095890411	A	C	3	-15.5	2.2322182970837634	1.0097365857134275
001454	146	0.2260273972602739	0.2602739726027397	0.2397260273972602	0.273972602739726	0.5	T	A	4	-16.5	1.2293101746537791	1.0040958437539276
001455	146	0.2876712328767123	0.1917808219178082	0.2671232876712329	0.2534246575342466	0.4589041095890411	A	A	3	-15.1	0.5456614164944581	0.9905740575546196
001456	146	0.3082191780821918	0.2191780821917808	0.2328767123287671	0.2397260273972602	0.4520547945205479	A	T	3	-11.7	0.4902224270859007	1.0076895644536237
001457	146	0.2808219178082192	0.2671232876712329	0.2465753424657534	0.2054794520547945	0.5136986301369864	A	G	4	-16.1	1.492327575925071	1.0055481065657148
001458	146	0.2876712328767123	0.3219178082191781	0.1780821917808219	0.2123287671232876	0.5	T	A	5	-11.8	0.7227781807759325	0.9929755692399362
001459	146	0.2945205479452055	0.2397260273972602	0.2328767123287671	0.2328767123287671	0.4726027397260274	A	T	3	-11.4	0.4586627418868237	0.9732419855082984
001460	146	0.3150684931506849	0.2397260273972602	0.2260273972602739	0.2191780821917808	0.4657534246575342	A	T	3	-18.7	0.2002492255816031	0.988674775960522
001461	146	0.2054794520547945	0.2876712328767123	0.2260273972602739	0.2808219178082192	0.5136986301369864	T	G	4	-12.1	1.0665288238652442	1.0184751531850462
001462	146	0.2808219178082192	0.2602739726027397	0.2328767123287671	0.2260273972602739	0.4931506849315068	A	G	3	-16.2	0.710674782819444	1.0015856588878147
001463	146	0.2465753424657534	0.3219178082191781	0.1986301369863013	0.2328767123287671	0.5205479452054794	A	C	3	-18.1	1.212479949997084	0.9983312242252148
001464	146	0.363013698630137	0.1917808219178082	0.2123287671232876	0.2328767123287671	0.4041095890410959	A	A	3	-10.8	0.1626210605066413	0.974333858884791
001465	146	0.2397260273972602	0.2397260273972602	0.2054794520547945	0.3150684931506849	0.4452054794520548	A	T	3	-14.5	0.5742488865743002	0.9749306437974996
001466	146	0.2465753424657534	0.2602739726027397	0.2260273972602739	0.2671232876712329	0.4863013698630137	A	A	3	-16.8	0.4690072805870134	0.9974438841016278
001467	146	0.2945205479452055	0.2534246575342466	0.2602739726027397	0.1917808219178082	0.5136986301369864	A	A	3	-17.1	1.661315410180621	1.0034892261319208
001468	146	0.2191780821917808	0.2876712328767123	0.2602739726027397	0.2328767123287671	0.547945205479452	A	T	3	-12.1	1.8750946808333615	1.007516853783771
001469	146	0.2876712328767123	0.1986301369863013	0.2328767123287671	0.2808219178082192	0.4315068493150685	A	G	3	-16.3	0.3048366023842825	0.9794831905913378
001470	146	0.273972602739726	0.2602739726027397	0.2945205479452055	0.1712328767123287	0.5547945205479452	A	A	3	-18.2	0.5527891037276395	0.9992344128477864
001471	146	0.2671232876712329	0.2397260273972602	0.2328767123287671	0.2602739726027397	0.4726027397260274	A	G	3	-13.4	0.3306690298277857	0.9881789826195436
001472	146	0.2808219178082192	0.2191780821917808	0.2534246575342466	0.2465753424657534	0.4726027397260274	A	G	3	-13.7	0.9164057858346832	1.0138191048789962
001473	146	0.3013698630136986	0.2191780821917808	0.2602739726027397	0.2191780821917808	0.4794520547945205	A	C	3	-13.4	0.1925358053068059	0.9839042407215298
001474	146	0.2397260273972602	0.273972602739726	0.2328767123287671	0.2534246575342466	0.5068493150684932	A	C	3	-15.5	0.2131395201919656	0.9814980339617184
001475	146	0.2876712328767123	0.2191780821917808	0.2397260273972602	0.2534246575342466	0.4589041095890411	T	A	4	-18.3	0.1042202656390306	1.0026048687893203
001476	146	0.2808219178082192	0.2465753424657534	0.2260273972602739	0.2465753424657534	0.4726027397260274	A	C	3	-13.0	1.2074176627750113	1.0219746336044928
001477	146	0.273972602739726	0.2123287671232876	0.2534246575342466	0.2602739726027397	0.4657534246575342	T	T	4	-12.8	0.5441417591470091	0.9906353016600674
001478	146	0.2876712328767123	0.2397260273972602	0.1780821917808219	0.2945205479452055	0.4178082191780822	A	G	3	-14.6	0.2557134128952626	0.9799830412442292
001479	146	0.2671232876712329	0.2397260273972602	0.2260273972602739	0.2671232876712329	0.4657534246575342	T	T	4	-14.7	0.8975105525593142	0.9924260755884364
001480	146	0.2671232876712329	0.2602739726027397	0.2397260273972602	0.2328767123287671	0.5	A	G	3	-14.3	1.140289725641897	1.0064571069407635
001481	146	0.2671232876712329	0.2397260273972602	0.2397260273972602	0.2534246575342466	0.4794520547945205	T	G	5	-13.4	0.7144239002580182	1.0001611819445897
001482	146	0.273972602739726	0.1986301369863013	0.3013698630136986	0.2260273972602739	0.5	A	A	3	-17.9	0.2974373705337225	0.9789729813003596
001483	146	0.2808219178082192	0.2191780821917808	0.2328767123287671	0.2671232876712329	0.4520547945205479	A	C	3	-9.6	0.3465626642651912	0.9970111938426578
001484	146	0.1986301369863013	0.2123287671232876	0.3082191780821918	0.2808219178082192	0.5205479452054794	A	G	3	-16.2	1.317271917033417	1.008700718875389
001485	146	0.2054794520547945	0.2876712328767123	0.2602739726027397	0.2465753424657534	0.547945205479452	A	C	3	-17.9	1.5395071187022271	1.0255965437468793
001486	146	0.2328767123287671	0.2671232876712329	0.273972602739726	0.2260273972602739	0.541095890410959	A	G	3	-17.8	1.444775475037653	1.0038377480126108
001487	146	0.3287671232876712	0.2260273972602739	0.2260273972602739	0.2191780821917808	0.4520547945205479	T	T	5	-14.6	0.1871107641194836	0.9943889871256952
001488	146	0.2397260273972602	0.2397260273972602	0.2945205479452055	0.2260273972602739	0.5342465753424658	C	G	3	-19.7	3.1553564868073543	1.0127956485487566
001489	146	0.2260273972602739	0.2602739726027397	0.2191780821917808	0.2945205479452055	0.4794520547945205	A	T	3	-13.1	0.1410863318537047	0.9593627056454078
001490	146	0.2808219178082192	0.2397260273972602	0.2328767123287671	0.2465753424657534	0.4726027397260274	A	T	3	-17.6	0.3255314633130158	0.9715320072100552
001491	146	0.2328767123287671	0.3013698630136986	0.2465753424657534	0.2191780821917808	0.547945205479452	A	A	3	-13.7	1.5196741946879144	1.0041589219734768
001492	146	0.2260273972602739	0.2191780821917808	0.3082191780821918	0.2465753424657534	0.5273972602739726	A	C	3	-19.8	1.3994898384494294	1.008187871960438
001493	146	0.2397260273972602	0.273972602739726	0.2397260273972602	0.2465753424657534	0.5136986301369864	A	T	3	-17.9	4.096217504767104	1.0254746577690852
001494	146	0.2671232876712329	0.2397260273972602	0.2534246575342466	0.2397260273972602	0.4931506849315068	A	C	3	-17.8	2.062079372663502	0.9973271633677424
001495	146	0.2876712328767123	0.2602739726027397	0.2397260273972602	0.2123287671232876	0.5	A	T	3	-12.1	1.37754027884533	0.9891728800804412
001496	146	0.2808219178082192	0.2123287671232876	0.273972602739726	0.2328767123287671	0.4863013698630137	A	T	3	-15.0	0.9970146864116908	0.9930117978065214
001497	146	0.1986301369863013	0.2328767123287671	0.2876712328767123	0.2808219178082192	0.5205479452054794	A	T	3	-16.0	2.235554189965054	1.0199240718349742
001498	146	0.1917808219178082	0.2671232876712329	0.3287671232876712	0.2123287671232876	0.5958904109589042	T	C	4	-20.0	1.4978595269169397	1.0128549268679532
001499	146	0.2534246575342466	0.1986301369863013	0.3013698630136986	0.2465753424657534	0.5	A	A	3	-17.9	0.6933170236936359	1.019915521391637
001500	146	0.2671232876712329	0.184931506849315	0.2260273972602739	0.3219178082191781	0.410958904109589	A	T	3	-13.3	0.1745685417403298	0.9792359474582906
001501	146	0.2808219178082192	0.2054794520547945	0.2602739726027397	0.2534246575342466	0.4657534246575342	A	A	3	-16.7	0.2506075030376317	0.9894845653842828
001502	146	0.273972602739726	0.1780821917808219	0.2671232876712329	0.2808219178082192	0.4452054794520548	A	T	3	-12.3	0.3889123812491193	0.9873363436694088
001503	146	0.3013698630136986	0.1917808219178082	0.2191780821917808	0.2876712328767123	0.410958904109589	T	T	4	-9.0	0.2276998693097845	0.9837348916732732
001504	146	0.2054794520547945	0.2260273972602739	0.2808219178082192	0.2876712328767123	0.5068493150684932	A	G	3	-16.8	1.4508266029369714	1.0017853192222277
001505	146	0.2602739726027397	0.2054794520547945	0.2808219178082192	0.2534246575342466	0.4863013698630137	C	T	3	-11.9	1.1721289149577074	1.0040614746944552
001506	146	0.2123287671232876	0.2534246575342466	0.2328767123287671	0.3013698630136986	0.4863013698630137	A	A	3	-13.4	0.9329469641406354	1.0108629872982915
001507	146	0.2671232876712329	0.2328767123287671	0.2945205479452055	0.2054794520547945	0.5273972602739726	A	T	3	-13.9	0.9210310621426442	0.9839242234767448
001508	146	0.3150684931506849	0.2123287671232876	0.2328767123287671	0.2397260273972602	0.4452054794520548	A	G	3	-10.2	0.3009287278101459	0.985931352972589
001509	146	0.2945205479452055	0.1986301369863013	0.2671232876712329	0.2397260273972602	0.4657534246575342	A	A	3	-10.6	0.0766932866500412	1.0044100044036626
001510	146	0.2602739726027397	0.2328767123287671	0.2534246575342466	0.2534246575342466	0.4863013698630137	A	A	3	-13.1	1.149146660520319	0.9897573401658804
001511	146	0.2465753424657534	0.2534246575342466	0.2534246575342466	0.2465753424657534	0.5068493150684932	A	T	3	-13.6	0.8463469453104447	0.9968998367439924
001512	146	0.2328767123287671	0.2260273972602739	0.2671232876712329	0.273972602739726	0.4931506849315068	A	C	3	-14.5	0.0803694298963607	0.978120898049336
001513	146	0.2602739726027397	0.2945205479452055	0.2054794520547945	0.2397260273972602	0.5	T	C	5	-11.4	0.9557210991666092	0.9984789958532224
001514	146	0.273972602739726	0.2328767123287671	0.2534246575342466	0.2397260273972602	0.4863013698630137	A	A	3	-15.4	1.1506397066044294	0.9863371892155076
001515	146	0.2328767123287671	0.2671232876712329	0.3150684931506849	0.184931506849315	0.5821917808219178	A	C	3	-18.7	3.975621937789121	1.0404117083331823
001516	146	0.2191780821917808	0.3287671232876712	0.2328767123287671	0.2191780821917808	0.5616438356164384	A	T	3	-16.3	3.642810272883342	1.0216739841553728
001517	146	0.2397260273972602	0.2397260273972602	0.2123287671232876	0.3082191780821918	0.4520547945205479	A	G	3	-12.4	0.3062385870420598	0.9904377893099244
001518	146	0.2876712328767123	0.2534246575342466	0.2191780821917808	0.2397260273972602	0.4726027397260274	A	T	3	-12.6	0.1432867288606846	0.9792517685286158
001519	146	0.2808219178082192	0.1986301369863013	0.2465753424657534	0.273972602739726	0.4452054794520548	A	A	3	-13.9	0.0927272553901416	0.9931768610034548
001520	146	0.2671232876712329	0.2808219178082192	0.2328767123287671	0.2191780821917808	0.5136986301369864	A	T	3	-17.7	0.1038789111108205	1.0524894144543089
001521	146	0.2671232876712329	0.2876712328767123	0.1917808219178082	0.2534246575342466	0.4794520547945205	A	C	3	-8.1	0.481006119131429	0.9860729777462744
001522	146	0.3013698630136986	0.2328767123287671	0.1986301369863013	0.2671232876712329	0.4315068493150685	A	T	3	-15.6	0.8223840698032726	1.0057091263425753
001523	146	0.2808219178082192	0.2602739726027397	0.1917808219178082	0.2671232876712329	0.4520547945205479	A	A	4	-16.5	0.6416124609429487	0.996599847400006
001524	146	0.2602739726027397	0.2191780821917808	0.2123287671232876	0.3082191780821918	0.4315068493150685	A	G	3	-10.9	0.3397588460413395	0.9826772793712414
001525	146	0.3698630136986301	0.1780821917808219	0.2397260273972602	0.2123287671232876	0.4178082191780822	A	A	3	-11.8	0.2498118447681747	0.9934943054724716
001526	146	0.2123287671232876	0.2328767123287671	0.2534246575342466	0.3013698630136986	0.4863013698630137	A	T	3	-13.8	1.815699398697852	0.9985854012493256
001527	146	0.273972602739726	0.2397260273972602	0.2260273972602739	0.2602739726027397	0.4657534246575342	A	T	3	-16.3	0.2111327377308391	0.9893389244256054
001528	146	0.2123287671232876	0.2397260273972602	0.3013698630136986	0.2465753424657534	0.541095890410959	A	G	3	-19.7	1.425528633175508	1.0195200377405338
001529	146	0.2534246575342466	0.2054794520547945	0.2397260273972602	0.3013698630136986	0.4452054794520548	A	C	3	-9.2	0.6065503497378779	0.9914382298366488
001530	146	0.2123287671232876	0.3082191780821918	0.2397260273972602	0.2397260273972602	0.547945205479452	A	C	3	-16.7	4.339611244129731	1.019469761253739
001531	146	0.2671232876712329	0.2123287671232876	0.2465753424657534	0.273972602739726	0.4589041095890411	A	T	3	-15.5	0.921599505775976	0.9705101732291936
001532	146	0.2534246575342466	0.2465753424657534	0.2123287671232876	0.2876712328767123	0.4589041095890411	A	T	3	-12.1	1.5526117483791064	0.9981252425623242
001533	146	0.2808219178082192	0.2808219178082192	0.1780821917808219	0.2602739726027397	0.4589041095890411	A	G	3	-13.2	0.2619153200848245	0.9943512414341226
001534	146	0.2397260273972602	0.2123287671232876	0.2671232876712329	0.2808219178082192	0.4794520547945205	A	A	3	-13.9	0.2697683628895107	0.9905590487390128
001535	146	0.2328767123287671	0.2602739726027397	0.2602739726027397	0.2465753424657534	0.5205479452054794	A	G	3	-18.2	0.8899796647979157	1.0056686262974202
001536	146	0.2397260273972602	0.2671232876712329	0.2191780821917808	0.273972602739726	0.4863013698630137	A	C	3	-12.9	0.2728951753375631	0.9994807603691764
001537	146	0.3150684931506849	0.1643835616438356	0.2397260273972602	0.2808219178082192	0.4041095890410959	A	T	3	-13.2	0.1087048620729583	0.9834831549796628
001538	146	0.2876712328767123	0.2123287671232876	0.2602739726027397	0.2397260273972602	0.4726027397260274	T	G	5	-19.0	0.3974686545917323	0.9947234162184024
001539	146	0.1986301369863013	0.3082191780821918	0.2260273972602739	0.2671232876712329	0.5342465753424658	A	C	3	-14.0	1.977331177862672	1.0055335512652563
001540	146	0.2260273972602739	0.2602739726027397	0.2260273972602739	0.2876712328767123	0.4863013698630137	A	T	3	-13.9	0.9624560948106412	0.9977962139212344
001541	146	0.2808219178082192	0.2397260273972602	0.2534246575342466	0.2260273972602739	0.4931506849315068	A	C	3	-18.2	0.993470767887946	0.9963301894913892
001542	146	0.2808219178082192	0.2602739726027397	0.2123287671232876	0.2465753424657534	0.4726027397260274	A	G	3	-14.9	0.2642163126057502	0.992913952173345
001543	146	0.2123287671232876	0.3013698630136986	0.3013698630136986	0.184931506849315	0.6027397260273972	A	G	3	-18.8	5.530518488130304	1.0319267365474534
001544	146	0.2945205479452055	0.2397260273972602	0.2260273972602739	0.2397260273972602	0.4657534246575342	A	C	4	-11.4	0.6539026947861241	0.9952477693846332
001545	146	0.2808219178082192	0.2876712328767123	0.184931506849315	0.2465753424657534	0.4726027397260274	T	T	4	-10.1	0.3577408847903279	0.9849845756026402
001546	146	0.2328767123287671	0.2191780821917808	0.2260273972602739	0.3219178082191781	0.4452054794520548	A	T	3	-10.5	0.5162922009185559	0.991318583670048
001547	146	0.2191780821917808	0.2945205479452055	0.2328767123287671	0.2534246575342466	0.5273972602739726	A	T	3	-16.4	1.2987869932547675	1.0029342751848167
001548	146	0.2123287671232876	0.2808219178082192	0.2534246575342466	0.2534246575342466	0.5342465753424658	A	G	3	-16.3	2.680312559636803	1.0255290764059544
001549	146	0.2808219178082192	0.2808219178082192	0.2260273972602739	0.2123287671232876	0.5068493150684932	A	C	3	-19.0	0.960293152950948	0.9993094967893922
001550	146	0.2328767123287671	0.2123287671232876	0.273972602739726	0.2808219178082192	0.4863013698630137	A	T	3	-15.6	0.7808312720798958	0.9900843723066636
001551	146	0.2465753424657534	0.2191780821917808	0.2945205479452055	0.2397260273972602	0.5136986301369864	A	C	3	-13.9	2.049428085250719	1.0221701912378474
001552	146	0.2671232876712329	0.2054794520547945	0.2671232876712329	0.2602739726027397	0.4726027397260274	A	G	3	-8.4	0.6622782689831739	0.9856891462804592
001553	146	0.2054794520547945	0.2671232876712329	0.2465753424657534	0.2808219178082192	0.5136986301369864	A	C	3	-15.6	1.393396136600726	1.0169679388972084
001554	146	0.2876712328767123	0.3013698630136986	0.2602739726027397	0.1506849315068493	0.5616438356164384	A	G	3	-15.8	2.289325700453158	1.013528562989939
001555	146	0.1986301369863013	0.2671232876712329	0.2602739726027397	0.273972602739726	0.5273972602739726	A	C	3	-15.6	0.7003194590362607	1.004147153191069
001556	146	0.2465753424657534	0.3150684931506849	0.2191780821917808	0.2191780821917808	0.5342465753424658	T	A	4	-15.1	1.1535252827207672	0.998348689591249
001557	146	0.2260273972602739	0.2534246575342466	0.2808219178082192	0.2397260273972602	0.5342465753424658	A	T	3	-16.2	0.6504830378363349	0.9900629549378184
001558	146	0.2534246575342466	0.2534246575342466	0.2465753424657534	0.2465753424657534	0.5	A	C	3	-11.5	1.4743341350536652	0.981572432212548
001559	146	0.3219178082191781	0.184931506849315	0.2602739726027397	0.2328767123287671	0.4452054794520548	T	C	5	-12.3	0.6281890489616869	0.9912396625146962
001560	146	0.3287671232876712	0.2465753424657534	0.1712328767123287	0.2534246575342466	0.4178082191780822	A	A	3	-10.9	0.2650514923213025	0.973973465356991
001561	146	0.2808219178082192	0.2191780821917808	0.2876712328767123	0.2123287671232876	0.5068493150684932	A	C	3	-18.2	0.4426771059012792	0.9982256401345128
001562	146	0.273972602739726	0.1780821917808219	0.2808219178082192	0.2671232876712329	0.4589041095890411	A	C	3	-10.6	1.5682330100865334	1.0073094579280577
001563	146	0.2465753424657534	0.2397260273972602	0.2671232876712329	0.2465753424657534	0.5068493150684932	A	C	3	-16.3	1.3811709304196809	1.0089147276512382
001564	146	0.2671232876712329	0.2602739726027397	0.273972602739726	0.1986301369863013	0.5342465753424658	A	C	3	-19.6	1.883488321182769	0.993534621945218
001565	146	0.2260273972602739	0.2876712328767123	0.2671232876712329	0.2191780821917808	0.5547945205479452	A	G	3	-18.9	3.827563427855861	1.0185829076783557
001566	146	0.2260273972602739	0.2808219178082192	0.3082191780821918	0.184931506849315	0.589041095890411	A	A	3	-25.8	3.921743758626127	1.0094671390825205
001567	146	0.273972602739726	0.2465753424657534	0.2808219178082192	0.1986301369863013	0.5273972602739726	A	G	3	-14.8	1.870324698814378	1.0159719952774582
001568	146	0.2945205479452055	0.2328767123287671	0.2876712328767123	0.184931506849315	0.5205479452054794	A	A	3	-13.4	1.0665428188976755	0.985402009308788
001569	146	0.2602739726027397	0.2397260273972602	0.3082191780821918	0.1917808219178082	0.547945205479452	A	G	3	-16.3	3.170463877800582	1.0158758522923264
001570	146	0.3150684931506849	0.2328767123287671	0.2602739726027397	0.1917808219178082	0.4931506849315068	T	G	5	-10.4	0.5318379652993273	0.992896605012211
001571	146	0.2123287671232876	0.2397260273972602	0.2876712328767123	0.2602739726027397	0.5273972602739726	A	T	3	-12.1	1.3417754920033893	1.0102991172217812
001572	146	0.3219178082191781	0.2191780821917808	0.2260273972602739	0.2328767123287671	0.4452054794520548	A	G	3	-10.1	0.9132540064746916	0.982966523260368
001573	146	0.184931506849315	0.2602739726027397	0.1917808219178082	0.363013698630137	0.4520547945205479	A	T	3	-8.7	0.7183901496633432	0.9834608303738288
001574	146	0.2465753424657534	0.2602739726027397	0.2602739726027397	0.2328767123287671	0.5205479452054794	A	A	3	-12.0	3.8679363398207145	1.0122726278564196
001575	146	0.2260273972602739	0.2671232876712329	0.2671232876712329	0.2397260273972602	0.5342465753424658	A	C	3	-23.6	3.196836073889073	1.0222706768911447
001576	146	0.273972602739726	0.273972602739726	0.1986301369863013	0.2534246575342466	0.4726027397260274	A	A	3	-10.8	0.4060976679474368	0.9898402115790526
001577	146	0.2328767123287671	0.2876712328767123	0.2465753424657534	0.2328767123287671	0.5342465753424658	T	G	4	-17.9	1.1660264512907872	1.0047059700558991
001578	146	0.2602739726027397	0.2123287671232876	0.2671232876712329	0.2602739726027397	0.4794520547945205	T	A	5	-10.1	0.6742713210754384	1.0071682694368556
001579	146	0.3356164383561644	0.2397260273972602	0.1917808219178082	0.2328767123287671	0.4315068493150685	A	A	4	-13.1	0.2862446715190565	0.9950150984594228
001580	146	0.2876712328767123	0.2534246575342466	0.2123287671232876	0.2465753424657534	0.4657534246575342	A	C	3	-13.1	0.6225450166840854	0.9749894130862976
001581	146	0.2534246575342466	0.2945205479452055	0.2602739726027397	0.1917808219178082	0.5547945205479452	A	G	3	-17.1	6.811689496393513	1.0193639310475957
001582	146	0.2671232876712329	0.2260273972602739	0.2671232876712329	0.2397260273972602	0.4931506849315068	T	A	4	-13.7	0.7127004785284298	0.9931368511500436
001583	146	0.2602739726027397	0.2260273972602739	0.2808219178082192	0.2328767123287671	0.5068493150684932	A	T	3	-13.5	0.9790775343601242	0.9861256133045168
001584	146	0.2876712328767123	0.2602739726027397	0.2191780821917808	0.2328767123287671	0.4794520547945205	A	T	3	-14.9	0.9578979056415774	0.9965838145017818
001585	146	0.2808219178082192	0.2328767123287671	0.2465753424657534	0.2397260273972602	0.4794520547945205	A	G	3	-15.0	0.5005892021132147	0.9935509484666024
001586	146	0.3424657534246575	0.2397260273972602	0.2397260273972602	0.1780821917808219	0.4794520547945205	A	T	3	-16.6	0.1397036720384043	0.9926230265072902
001587	146	0.184931506849315	0.2671232876712329	0.2191780821917808	0.3287671232876712	0.4863013698630137	A	G	3	-8.9	0.9567158238058436	1.0053307276064387
001588	146	0.273972602739726	0.2671232876712329	0.2191780821917808	0.2397260273972602	0.4863013698630137	A	T	3	-19.0	0.323549077402432	0.9946155245448391
001589	146	0.273972602739726	0.2534246575342466	0.2671232876712329	0.2054794520547945	0.5205479452054794	A	T	3	-13.4	0.4238205830166919	1.0099808792101803
001590	146	0.273972602739726	0.2945205479452055	0.2328767123287671	0.1986301369863013	0.5273972602739726	A	G	4	-12.7	1.3272872164155816	1.015679339337766
001591	146	0.3424657534246575	0.2260273972602739	0.2054794520547945	0.2260273972602739	0.4315068493150685	A	T	3	-9.8	0.114247494244206	1.0009140908868233
001592	146	0.2876712328767123	0.2123287671232876	0.2465753424657534	0.2534246575342466	0.4589041095890411	A	A	3	-14.7	1.1899385519523362	0.9873065674074836
001593	146	0.2260273972602739	0.2054794520547945	0.2945205479452055	0.273972602739726	0.5	A	A	3	-10.4	2.085203441870356	1.0204076082993632
001594	146	0.2054794520547945	0.2808219178082192	0.2876712328767123	0.2260273972602739	0.5684931506849316	A	T	3	-19.9	0.8205967219114711	0.9961076450319504
001595	146	0.3150684931506849	0.2534246575342466	0.1780821917808219	0.2534246575342466	0.4315068493150685	A	C	3	-10.3	0.3674961500540085	0.9881031657814084
001596	146	0.2876712328767123	0.273972602739726	0.2054794520547945	0.2328767123287671	0.4794520547945205	A	C	3	-15.4	0.2298462751835859	1.0056896710146153
001597	146	0.2397260273972602	0.2876712328767123	0.2397260273972602	0.2328767123287671	0.5273972602739726	T	C	5	-16.4	0.9202270712309712	1.0135824466905778
001598	146	0.3082191780821918	0.1780821917808219	0.2876712328767123	0.2260273972602739	0.4657534246575342	A	G	3	-16.0	1.7520866500392251	1.0025772984277928
001599	146	0.2945205479452055	0.2260273972602739	0.2876712328767123	0.1917808219178082	0.5136986301369864	A	C	3	-14.4	0.717231923580858	1.0058226249289064
001600	146	0.2465753424657534	0.2465753424657534	0.2945205479452055	0.2123287671232876	0.541095890410959	A	A	3	-12.3	0.8724862579569621	1.0025921683209809
001601	146	0.3287671232876712	0.184931506849315	0.2054794520547945	0.2808219178082192	0.3904109589041096	A	A	3	-14.4	0.1095565026971144	0.9776881856355412
001602	146	0.2534246575342466	0.2260273972602739	0.2191780821917808	0.3013698630136986	0.4452054794520548	A	C	3	-15.2	1.4083507563033069	1.0089311983567666
001603	146	0.2876712328767123	0.2054794520547945	0.3013698630136986	0.2054794520547945	0.5068493150684932	A	A	3	-16.2	0.9884880955589463	0.9848824358101356
001604	146	0.2671232876712329	0.2191780821917808	0.1780821917808219	0.3356164383561644	0.3972602739726027	A	C	3	-6.1	0.4094950119872705	0.986626040445772
001605	146	0.2808219178082192	0.2534246575342466	0.2328767123287671	0.2328767123287671	0.4863013698630137	T	C	5	-15.4	0.8284411925222229	0.9984359386210842
001606	146	0.3150684931506849	0.2054794520547945	0.2123287671232876	0.2671232876712329	0.4178082191780822	A	G	3	-10.5	0.3137730157667038	0.9856574281147942
001607	146	0.2945205479452055	0.2602739726027397	0.184931506849315	0.2602739726027397	0.4452054794520548	A	A	3	-12.8	0.2481141308230207	0.9985013880253296
001608	146	0.2465753424657534	0.2465753424657534	0.2876712328767123	0.2191780821917808	0.5342465753424658	A	G	3	-15.0	2.109812086923545	1.0128317938057372
001609	146	0.2945205479452055	0.2534246575342466	0.2328767123287671	0.2191780821917808	0.4863013698630137	T	G	5	-15.4	0.6303059274004491	0.995295592221882
001610	146	0.2602739726027397	0.2602739726027397	0.2602739726027397	0.2191780821917808	0.5205479452054794	A	C	3	-19.1	1.2558171611305886	1.0017057995484346
001611	146	0.3013698630136986	0.2123287671232876	0.2808219178082192	0.2054794520547945	0.4931506849315068	A	C	3	-18.4	1.1861268537198184	1.0000156429561138
001612	146	0.2945205479452055	0.2671232876712329	0.1917808219178082	0.2465753424657534	0.4589041095890411	A	C	3	-9.1	0.0955910225806032	0.9957518956517548
001613	146	0.2534246575342466	0.2123287671232876	0.2808219178082192	0.2534246575342466	0.4931506849315068	A	G	3	-13.3	1.319029445694455	1.004800514637583
001614	146	0.3150684931506849	0.2534246575342466	0.2191780821917808	0.2123287671232876	0.4726027397260274	A	A	3	-13.4	1.2140607437676476	1.0059499397697989
001615	146	0.2328767123287671	0.2465753424657534	0.2602739726027397	0.2602739726027397	0.5068493150684932	A	T	5	-14.7	1.0550236255902987	0.9858880018978424
001616	146	0.2328767123287671	0.2602739726027397	0.3082191780821918	0.1986301369863013	0.5684931506849316	A	G	3	-30.1	1.33027316332468	1.0136857684698064
001617	146	0.2671232876712329	0.2054794520547945	0.2534246575342466	0.273972602739726	0.4589041095890411	A	T	3	-17.1	0.0805666795857946	1.0019623906528567
001618	146	0.273972602739726	0.2191780821917808	0.2671232876712329	0.2397260273972602	0.4863013698630137	A	A	3	-14.9	0.9565252959441785	0.9703753810281056
001619	146	0.2876712328767123	0.2054794520547945	0.2260273972602739	0.2808219178082192	0.4315068493150685	A	A	3	-14.7	0.3650946400270873	0.9756351674359394
001620	146	0.2671232876712329	0.2671232876712329	0.2465753424657534	0.2191780821917808	0.5136986301369864	A	G	3	-10.9	0.5182684619643388	1.005879226747901
001621	146	0.2602739726027397	0.2397260273972602	0.2328767123287671	0.2671232876712329	0.4726027397260274	A	A	3	-16.2	0.4459419024761017	1.0036081309499243
001622	146	0.2328767123287671	0.2602739726027397	0.3219178082191781	0.184931506849315	0.5821917808219178	A	C	3	-19.4	1.747563815372322	1.012486634780818
001623	146	0.2602739726027397	0.2671232876712329	0.2054794520547945	0.2671232876712329	0.4726027397260274	A	G	3	-10.4	0.1903450332523879	1.01327475728219
001624	146	0.2876712328767123	0.2671232876712329	0.184931506849315	0.2602739726027397	0.4520547945205479	A	A	3	-9.0	0.5432915086524099	0.9870133404499376
001625	146	0.2534246575342466	0.2260273972602739	0.2465753424657534	0.273972602739726	0.4726027397260274	A	G	3	-13.2	0.9244993555511172	0.990000222052927
001626	146	0.2328767123287671	0.2123287671232876	0.2260273972602739	0.3287671232876712	0.4383561643835616	A	T	3	-15.3	1.197316174352526	1.0016615418847716
001627	146	0.1780821917808219	0.2808219178082192	0.2328767123287671	0.3082191780821918	0.5136986301369864	A	C	3	-11.6	1.8716825816595617	1.0083970253482617
001628	146	0.2328767123287671	0.2671232876712329	0.2602739726027397	0.2397260273972602	0.5273972602739726	A	A	3	-15.5	2.5587355410332364	1.009928731219227
001629	146	0.2602739726027397	0.2054794520547945	0.273972602739726	0.2602739726027397	0.4794520547945205	A	G	3	-18.1	0.2020555833296505	0.977571523140382
001630	146	0.273972602739726	0.2465753424657534	0.2602739726027397	0.2191780821917808	0.5068493150684932	A	C	4	-12.8	0.3451425317478005	0.9786954028306886
001631	146	0.273972602739726	0.2123287671232876	0.2465753424657534	0.2671232876712329	0.4589041095890411	A	G	3	-23.9	0.139109232312357	0.9730295091045644
001632	146	0.2260273972602739	0.2465753424657534	0.2671232876712329	0.2602739726027397	0.5136986301369864	A	A	3	-19.5	0.8146378217836792	0.9902506999899175
001633	146	0.2328767123287671	0.2945205479452055	0.2328767123287671	0.2397260273972602	0.5273972602739726	A	A	3	-19.0	0.3783185059118581	0.9991719037266876
001634	146	0.3082191780821918	0.2671232876712329	0.2534246575342466	0.1712328767123287	0.5205479452054794	A	A	3	-20.5	3.513388219203882	1.0149879447998729
001635	146	0.2328767123287671	0.3013698630136986	0.2328767123287671	0.2328767123287671	0.5342465753424658	A	G	4	-16.4	0.7472075383072972	0.9889835926269388
001636	146	0.273972602739726	0.2808219178082192	0.2123287671232876	0.2328767123287671	0.4931506849315068	A	C	3	-14.9	0.6087888370996635	0.9976724833013128
001637	146	0.2397260273972602	0.2260273972602739	0.2328767123287671	0.3013698630136986	0.4589041095890411	A	G	4	-12.1	0.4709999799616475	0.9924774499088844
001638	146	0.2808219178082192	0.2123287671232876	0.2876712328767123	0.2191780821917808	0.5	A	G	3	-15.2	0.6261351318686758	0.9795942982967364
001639	146	0.2671232876712329	0.2876712328767123	0.2328767123287671	0.2123287671232876	0.5205479452054794	A	C	4	-13.4	5.398483613210746	1.0342907944834785
001640	146	0.2328767123287671	0.2191780821917808	0.273972602739726	0.273972602739726	0.4931506849315068	A	T	3	-13.1	1.277438810581796	1.0036368571616956
001641	146	0.2191780821917808	0.2054794520547945	0.3013698630136986	0.273972602739726	0.5068493150684932	A	A	3	-15.3	3.08221700255644	1.0208866745469265
001642	146	0.2602739726027397	0.2123287671232876	0.273972602739726	0.2534246575342466	0.4863013698630137	A	A	3	-14.5	0.9859588852931442	1.0104267591293992
001643	146	0.2876712328767123	0.2397260273972602	0.2191780821917808	0.2534246575342466	0.4589041095890411	A	C	3	-11.3	0.2318736543114467	1.01515278806321
001644	146	0.2397260273972602	0.2328767123287671	0.2534246575342466	0.273972602739726	0.4863013698630137	A	G	3	-18.5	0.309133696069252	1.0075093036875555
001645	146	0.2671232876712329	0.2808219178082192	0.2260273972602739	0.2260273972602739	0.5068493150684932	A	G	3	-13.6	0.7513018774724142	0.9815151201663624
001646	146	0.2876712328767123	0.1986301369863013	0.2602739726027397	0.2534246575342466	0.4589041095890411	T	T	4	-12.5	1.388966032538881	1.0083371576013953
001647	146	0.3150684931506849	0.1917808219178082	0.2123287671232876	0.2808219178082192	0.4041095890410959	A	T	3	-11.5	0.1982596367755245	0.9951173499234246
001648	146	0.2534246575342466	0.2808219178082192	0.2191780821917808	0.2465753424657534	0.5	A	C	3	-17.6	0.4399209460997098	0.9832537516551748
001649	146	0.273972602739726	0.2465753424657534	0.2397260273972602	0.2397260273972602	0.4863013698630137	A	A	3	-11.3	0.842784848706698	0.9716558690686058
001650	146	0.3013698630136986	0.2671232876712329	0.2123287671232876	0.2191780821917808	0.4794520547945205	T	C	5	-12.3	0.8346564776850367	0.987860571975024
001651	146	0.2602739726027397	0.2602739726027397	0.2397260273972602	0.2397260273972602	0.5	A	T	3	-19.8	1.2553950866547217	1.0246255128485635
001652	146	0.2808219178082192	0.2328767123287671	0.2602739726027397	0.2260273972602739	0.4931506849315068	A	C	3	-17.0	0.5319042518092956	1.0159486333290262
001653	146	0.2534246575342466	0.273972602739726	0.2671232876712329	0.2054794520547945	0.541095890410959	A	G	3	-19.1	0.5187387776880417	0.9970882379334984
001654	146	0.2397260273972602	0.273972602739726	0.2054794520547945	0.2808219178082192	0.4794520547945205	A	T	3	-7.9	2.7436946343556388	1.0095102195774095
001655	146	0.3287671232876712	0.2054794520547945	0.1917808219178082	0.273972602739726	0.3972602739726027	A	T	3	-10.8	0.1981226270816204	0.9451745599210296
001656	146	0.2945205479452055	0.2328767123287671	0.273972602739726	0.1986301369863013	0.5068493150684932	A	G	3	-13.3	0.902347532618064	1.0148350752885893
001657	146	0.2945205479452055	0.273972602739726	0.2260273972602739	0.2054794520547945	0.5	T	A	5	-13.9	0.2908395337457652	0.9811425457272848
001658	146	0.273972602739726	0.1986301369863013	0.2808219178082192	0.2465753424657534	0.4794520547945205	A	T	3	-13.7	1.1544214380360125	0.9958550171571204
001659	146	0.3287671232876712	0.2054794520547945	0.2534246575342466	0.2123287671232876	0.4589041095890411	A	G	3	-14.1	1.0804743489859556	1.004810891686038
001660	146	0.2945205479452055	0.2602739726027397	0.2123287671232876	0.2328767123287671	0.4726027397260274	C	G	5	-11.2	0.7475687537845347	0.9980302442734216
001661	146	0.2945205479452055	0.2260273972602739	0.1986301369863013	0.2808219178082192	0.4246575342465753	A	A	3	-9.7	0.2100566753155607	0.9831155045822462
001662	146	0.2671232876712329	0.2602739726027397	0.2054794520547945	0.2671232876712329	0.4657534246575342	A	C	3	-13.8	0.2445143884194653	0.9964014855939374
001663	146	0.273972602739726	0.2671232876712329	0.2260273972602739	0.2328767123287671	0.4931506849315068	A	A	2	-19.7	3.308170777301874	1.021304014110655
001664	146	0.2602739726027397	0.3150684931506849	0.2465753424657534	0.1780821917808219	0.5616438356164384	A	C	3	-15.2	1.939597338106342	1.0231213526267062
001665	146	0.2671232876712329	0.2534246575342466	0.2191780821917808	0.2602739726027397	0.4726027397260274	T	G	5	-16.8	0.3565345162447254	1.0029178428793095
001666	146	0.3013698630136986	0.1917808219178082	0.2671232876712329	0.2397260273972602	0.4589041095890411	A	A	3	-11.6	0.1699811895266282	0.9691368630295756
001667	146	0.3150684931506849	0.2534246575342466	0.2260273972602739	0.2054794520547945	0.4794520547945205	A	C	3	-13.1	0.693151946304221	1.0031403044522496
001668	146	0.2465753424657534	0.2602739726027397	0.3013698630136986	0.1917808219178082	0.5616438356164384	A	G	3	-18.5	1.4272084815767183	1.0142244980729818
001669	146	0.2465753424657534	0.2534246575342466	0.2945205479452055	0.2054794520547945	0.547945205479452	A	A	4	-18.9	0.3508405218913294	1.0047779417042637
001670	146	0.3013698630136986	0.2671232876712329	0.2260273972602739	0.2054794520547945	0.4931506849315068	A	T	3	-14.2	0.4267549949611809	0.9916424506651988
001671	146	0.2945205479452055	0.2397260273972602	0.2328767123287671	0.2328767123287671	0.4726027397260274	T	T	4	-11.1	0.6242657062742386	0.9947602512186496
001672	146	0.2534246575342466	0.2465753424657534	0.2671232876712329	0.2328767123287671	0.5136986301369864	A	T	3	-16.3	1.1188571759543218	0.9982683224258164
001673	146	0.3082191780821918	0.2191780821917808	0.2054794520547945	0.2671232876712329	0.4246575342465753	A	A	4	-13.4	0.6828229571384867	1.0016258511531573
001674	146	0.2671232876712329	0.3493150684931507	0.1917808219178082	0.1917808219178082	0.541095890410959	A	T	4	-11.2	0.2712943382363297	1.005085751740857
001675	146	0.273972602739726	0.2260273972602739	0.2260273972602739	0.273972602739726	0.4520547945205479	A	A	3	-15.8	0.4723656081363233	0.994158333135161
001676	146	0.2671232876712329	0.2123287671232876	0.2123287671232876	0.3082191780821918	0.4246575342465753	A	G	3	-6.7	0.4552513290874783	0.9974360398834244
001677	146	0.2534246575342466	0.2260273972602739	0.2123287671232876	0.3082191780821918	0.4383561643835616	A	C	3	-15.3	0.5288134570601335	1.0073401295502686
001678	146	0.273972602739726	0.2328767123287671	0.2328767123287671	0.2602739726027397	0.4657534246575342	T	G	4	-15.6	0.4414657158948394	0.976136629729638
001679	146	0.2191780821917808	0.2808219178082192	0.2123287671232876	0.2876712328767123	0.4931506849315068	A	G	4	-12.4	0.7422465722378443	0.9951939047202292
001680	146	0.2671232876712329	0.3082191780821918	0.2123287671232876	0.2123287671232876	0.5205479452054794	A	C	3	-11.2	0.8923803121113448	1.008215935830664
001681	146	0.3013698630136986	0.2397260273972602	0.2191780821917808	0.2397260273972602	0.4589041095890411	T	T	4	-12.6	0.8779455362563156	1.0083298977909614
001682	146	0.2808219178082192	0.2397260273972602	0.2465753424657534	0.2328767123287671	0.4863013698630137	A	G	3	-14.7	1.0990015131217503	1.0203295383172952
001683	146	0.2602739726027397	0.3013698630136986	0.2123287671232876	0.2260273972602739	0.5136986301369864	A	A	3	-13.4	1.4132723256074629	1.0049249853103184
001684	146	0.2191780821917808	0.2260273972602739	0.2397260273972602	0.3150684931506849	0.4657534246575342	T	C	4	-11.0	0.5892376797848482	0.9980087204697268
001685	146	0.273972602739726	0.2602739726027397	0.2534246575342466	0.2123287671232876	0.5136986301369864	A	C	3	-18.2	0.3205588961519837	1.0084180093787247
001686	146	0.273972602739726	0.1575342465753424	0.2808219178082192	0.2876712328767123	0.4383561643835616	A	C	3	-11.7	0.2087711171543998	0.996250888188744
001687	146	0.2876712328767123	0.1917808219178082	0.2602739726027397	0.2602739726027397	0.4520547945205479	A	T	3	-12.1	0.9648618082609962	0.9800613737105036
001688	146	0.3356164383561644	0.2054794520547945	0.2191780821917808	0.2397260273972602	0.4246575342465753	A	T	3	-13.0	0.3354418670850593	0.9913944530760762
001689	146	0.3013698630136986	0.2397260273972602	0.2054794520547945	0.2534246575342466	0.4452054794520548	T	G	5	-15.1	0.5571346956076699	0.9894810980640372
001690	146	0.2260273972602739	0.2671232876712329	0.2260273972602739	0.2808219178082192	0.4931506849315068	A	C	3	-18.9	0.2440736198594564	0.9982675066116248
001691	146	0.2260273972602739	0.2808219178082192	0.2397260273972602	0.2534246575342466	0.5205479452054794	A	C	3	-20.0	0.9454489478487644	1.024259985394747
001692	146	0.3150684931506849	0.2602739726027397	0.1917808219178082	0.2328767123287671	0.4520547945205479	T	G	5	-13.3	0.4207536434740977	0.9773160266157234
001693	146	0.2465753424657534	0.2671232876712329	0.2602739726027397	0.2260273972602739	0.5273972602739726	A	T	3	-18.7	0.9023754875630288	1.009484518811922
001694	146	0.2534246575342466	0.2191780821917808	0.2671232876712329	0.2602739726027397	0.4863013698630137	A	C	3	-14.6	1.6311653374950776	1.0076613450946077
001695	146	0.273972602739726	0.2671232876712329	0.2397260273972602	0.2191780821917808	0.5068493150684932	A	C	3	-17.5	2.0159371385140576	1.0007624687041623
001696	146	0.2602739726027397	0.2328767123287671	0.2671232876712329	0.2397260273972602	0.5	A	A	3	-18.0	0.3029214504592698	0.9897986180894812
001697	146	0.273972602739726	0.1917808219178082	0.2534246575342466	0.2808219178082192	0.4452054794520548	A	A	3	-12.4	0.4002163366592921	0.9879811156660864
001698	146	0.3219178082191781	0.2328767123287671	0.1917808219178082	0.2534246575342466	0.4246575342465753	A	C	3	-6.9	0.323908777429272	1.0000044776809769
001699	146	0.2534246575342466	0.3150684931506849	0.2671232876712329	0.1643835616438356	0.5821917808219178	A	C	3	-22.5	2.176144206480142	1.0226586076801203
001700	146	0.3356164383561644	0.2123287671232876	0.2260273972602739	0.2260273972602739	0.4383561643835616	A	A	3	-9.8	0.1889180486921249	0.984007498295666
001701	146	0.1917808219178082	0.2876712328767123	0.2671232876712329	0.2534246575342466	0.5547945205479452	A	T	3	-26.9	1.8660562241428136	0.996524645926845
001702	146	0.2465753424657534	0.2671232876712329	0.2602739726027397	0.2260273972602739	0.5273972602739726	T	A	4	-14.8	2.1638656416460447	1.0001591850003713
001703	146	0.273972602739726	0.2397260273972602	0.2602739726027397	0.2260273972602739	0.5	A	G	3	-17.1	3.122604565297746	1.026658117211216
001704	146	0.273972602739726	0.2602739726027397	0.2260273972602739	0.2397260273972602	0.4863013698630137	A	A	4	-13.0	0.4117625493957069	0.9994515938510504
001705	146	0.2054794520547945	0.2534246575342466	0.2534246575342466	0.2876712328767123	0.5068493150684932	T	C	4	-21.3	0.552889002433334	0.992631925737146
001706	146	0.2534246575342466	0.2328767123287671	0.2876712328767123	0.2260273972602739	0.5205479452054794	A	G	3	-18.2	3.4687872741880224	1.0241747178780565
001707	146	0.2945205479452055	0.2534246575342466	0.2534246575342466	0.1986301369863013	0.5068493150684932	A	A	3	-18.7	1.54834470654061	0.9939967074988502
001708	146	0.2671232876712329	0.2123287671232876	0.2397260273972602	0.2808219178082192	0.4520547945205479	T	T	5	-18.5	0.4283923059347017	0.9772998427294308
001709	146	0.273972602739726	0.2328767123287671	0.2397260273972602	0.2534246575342466	0.4726027397260274	A	T	3	-20.9	0.3780788356147013	0.9801664100472288
001710	146	0.2465753424657534	0.2054794520547945	0.3013698630136986	0.2465753424657534	0.5068493150684932	T	A	4	-15.5	1.2601685600541892	1.003573519884246
001711	146	0.2534246575342466	0.2602739726027397	0.2328767123287671	0.2534246575342466	0.4931506849315068	A	A	3	-8.2	0.2404880710337408	1.0054499630111755
001712	146	0.2671232876712329	0.2191780821917808	0.2191780821917808	0.2945205479452055	0.4383561643835616	A	G	3	-10.9	0.7589491127331873	1.0091499874198424
001713	146	0.2671232876712329	0.2191780821917808	0.2397260273972602	0.273972602739726	0.4589041095890411	A	T	3	-8.9	0.1516769078837494	1.0036242161942932
001714	146	0.2465753424657534	0.2465753424657534	0.2260273972602739	0.2808219178082192	0.4726027397260274	T	A	5	-16.0	1.3353329975917705	0.9911366056048524
001715	146	0.3013698630136986	0.2260273972602739	0.184931506849315	0.2876712328767123	0.410958904109589	A	A	3	-7.8	0.1710652446211926	0.977960562929188
001716	146	0.2465753424657534	0.2534246575342466	0.273972602739726	0.2260273972602739	0.5273972602739726	A	T	3	-21.5	0.4149167774704689	1.0315857566248052
001717	146	0.2808219178082192	0.3013698630136986	0.136986301369863	0.2808219178082192	0.4383561643835616	A	A	3	-3.5	0.2913154336449918	0.9788631655740762
001718	146	0.2465753424657534	0.2671232876712329	0.2191780821917808	0.2671232876712329	0.4863013698630137	T	A	4	-15.5	1.4960900196427196	1.000347228296634
001719	146	0.2191780821917808	0.2671232876712329	0.2808219178082192	0.2328767123287671	0.547945205479452	A	G	3	-16.1	0.9667269203185052	1.0106723432986544
001720	146	0.273972602739726	0.2671232876712329	0.2397260273972602	0.2191780821917808	0.5068493150684932	A	T	3	-13.6	1.083766042693986	0.998957144649856
001721	146	0.2671232876712329	0.2876712328767123	0.2123287671232876	0.2328767123287671	0.5	A	G	3	-11.2	0.70574605001821	0.9909193444260688
001722	146	0.2328767123287671	0.3082191780821918	0.2876712328767123	0.1712328767123287	0.5958904109589042	A	G	3	-21.5	3.7334083168527967	1.0221788388812854
001723	146	0.3013698630136986	0.2808219178082192	0.1986301369863013	0.2191780821917808	0.4794520547945205	A	G	3	-9.1	1.0577484069813727	1.012155797288108
001724	146	0.2808219178082192	0.2534246575342466	0.2328767123287671	0.2328767123287671	0.4863013698630137	T	T	3	-21.4	0.4606073567770204	1.006583714281391
001725	146	0.2671232876712329	0.2397260273972602	0.2671232876712329	0.2260273972602739	0.5068493150684932	A	G	3	-16.3	0.8450152668609423	1.0004188526259423
001726	146	0.2945205479452055	0.2397260273972602	0.2602739726027397	0.2054794520547945	0.5	A	T	3	-10.3	0.9461291880126228	1.000865189026204
001727	146	0.2602739726027397	0.2260273972602739	0.1917808219178082	0.3219178082191781	0.4178082191780822	T	G	5	-9.8	0.74739193602899	0.9985462350081123
001728	146	0.2671232876712329	0.2328767123287671	0.2945205479452055	0.2054794520547945	0.5273972602739726	A	G	3	-15.9	1.9681639259792731	1.0147124510687564
001729	146	0.2808219178082192	0.2123287671232876	0.2602739726027397	0.2465753424657534	0.4726027397260274	A	T	3	-15.7	0.8518222733733658	1.0061641226104896
001730	146	0.2191780821917808	0.2671232876712329	0.3219178082191781	0.1917808219178082	0.589041095890411	A	G	3	-17.4	3.53089818444528	1.0227669998245168
001731	146	0.2808219178082192	0.2465753424657534	0.2054794520547945	0.2671232876712329	0.4520547945205479	A	T	3	-12.4	1.4296974522687322	1.004287509097188
001732	146	0.2602739726027397	0.2602739726027397	0.2602739726027397	0.2191780821917808	0.5205479452054794	T	T	4	-17.0	0.9312680292455292	1.0073159355238128
001733	146	0.2876712328767123	0.184931506849315	0.2397260273972602	0.2876712328767123	0.4246575342465753	A	T	3	-12.4	0.2774384243321176	0.9927059882864058
001734	146	0.2945205479452055	0.1986301369863013	0.2123287671232876	0.2945205479452055	0.410958904109589	A	T	3	-7.6	0.4329833640811775	0.9870216794723656
001735	146	0.2808219178082192	0.2123287671232876	0.2602739726027397	0.2465753424657534	0.4726027397260274	A	T	3	-10.9	0.2213842400215648	1.000384609342911
001736	146	0.2397260273972602	0.2465753424657534	0.2397260273972602	0.273972602739726	0.4863013698630137	A	A	3	-10.4	0.3102103712867964	0.9929877205615988
001737	146	0.3150684931506849	0.1780821917808219	0.2808219178082192	0.2260273972602739	0.4589041095890411	A	T	3	-16.5	0.2032790674757509	1.0116904170551984
001738	146	0.2602739726027397	0.1780821917808219	0.2602739726027397	0.3013698630136986	0.4383561643835616	A	T	3	-17.3	0.7014855343545902	0.9960880826260192
001739	146	0.2945205479452055	0.2328767123287671	0.2534246575342466	0.2191780821917808	0.4863013698630137	A	A	3	-8.9	0.7436188818943202	0.9964017884244348
001740	146	0.3219178082191781	0.2260273972602739	0.2054794520547945	0.2465753424657534	0.4315068493150685	A	A	3	-14.9	0.2547815020728294	0.9837433725555492
001741	146	0.2465753424657534	0.2054794520547945	0.2876712328767123	0.2602739726027397	0.4931506849315068	T	G	4	-10.9	0.9312567411673256	1.0077631071091964
001742	146	0.273972602739726	0.2123287671232876	0.2260273972602739	0.2876712328767123	0.4383561643835616	T	G	5	-12.9	0.4604447193136491	0.9823574770119092
001743	146	0.3013698630136986	0.2191780821917808	0.273972602739726	0.2054794520547945	0.4931506849315068	A	G	3	-10.9	0.8779530399407911	1.0062752746762778
001744	146	0.3287671232876712	0.2602739726027397	0.1986301369863013	0.2123287671232876	0.4589041095890411	A	A	3	-9.4	0.4441203563831806	0.9932491930413084
001745	146	0.2876712328767123	0.1780821917808219	0.2328767123287671	0.3013698630136986	0.410958904109589	A	A	4	-16.9	0.5008336603920251	0.9819363887979108
001746	146	0.2945205479452055	0.2602739726027397	0.2123287671232876	0.2328767123287671	0.4726027397260274	T	T	4	-14.9	0.3272093660519615	0.9845708371848314
001747	146	0.3013698630136986	0.1986301369863013	0.2397260273972602	0.2602739726027397	0.4383561643835616	A	G	3	-13.6	0.4681576097063577	0.987080711553568
001748	146	0.2876712328767123	0.2328767123287671	0.2191780821917808	0.2602739726027397	0.4520547945205479	A	T	3	-8.3	0.1241134136690511	1.0001856894071144
001749	146	0.2534246575342466	0.3082191780821918	0.2671232876712329	0.1712328767123287	0.5753424657534246	A	G	3	-19.6	10.347484631199498	1.0463767319026007
001750	146	0.2123287671232876	0.273972602739726	0.2397260273972602	0.273972602739726	0.5136986301369864	A	T	3	-10.2	0.6159618984454692	0.9994392960494388
001751	146	0.2328767123287671	0.2671232876712329	0.1986301369863013	0.3013698630136986	0.4657534246575342	A	T	3	-10.8	0.8169895030401899	0.9953657337396064
001752	146	0.2602739726027397	0.273972602739726	0.2465753424657534	0.2191780821917808	0.5205479452054794	A	G	4	-14.4	1.3423197820564503	1.0139545052525056
001753	146	0.2465753424657534	0.2191780821917808	0.2465753424657534	0.2876712328767123	0.4657534246575342	A	A	3	-11.7	1.4328032490673408	1.0198249447672223
001754	146	0.273972602739726	0.1917808219178082	0.2534246575342466	0.2808219178082192	0.4452054794520548	T	A	4	-14.8	0.6130237209883722	0.9952309610517692
001755	146	0.2945205479452055	0.2397260273972602	0.2397260273972602	0.2260273972602739	0.4794520547945205	A	C	3	-12.6	1.2328475700383792	0.9960353065487528
001756	146	0.2397260273972602	0.2191780821917808	0.2328767123287671	0.3082191780821918	0.4520547945205479	T	A	5	-10.9	0.680631687958787	1.0027663306345456
001757	146	0.3013698630136986	0.2945205479452055	0.184931506849315	0.2191780821917808	0.4794520547945205	T	A	4	-10.2	1.334464810136586	1.0071036568029927
001758	146	0.2808219178082192	0.2602739726027397	0.1917808219178082	0.2671232876712329	0.4520547945205479	A	A	4	-11.9	0.399583815371054	0.9878324644517352
001759	146	0.3287671232876712	0.1986301369863013	0.2054794520547945	0.2671232876712329	0.4041095890410959	T	A	5	-11.4	0.1535953434322462	0.9790106012625804
001760	146	0.2328767123287671	0.2671232876712329	0.2191780821917808	0.2808219178082192	0.4863013698630137	A	T	3	-13.8	1.156769803540597	1.0030650197131088
001761	146	0.2123287671232876	0.3013698630136986	0.2534246575342466	0.2328767123287671	0.5547945205479452	A	T	4	-18.0	1.374284472371159	0.9981203777514964
001762	146	0.2191780821917808	0.2534246575342466	0.2397260273972602	0.2876712328767123	0.4931506849315068	A	G	3	-13.6	0.3819492946370311	0.965201181512715
001763	146	0.2671232876712329	0.2397260273972602	0.2602739726027397	0.2328767123287671	0.5	A	G	3	-14.3	1.322036473458939	0.980093954779251
001764	146	0.2876712328767123	0.1780821917808219	0.273972602739726	0.2602739726027397	0.4520547945205479	A	C	3	-13.1	0.4726824050214361	0.9905572729352446
001765	146	0.273972602739726	0.1780821917808219	0.2945205479452055	0.2534246575342466	0.4726027397260274	A	G	3	-13.0	0.2987337094172608	0.9788096574218828
001766	146	0.3082191780821918	0.2602739726027397	0.2328767123287671	0.1986301369863013	0.4931506849315068	A	C	3	-12.5	0.9604056131868568	1.004349340877609
001767	146	0.2876712328767123	0.2191780821917808	0.2465753424657534	0.2465753424657534	0.4657534246575342	A	C	3	-12.7	0.3852006936043144	0.99300987412072
001768	146	0.2465753424657534	0.2876712328767123	0.2465753424657534	0.2191780821917808	0.5342465753424658	A	T	3	-16.0	0.8769206475975422	1.0026172194188403
001769	146	0.2054794520547945	0.3150684931506849	0.2397260273972602	0.2397260273972602	0.5547945205479452	T	C	4	-17.8	1.484057062942992	1.066670211943347
001770	146	0.2534246575342466	0.2602739726027397	0.273972602739726	0.2123287671232876	0.5342465753424658	C	G	3	-17.5	5.4402325227315576	1.0520221669879826
001771	146	0.3219178082191781	0.2123287671232876	0.184931506849315	0.2808219178082192	0.3972602739726027	A	T	4	-7.2	0.1212528581196618	0.9858873996415763
001772	146	0.2945205479452055	0.273972602739726	0.2054794520547945	0.2260273972602739	0.4794520547945205	A	C	3	-12.2	0.2646073574659293	0.9813809121764612
001773	146	0.2328767123287671	0.2465753424657534	0.2534246575342466	0.2671232876712329	0.5	A	G	3	-15.8	1.0109657768733906	1.01402140137698
001774	146	0.2876712328767123	0.2191780821917808	0.2602739726027397	0.2328767123287671	0.4794520547945205	A	C	3	-12.6	2.9313645058044684	1.0205157242889007
001775	146	0.2876712328767123	0.2328767123287671	0.2260273972602739	0.2534246575342466	0.4589041095890411	A	T	3	-11.6	0.5483652595263385	1.0009857825858517
001776	146	0.3150684931506849	0.2328767123287671	0.2465753424657534	0.2054794520547945	0.4794520547945205	A	C	3	-17.1	0.1278053893589482	1.0263026547859029
001777	146	0.2465753424657534	0.2602739726027397	0.2602739726027397	0.2328767123287671	0.5205479452054794	A	A	3	-19.2	2.95693989469429	1.0189070273641738
001778	146	0.3356164383561644	0.2123287671232876	0.2260273972602739	0.2260273972602739	0.4383561643835616	A	G	3	-14.9	0.3530962894200016	1.00306374717211
001779	146	0.3082191780821918	0.2191780821917808	0.2465753424657534	0.2260273972602739	0.4657534246575342	A	C	3	-13.3	1.9217053939175148	1.0016989177386426
001780	146	0.2671232876712329	0.2808219178082192	0.2465753424657534	0.2054794520547945	0.5273972602739726	A	G	3	-13.9	1.5494964020912716	1.0220609962124685
001781	146	0.3013698630136986	0.2465753424657534	0.1986301369863013	0.2534246575342466	0.4452054794520548	T	A	5	-7.4	0.8759186963787142	0.980480581945892
001782	146	0.2465753424657534	0.2397260273972602	0.2328767123287671	0.2808219178082192	0.4726027397260274	A	T	3	-16.7	1.168767676862284	0.9994968282780398
001783	146	0.3013698630136986	0.2260273972602739	0.2191780821917808	0.2534246575342466	0.4452054794520548	A	G	3	-13.8	0.3070875103708361	0.999145667318784
001784	146	0.2123287671232876	0.2876712328767123	0.2534246575342466	0.2465753424657534	0.541095890410959	A	G	3	-13.0	1.1549398037812608	1.0010684695022414
001785	146	0.2671232876712329	0.2397260273972602	0.2328767123287671	0.2602739726027397	0.4726027397260274	T	G	4	-18.8	0.2368328724033915	0.9975023607007502
001786	146	0.2945205479452055	0.2260273972602739	0.2328767123287671	0.2465753424657534	0.4589041095890411	A	C	3	-13.6	0.7060640791557029	0.9873009004259136
001787	146	0.273972602739726	0.2808219178082192	0.2191780821917808	0.2260273972602739	0.5	A	G	3	-11.9	0.9313533761729076	0.986795905503222
001788	146	0.2602739726027397	0.2054794520547945	0.2602739726027397	0.273972602739726	0.4657534246575342	A	A	3	-15.6	0.7131135958947479	0.9924717821060842
001789	146	0.2328767123287671	0.2534246575342466	0.2123287671232876	0.3013698630136986	0.4657534246575342	A	T	3	-15.2	0.5327029716950773	0.9959625478527806
001790	146	0.2808219178082192	0.2397260273972602	0.2054794520547945	0.273972602739726	0.4452054794520548	A	A	3	-11.6	0.1092707236805591	0.9433221431770332
001791	146	0.2671232876712329	0.3287671232876712	0.2123287671232876	0.1917808219178082	0.541095890410959	A	C	3	-12.9	1.6247166789094754	1.023535487599892
001792	146	0.2602739726027397	0.2602739726027397	0.184931506849315	0.2945205479452055	0.4452054794520548	A	G	3	-6.9	0.3431475162686379	0.9768456307211322
001793	146	0.2876712328767123	0.2534246575342466	0.1986301369863013	0.2602739726027397	0.4520547945205479	A	C	3	-18.0	0.2377252234102288	1.0028879191001334
001794	146	0.3082191780821918	0.2602739726027397	0.2123287671232876	0.2191780821917808	0.4726027397260274	T	A	5	-15.8	0.0951167543138386	0.9834831549796628
001795	146	0.2876712328767123	0.2397260273972602	0.2465753424657534	0.2260273972602739	0.4863013698630137	A	G	5	-16.4	0.4600105987051891	0.9911836937709532
001796	146	0.2671232876712329	0.2465753424657534	0.2328767123287671	0.2534246575342466	0.4794520547945205	T	G	4	-12.1	0.4561680831552219	0.9756196134037198
001797	146	0.2328767123287671	0.2671232876712329	0.2602739726027397	0.2397260273972602	0.5273972602739726	A	G	3	-15.8	1.9938354743851676	1.0031759250033394
001798	146	0.2945205479452055	0.273972602739726	0.2534246575342466	0.1780821917808219	0.5273972602739726	A	G	3	-16.7	2.172260655907356	1.0116843599020298
001799	146	0.2397260273972602	0.2260273972602739	0.273972602739726	0.2602739726027397	0.5	A	C	3	-16.9	1.9074478749039008	1.016735002831718
001800	146	0.2123287671232876	0.2808219178082192	0.2260273972602739	0.2808219178082192	0.5068493150684932	A	C	3	-15.8	1.1610952623970354	1.0164877777185508
001801	146	0.2328767123287671	0.2260273972602739	0.2808219178082192	0.2602739726027397	0.5068493150684932	A	G	3	-15.6	1.9146979330067004	1.024301181871348
001802	146	0.2123287671232876	0.3219178082191781	0.273972602739726	0.1917808219178082	0.5958904109589042	A	C	3	-23.7	5.618123374368364	1.0392001846168135
001803	146	0.3082191780821918	0.2123287671232876	0.2191780821917808	0.2602739726027397	0.4315068493150685	A	A	3	-11.3	0.3454290720679078	0.967143197235682
001804	146	0.2260273972602739	0.2054794520547945	0.3150684931506849	0.2534246575342466	0.5205479452054794	A	G	2	-22.5	1.2395639121966306	1.00319184139107
001805	146	0.2260273972602739	0.2671232876712329	0.2534246575342466	0.2534246575342466	0.5205479452054794	A	G	3	-20.5	1.6176622130760652	0.9839156263088406
001806	146	0.2260273972602739	0.2397260273972602	0.2328767123287671	0.3013698630136986	0.4726027397260274	A	G	3	-13.5	1.231375009907388	1.001454463730291
001807	146	0.2397260273972602	0.2671232876712329	0.2123287671232876	0.2808219178082192	0.4794520547945205	A	G	4	-12.3	0.733286230617558	1.0081688784020526
001808	146	0.2465753424657534	0.2328767123287671	0.2602739726027397	0.2602739726027397	0.4931506849315068	A	T	3	-15.0	1.4507986658769512	1.0176760883587614
001809	146	0.1986301369863013	0.2260273972602739	0.273972602739726	0.3013698630136986	0.5	A	C	3	-14.9	1.3391922148282092	1.0111045227639133
001810	146	0.3082191780821918	0.2671232876712329	0.1917808219178082	0.2328767123287671	0.4589041095890411	T	A	5	-9.5	0.371053155725097	0.9941868546254444
001811	146	0.2945205479452055	0.2260273972602739	0.2191780821917808	0.2602739726027397	0.4452054794520548	A	T	3	-9.9	0.3632091252311023	0.9946987282787028
001812	146	0.2945205479452055	0.2465753424657534	0.2328767123287671	0.2260273972602739	0.4794520547945205	T	G	5	-12.5	0.8376821582754429	1.0165674598177663
001813	146	0.2808219178082192	0.1712328767123287	0.2876712328767123	0.2602739726027397	0.4589041095890411	A	C	3	-9.2	0.36425313291282	1.009374847475035
001814	146	0.1712328767123287	0.2328767123287671	0.2671232876712329	0.3287671232876712	0.5	A	T	3	-13.2	0.904971464179712	0.9982126177580478
001815	146	0.273972602739726	0.2876712328767123	0.2397260273972602	0.1986301369863013	0.5273972602739726	A	T	3	-16.3	0.2941408316195263	1.0022283332822088
001816	146	0.3219178082191781	0.2671232876712329	0.184931506849315	0.2260273972602739	0.4520547945205479	A	T	4	-15.1	0.3389482702521936	0.9889421463911664
001817	146	0.2945205479452055	0.2328767123287671	0.2123287671232876	0.2602739726027397	0.4452054794520548	T	C	4	-13.4	1.1224124448227009	0.9786153623669256
001818	146	0.2602739726027397	0.273972602739726	0.2602739726027397	0.2054794520547945	0.5342465753424658	A	G	3	-15.4	1.2656118613534322	1.0431005770147632
001819	146	0.273972602739726	0.1986301369863013	0.2397260273972602	0.2876712328767123	0.4383561643835616	A	T	3	-15.0	0.7831288770647653	1.000187928108316
001820	146	0.3082191780821918	0.2123287671232876	0.2671232876712329	0.2123287671232876	0.4794520547945205	A	T	3	-11.1	0.4285350470394883	0.9923450312962524
001821	146	0.2534246575342466	0.2465753424657534	0.2260273972602739	0.273972602739726	0.4726027397260274	A	T	3	-19.5	0.2639846131180381	0.9986014232068224
001822	146	0.2808219178082192	0.2191780821917808	0.2945205479452055	0.2054794520547945	0.5136986301369864	A	G	3	-17.5	1.4100045187042394	0.9918576345864522
001823	146	0.273972602739726	0.2671232876712329	0.1917808219178082	0.2671232876712329	0.4589041095890411	A	C	3	-13.4	0.3082289207557858	1.0138643549643946
001824	146	0.2534246575342466	0.2534246575342466	0.2671232876712329	0.2260273972602739	0.5205479452054794	A	T	4	-16.2	1.5216466124952834	1.0117215222051503
001825	146	0.2671232876712329	0.3082191780821918	0.184931506849315	0.2397260273972602	0.4931506849315068	A	A	3	-9.7	0.6702681848762511	0.9790358234679978
001826	146	0.2602739726027397	0.2876712328767123	0.2328767123287671	0.2191780821917808	0.5205479452054794	A	C	3	-14.2	1.880482376438548	1.005843514397562
001827	146	0.2534246575342466	0.2602739726027397	0.2465753424657534	0.2397260273972602	0.5068493150684932	A	G	3	-11.8	0.5478140825708179	1.001448846939104
001828	146	0.2397260273972602	0.2465753424657534	0.2328767123287671	0.2808219178082192	0.4794520547945205	T	C	4	-10.8	0.9033789440013326	0.9906676106514862
001829	146	0.2602739726027397	0.2191780821917808	0.2602739726027397	0.2602739726027397	0.4794520547945205	A	C	3	-12.7	0.2027143971615019	0.9800102404016116
001830	146	0.2671232876712329	0.273972602739726	0.2123287671232876	0.2465753424657534	0.4863013698630137	A	G	3	-14.3	0.8970288924812003	1.015674978632606
001831	146	0.2328767123287671	0.3013698630136986	0.2054794520547945	0.2602739726027397	0.5068493150684932	A	T	3	-16.5	0.8003364729546029	0.971193481237736
001832	146	0.2534246575342466	0.2260273972602739	0.2808219178082192	0.2397260273972602	0.5068493150684932	A	T	3	-18.7	1.925155336347457	1.0032081890578743
001833	146	0.273972602739726	0.2397260273972602	0.2328767123287671	0.2534246575342466	0.4726027397260274	A	G	3	-16.2	1.1779913186219273	1.001550555830803
001834	146	0.273972602739726	0.2397260273972602	0.2671232876712329	0.2191780821917808	0.5068493150684932	A	G	3	-14.5	0.6880886886746835	1.0042297574967542
001835	146	0.3013698630136986	0.273972602739726	0.2054794520547945	0.2191780821917808	0.4794520547945205	T	C	5	-13.3	0.5383638099287366	1.0006822673082625
001836	146	0.2465753424657534	0.2534246575342466	0.2465753424657534	0.2534246575342466	0.5	A	G	3	-19.2	0.5253362690931141	0.9748679100764418
001837	146	0.2123287671232876	0.2465753424657534	0.2945205479452055	0.2465753424657534	0.541095890410959	A	A	4	-18.5	0.2568711297236942	0.9996427034637938
001838	146	0.3013698630136986	0.2397260273972602	0.1986301369863013	0.2602739726027397	0.4383561643835616	A	C	3	-13.3	0.4573988852476627	1.00817882359151
001839	146	0.2397260273972602	0.3287671232876712	0.1917808219178082	0.2397260273972602	0.5205479452054794	A	G	3	-12.4	0.2829245295581776	1.0128324591360007
001840	146	0.2671232876712329	0.2945205479452055	0.2191780821917808	0.2191780821917808	0.5136986301369864	A	T	3	-17.2	0.3086068168569277	0.999524395892588
001841	146	0.2671232876712329	0.2054794520547945	0.2191780821917808	0.3082191780821918	0.4246575342465753	A	T	3	-13.9	0.386662401184512	0.9866982607506762
001842	146	0.273972602739726	0.2328767123287671	0.2808219178082192	0.2123287671232876	0.5136986301369864	A	T	3	-12.7	1.1281343639593446	1.0004070078518297
001843	146	0.2123287671232876	0.2808219178082192	0.273972602739726	0.2328767123287671	0.5547945205479452	A	G	3	-15.4	1.5941331389874724	1.014877156636205
001844	146	0.2260273972602739	0.2397260273972602	0.2671232876712329	0.2671232876712329	0.5068493150684932	A	G	3	-12.4	0.8193480523521864	1.0055231732485437
001845	146	0.2808219178082192	0.2808219178082192	0.2534246575342466	0.184931506849315	0.5342465753424658	A	G	3	-18.2	0.2813152676222894	0.9934583788461137
001846	146	0.3150684931506849	0.2465753424657534	0.1986301369863013	0.2397260273972602	0.4452054794520548	A	G	3	-8.4	0.1371968046868477	0.9837965947996368
001847	146	0.2945205479452055	0.3287671232876712	0.184931506849315	0.1917808219178082	0.5136986301369864	A	C	3	-16.8	1.9363017181499007	1.0154583471083598
001848	146	0.2876712328767123	0.2328767123287671	0.3013698630136986	0.1780821917808219	0.5342465753424658	A	G	3	-16.9	4.875237230448762	1.008050410342713
001849	146	0.1917808219178082	0.3013698630136986	0.2328767123287671	0.273972602739726	0.5342465753424658	A	T	3	-18.9	2.188017284015176	1.0476293418647429
001850	146	0.2054794520547945	0.2191780821917808	0.2602739726027397	0.3150684931506849	0.4794520547945205	T	G	4	-13.4	0.5798246829392116	0.9888663930742626
001851	146	0.2671232876712329	0.2534246575342466	0.2671232876712329	0.2123287671232876	0.5205479452054794	A	T	3	-20.3	2.0457275800118744	1.0130403109458097
001852	146	0.2876712328767123	0.2534246575342466	0.2260273972602739	0.2328767123287671	0.4794520547945205	T	A	5	-15.4	0.1541876452078101	1.0220629619752415
001853	146	0.2671232876712329	0.2602739726027397	0.2328767123287671	0.2397260273972602	0.4931506849315068	A	T	3	-12.4	0.4966820320860827	0.9946717221584604
001854	146	0.273972602739726	0.2465753424657534	0.2123287671232876	0.2671232876712329	0.4589041095890411	A	A	3	-12.6	0.5274115705937611	0.9859528934907072
001855	146	0.2397260273972602	0.2602739726027397	0.273972602739726	0.2260273972602739	0.5342465753424658	A	A	3	-14.8	2.070812299991774	1.0174950725594214
001856	146	0.2465753424657534	0.2876712328767123	0.1986301369863013	0.2671232876712329	0.4863013698630137	A	G	3	-15.9	0.4975779002179403	0.9689628098150525
001857	146	0.2054794520547945	0.2123287671232876	0.273972602739726	0.3082191780821918	0.4863013698630137	A	A	3	-11.2	0.3231204630467729	0.9998906604821473
001858	146	0.2534246575342466	0.2191780821917808	0.2602739726027397	0.2671232876712329	0.4794520547945205	A	T	3	-14.6	0.7317548307613053	0.991710873416581
001859	146	0.2328767123287671	0.2602739726027397	0.2534246575342466	0.2534246575342466	0.5136986301369864	A	A	3	-14.3	1.1074056280541795	0.9892538132584476
001860	146	0.2671232876712329	0.2397260273972602	0.2534246575342466	0.2397260273972602	0.4931506849315068	T	A	5	-13.8	0.4419013136076088	1.0007880606548316
001861	146	0.2534246575342466	0.2876712328767123	0.2602739726027397	0.1986301369863013	0.547945205479452	A	A	3	-18.6	1.2969403062483216	1.00349410387947
001862	146	0.2397260273972602	0.2534246575342466	0.273972602739726	0.2328767123287671	0.5273972602739726	T	A	4	-14.5	1.4007372142867236	1.0004833548935146
001863	146	0.3150684931506849	0.2054794520547945	0.2397260273972602	0.2397260273972602	0.4452054794520548	A	A	3	-10.3	0.1622504242519805	0.9830505070264708
001864	146	0.2534246575342466	0.2191780821917808	0.273972602739726	0.2534246575342466	0.4931506849315068	A	G	3	-15.6	0.3686210299618999	0.9877972380263992
001865	146	0.2945205479452055	0.2397260273972602	0.2328767123287671	0.2328767123287671	0.4726027397260274	T	T	4	-18.0	1.2750026550021272	0.9952173344135468
001866	146	0.3013698630136986	0.2054794520547945	0.2328767123287671	0.2602739726027397	0.4383561643835616	A	C	3	-10.1	0.9001811147196719	0.9941116648855
001867	146	0.3150684931506849	0.2123287671232876	0.2191780821917808	0.2534246575342466	0.4315068493150685	A	C	3	-12.7	0.4644674947925003	1.007380556178656
001868	146	0.2671232876712329	0.2191780821917808	0.2260273972602739	0.2876712328767123	0.4452054794520548	A	T	3	-6.8	0.2868951491063617	0.9913653401037136
001869	146	0.2465753424657534	0.2602739726027397	0.2602739726027397	0.2328767123287671	0.5205479452054794	A	C	3	-15.0	0.9346163187632714	1.0086770087234718
001870	146	0.2671232876712329	0.2054794520547945	0.2876712328767123	0.2397260273972602	0.4931506849315068	A	A	3	-12.6	1.05459131470572	0.9984087777053936
001871	146	0.2465753424657534	0.2328767123287671	0.2465753424657534	0.273972602739726	0.4794520547945205	T	G	5	-15.0	0.5542577264315931	0.99820290267452
001872	146	0.2671232876712329	0.2191780821917808	0.3082191780821918	0.2054794520547945	0.5273972602739726	A	T	3	-15.1	2.364224543359925	1.0075420256428496
001873	146	0.2671232876712329	0.2191780821917808	0.2123287671232876	0.3013698630136986	0.4315068493150685	A	C	3	-11.7	0.2210559972849742	0.9838623043603392
001874	146	0.2602739726027397	0.273972602739726	0.2534246575342466	0.2123287671232876	0.5273972602739726	A	C	3	-17.7	0.6809026803798192	1.0041642120938603
001875	146	0.2808219178082192	0.2876712328767123	0.2328767123287671	0.1986301369863013	0.5205479452054794	A	A	3	-14.9	0.7546011342309213	0.99774530686624
001876	146	0.2465753424657534	0.2260273972602739	0.2602739726027397	0.2671232876712329	0.4863013698630137	A	G	3	-20.6	0.2226679624720467	1.002614360236677
001877	146	0.2671232876712329	0.2671232876712329	0.2602739726027397	0.2054794520547945	0.5273972602739726	A	T	3	-17.8	1.0166166758194228	1.0058463082898437
001878	146	0.2671232876712329	0.2328767123287671	0.2328767123287671	0.2671232876712329	0.4657534246575342	A	A	3	-18.2	0.7260591311017016	1.009285263532596
001879	146	0.2465753424657534	0.2876712328767123	0.2260273972602739	0.2397260273972602	0.5136986301369864	A	T	4	-15.3	0.353344725331133	0.982708999619012
001880	146	0.2945205479452055	0.2260273972602739	0.2808219178082192	0.1986301369863013	0.5068493150684932	A	T	3	-14.7	0.4796985007015367	1.0094750385627678
001881	146	0.2328767123287671	0.273972602739726	0.2191780821917808	0.273972602739726	0.4931506849315068	A	A	3	-9.7	0.3752973853835251	0.983212432994606
001882	146	0.1917808219178082	0.3082191780821918	0.2397260273972602	0.2602739726027397	0.547945205479452	C	C	3	-21.0	4.369938800195386	1.0280853380716697
001883	146	0.2808219178082192	0.2054794520547945	0.2260273972602739	0.2876712328767123	0.4315068493150685	T	C	4	-9.2	0.460895669028327	0.9915527427503988
001884	146	0.3150684931506849	0.2534246575342466	0.2191780821917808	0.2123287671232876	0.4726027397260274	A	T	3	-11.3	0.2334791006284955	0.9967582019737136
001885	146	0.1986301369863013	0.2671232876712329	0.3082191780821918	0.2260273972602739	0.5753424657534246	A	T	3	-12.9	3.779114676876301	1.0335001201385268
001886	146	0.2808219178082192	0.2054794520547945	0.2465753424657534	0.2671232876712329	0.4520547945205479	A	G	3	-19.1	0.6737705332097138	0.9949775472497826
001887	146	0.2191780821917808	0.2602739726027397	0.2602739726027397	0.2602739726027397	0.5205479452054794	A	C	3	-17.7	0.6500845728248095	0.9963801440869484
001888	146	0.273972602739726	0.2397260273972602	0.1986301369863013	0.2876712328767123	0.4383561643835616	A	A	3	-14.4	0.1513359490998169	0.9813665780052524
001889	146	0.2671232876712329	0.2534246575342466	0.2191780821917808	0.2602739726027397	0.4726027397260274	A	T	3	-16.0	0.7094736975159825	0.979202075827626
001890	146	0.3150684931506849	0.1643835616438356	0.2534246575342466	0.2671232876712329	0.4178082191780822	A	G	3	-14.1	0.5299431300688154	0.9891088087071574
001891	146	0.2465753424657534	0.2602739726027397	0.2054794520547945	0.2876712328767123	0.4657534246575342	A	G	3	-7.5	0.1529478148402296	0.9912844201113108
001892	146	0.2123287671232876	0.2808219178082192	0.2945205479452055	0.2123287671232876	0.5753424657534246	A	G	3	-17.5	2.461844661746966	1.0237866502737194
001893	146	0.2123287671232876	0.2534246575342466	0.2465753424657534	0.2876712328767123	0.5	T	C	3	-11.9	1.3656500526382571	1.005237095362375
001894	146	0.2191780821917808	0.2260273972602739	0.3150684931506849	0.2397260273972602	0.541095890410959	A	A	3	-23.1	1.0901869107998543	1.003975553375373
001895	146	0.2808219178082192	0.2191780821917808	0.2465753424657534	0.2534246575342466	0.4657534246575342	A	T	3	-12.6	0.1301910065003022	0.9948225227124164
001896	146	0.2397260273972602	0.2602739726027397	0.2465753424657534	0.2534246575342466	0.5068493150684932	A	C	3	-14.9	2.411772054041969	1.0168295848041071
001897	146	0.2945205479452055	0.2054794520547945	0.2808219178082192	0.2191780821917808	0.4863013698630137	T	T	4	-20.4	1.0087010762223587	0.9815213211342144
001898	146	0.2671232876712329	0.2876712328767123	0.1986301369863013	0.2465753424657534	0.4863013698630137	A	A	3	-14.4	0.202733548627929	0.9847164590639306
001899	146	0.2876712328767123	0.2876712328767123	0.2054794520547945	0.2191780821917808	0.4931506849315068	A	T	3	-13.3	1.0129058877330996	1.0026334140446431
001900	146	0.2671232876712329	0.2397260273972602	0.2876712328767123	0.2054794520547945	0.5273972602739726	A	C	3	-16.6	0.6892760714388311	1.0062076994674118
001901	146	0.2808219178082192	0.2397260273972602	0.2671232876712329	0.2123287671232876	0.5068493150684932	A	G	3	-12.1	0.9583880926232916	1.0099939837274892
001902	146	0.2397260273972602	0.2671232876712329	0.2602739726027397	0.2328767123287671	0.5273972602739726	A	A	3	-22.9	0.4828583904929539	0.970151896460672
001903	146	0.3013698630136986	0.2602739726027397	0.2260273972602739	0.2123287671232876	0.4863013698630137	A	C	3	-16.1	0.8582635974207274	0.9863964168703484
001904	146	0.2397260273972602	0.1986301369863013	0.3013698630136986	0.2602739726027397	0.5	A	G	3	-12.4	2.958912497615364	1.036053485364306
001905	146	0.3013698630136986	0.2397260273972602	0.2191780821917808	0.2397260273972602	0.4589041095890411	A	T	3	-9.9	0.7970582942508986	1.003689988952808
001906	146	0.2534246575342466	0.2328767123287671	0.2671232876712329	0.2465753424657534	0.5	A	C	3	-18.8	2.3294154472187163	1.020742634385943
001907	146	0.2465753424657534	0.2945205479452055	0.1506849315068493	0.3082191780821918	0.4452054794520548	A	C	3	-4.5	0.930491521029936	0.996112862464096
001908	146	0.2534246575342466	0.2534246575342466	0.2260273972602739	0.2671232876712329	0.4794520547945205	A	G	3	-12.8	1.0688485495246172	0.9937287002185944
001909	146	0.2191780821917808	0.2534246575342466	0.2602739726027397	0.2671232876712329	0.5136986301369864	A	T	3	-17.3	0.7015075626452834	1.004959333616852
001910	146	0.3219178082191781	0.2260273972602739	0.2260273972602739	0.2260273972602739	0.4520547945205479	A	A	3	-9.1	0.8517950992092174	0.9868810346759516
001911	146	0.3287671232876712	0.2054794520547945	0.2602739726027397	0.2054794520547945	0.4657534246575342	A	A	3	-16.6	0.2246309335277819	0.9955814298982024
001912	146	0.3150684931506849	0.2191780821917808	0.2534246575342466	0.2123287671232876	0.4726027397260274	A	G	3	-15.8	0.4708240405565992	0.9869828383387204
001913	146	0.2945205479452055	0.2534246575342466	0.2054794520547945	0.2465753424657534	0.4589041095890411	A	A	3	-14.8	0.2416937050332802	0.9588357068589604
001914	146	0.2602739726027397	0.2397260273972602	0.273972602739726	0.2260273972602739	0.5136986301369864	A	A	4	-17.5	0.179058269049013	0.9936162176647476
001915	146	0.2602739726027397	0.2465753424657534	0.2123287671232876	0.2808219178082192	0.4589041095890411	A	C	3	-13.0	1.781336205464058	1.0167558029406436
001916	146	0.3219178082191781	0.2191780821917808	0.2808219178082192	0.1780821917808219	0.5	A	G	3	-16.6	2.323552931435587	1.00715987439358
001917	146	0.3219178082191781	0.2328767123287671	0.2191780821917808	0.2260273972602739	0.4520547945205479	A	A	4	-17.1	0.534512972122528	0.975459610722062
001918	146	0.2260273972602739	0.2602739726027397	0.2397260273972602	0.273972602739726	0.5	A	T	3	-15.0	0.7349597950326976	1.0055009659237626
001919	146	0.2671232876712329	0.2397260273972602	0.2191780821917808	0.273972602739726	0.4589041095890411	A	A	3	-9.7	0.2416937050332802	0.9588357068589604
001920	146	0.2671232876712329	0.2671232876712329	0.2602739726027397	0.2054794520547945	0.5273972602739726	A	A	3	-19.5	1.199914278781539	1.0044522133699918
001921	146	0.2876712328767123	0.2328767123287671	0.2534246575342466	0.2260273972602739	0.4863013698630137	T	T	4	-13.1	0.3728857605195053	0.9946695509087072
001922	146	0.3013698630136986	0.1780821917808219	0.2397260273972602	0.2808219178082192	0.4178082191780822	A	A	3	-8.7	0.5668026767636263	0.9734563987992616
001923	146	0.2876712328767123	0.2054794520547945	0.2465753424657534	0.2602739726027397	0.4520547945205479	A	G	3	-18.6	1.1122870424711209	1.0066691541898438
001924	146	0.2123287671232876	0.2465753424657534	0.2671232876712329	0.273972602739726	0.5136986301369864	A	A	3	-13.2	3.604156636467122	1.0288965041906448
001925	146	0.3082191780821918	0.2328767123287671	0.184931506849315	0.273972602739726	0.4178082191780822	A	A	3	-14.4	0.1294557275358423	0.9800528134586648
001926	146	0.3287671232876712	0.1986301369863013	0.2328767123287671	0.2397260273972602	0.4315068493150685	A	G	3	-9.2	0.2932017443015224	0.9924518812262464
001927	146	0.2945205479452055	0.2260273972602739	0.2054794520547945	0.273972602739726	0.4315068493150685	A	C	5	-15.5	0.1917349220152114	1.0021118619681602
001928	146	0.2465753424657534	0.3082191780821918	0.2534246575342466	0.1917808219178082	0.5616438356164384	A	G	3	-19.7	3.1392382617968235	1.0197029208341948
001929	146	0.2602739726027397	0.2945205479452055	0.2671232876712329	0.1780821917808219	0.5616438356164384	A	G	3	-17.5	1.9590306143729588	1.0173247716131664
001930	146	0.2328767123287671	0.2328767123287671	0.273972602739726	0.2602739726027397	0.5068493150684932	A	C	3	-9.7	1.607592522974083	1.020328487216168
001931	146	0.1986301369863013	0.2808219178082192	0.2602739726027397	0.2602739726027397	0.541095890410959	A	G	3	-19.8	0.2710857544777342	0.9987917185478428
001932	146	0.3082191780821918	0.2260273972602739	0.1917808219178082	0.273972602739726	0.4178082191780822	A	T	3	-12.1	0.7972385977684866	0.9788914737939772
001933	146	0.2808219178082192	0.2534246575342466	0.2397260273972602	0.2260273972602739	0.4931506849315068	A	C	3	-15.0	1.0757115586888226	0.982039060796088
001934	146	0.2602739726027397	0.2534246575342466	0.2602739726027397	0.2260273972602739	0.5136986301369864	A	G	3	-11.9	2.524980750374621	1.008591510074501
001935	146	0.2465753424657534	0.2191780821917808	0.273972602739726	0.2602739726027397	0.4931506849315068	A	G	3	-14.5	1.0733406396202176	1.0044889752180055
001936	146	0.3013698630136986	0.2465753424657534	0.2602739726027397	0.1917808219178082	0.5068493150684932	A	A	3	-16.9	0.7456060463752968	0.995619444579102
001937	146	0.2328767123287671	0.2602739726027397	0.2191780821917808	0.2876712328767123	0.4794520547945205	A	C	3	-17.2	0.7909385930996436	1.009085395885145
001938	146	0.2465753424657534	0.2534246575342466	0.2054794520547945	0.2945205479452055	0.4589041095890411	A	T	3	-13.9	0.896088336394072	0.988126924714642
001939	146	0.3082191780821918	0.184931506849315	0.2534246575342466	0.2534246575342466	0.4383561643835616	A	C	3	-13.7	0.9555571657459954	0.9804979198353124
001940	146	0.3287671232876712	0.1575342465753424	0.3219178082191781	0.1917808219178082	0.4794520547945205	A	A	4	-9.0	0.9385645760184228	0.9837993126104554
001941	146	0.2602739726027397	0.2328767123287671	0.2397260273972602	0.2671232876712329	0.4726027397260274	A	G	4	-12.9	1.3980445507620578	1.0109540644237904
001942	146	0.3219178082191781	0.2123287671232876	0.2465753424657534	0.2191780821917808	0.4589041095890411	T	A	4	-15.9	0.4446530301189349	0.976561681181772
001943	146	0.2945205479452055	0.2876712328767123	0.1917808219178082	0.2260273972602739	0.4794520547945205	A	A	3	-12.3	1.174623781367871	0.9998192813126416
001944	146	0.3013698630136986	0.2397260273972602	0.2397260273972602	0.2191780821917808	0.4794520547945205	A	A	3	-12.0	0.6728755573623257	1.0018391049626163
001945	146	0.2534246575342466	0.3013698630136986	0.2328767123287671	0.2123287671232876	0.5342465753424658	A	C	3	-16.5	1.3360287001524984	1.0133964174522767
001946	146	0.3082191780821918	0.2191780821917808	0.2465753424657534	0.2260273972602739	0.4657534246575342	A	C	3	-12.6	0.0972710901183266	0.998141826777106
001947	146	0.2397260273972602	0.2671232876712329	0.2465753424657534	0.2465753424657534	0.5136986301369864	A	C	3	-11.6	3.2396287885524586	1.0142152050826718
001948	146	0.2397260273972602	0.2534246575342466	0.2602739726027397	0.2465753424657534	0.5136986301369864	A	A	3	-15.7	0.3166881246277093	1.006198116021496
001949	146	0.2397260273972602	0.3082191780821918	0.2602739726027397	0.1917808219178082	0.5684931506849316	A	T	3	-21.8	1.5313110058520325	1.0158177560996504
001950	146	0.3082191780821918	0.2534246575342466	0.184931506849315	0.2534246575342466	0.4383561643835616	A	A	3	-11.8	0.217530114528223	0.9833970811038228
001951	146	0.2876712328767123	0.2328767123287671	0.1986301369863013	0.2808219178082192	0.4315068493150685	A	C	3	-11.0	0.1819137796176467	0.976758649138584
001952	146	0.2876712328767123	0.2465753424657534	0.2123287671232876	0.2534246575342466	0.4589041095890411	A	A	3	-11.9	0.2566012487181416	0.9919206247194567
001953	146	0.2808219178082192	0.273972602739726	0.2260273972602739	0.2191780821917808	0.5	A	G	3	-8.4	0.4956050821283062	1.0056528968673617
001954	146	0.1917808219178082	0.2671232876712329	0.2328767123287671	0.3082191780821918	0.5	A	T	3	-13.8	2.139394877398864	1.01636701285151
001955	146	0.3493150684931507	0.2191780821917808	0.2328767123287671	0.1986301369863013	0.4520547945205479	T	A	4	-15.9	0.574077363583439	0.9812829513988606
001956	146	0.2808219178082192	0.2260273972602739	0.273972602739726	0.2191780821917808	0.5	A	G	3	-16.2	0.2435442069875159	0.9953646014847652
001957	146	0.3013698630136986	0.2808219178082192	0.1712328767123287	0.2465753424657534	0.4520547945205479	A	G	3	-8.7	0.219239332081065	0.993992972568876
001958	146	0.2534246575342466	0.2671232876712329	0.2602739726027397	0.2191780821917808	0.5273972602739726	A	C	3	-21.0	2.0834010011465867	1.0029000416953753
001959	146	0.1917808219178082	0.2876712328767123	0.2328767123287671	0.2876712328767123	0.5205479452054794	T	G	4	-11.5	2.134173901084715	1.007262985640962
001960	146	0.2534246575342466	0.2123287671232876	0.2602739726027397	0.273972602739726	0.4726027397260274	A	G	3	-18.1	0.8875656745283524	0.98071866752168
001961	146	0.2808219178082192	0.2054794520547945	0.2123287671232876	0.3013698630136986	0.4178082191780822	T	T	4	-12.3	0.3341635446036572	0.977736285764268
001962	146	0.2602739726027397	0.2465753424657534	0.3013698630136986	0.1917808219178082	0.547945205479452	A	T	3	-14.7	3.32219696731257	1.0250821981051974
001963	146	0.2191780821917808	0.2260273972602739	0.2671232876712329	0.2876712328767123	0.4931506849315068	T	A	4	-8.9	0.6134681275878427	0.99703614374284
001964	146	0.2671232876712329	0.2876712328767123	0.1986301369863013	0.2465753424657534	0.4863013698630137	A	C	3	-12.7	2.7780106922230807	1.0323870396265276
001965	146	0.2876712328767123	0.2602739726027397	0.1917808219178082	0.2602739726027397	0.4520547945205479	A	T	3	-6.8	0.5359784754078598	0.989755385733894
001966	146	0.2465753424657534	0.2260273972602739	0.2876712328767123	0.2397260273972602	0.5136986301369864	A	G	3	-22.4	1.23105070334098	0.984564156759417
001967	146	0.2465753424657534	0.2191780821917808	0.2397260273972602	0.2945205479452055	0.4589041095890411	A	C	3	-11.4	0.9560597353671004	1.0017988323413591
001968	146	0.2260273972602739	0.2328767123287671	0.2602739726027397	0.2808219178082192	0.4931506849315068	A	T	3	-14.1	1.6274703993723103	1.010926315648918
001969	146	0.2602739726027397	0.2671232876712329	0.2328767123287671	0.2397260273972602	0.5	A	T	3	-17.2	0.20100912061467	0.9934642723400734
001970	146	0.2534246575342466	0.2465753424657534	0.2671232876712329	0.2328767123287671	0.5136986301369864	A	C	3	-18.4	0.2186368061805418	1.0066329241998322
001971	146	0.2191780821917808	0.2465753424657534	0.2191780821917808	0.3150684931506849	0.4657534246575342	A	T	3	-13.4	1.5207225979545964	1.008669286717917
001972	146	0.2534246575342466	0.2397260273972602	0.2945205479452055	0.2123287671232876	0.5342465753424658	A	T	4	-16.6	0.8853981268126829	0.9923577217349732
001973	146	0.2465753424657534	0.2671232876712329	0.273972602739726	0.2123287671232876	0.541095890410959	A	T	3	-14.6	1.078829411779327	0.9791313985863092
001974	146	0.2876712328767123	0.2328767123287671	0.2328767123287671	0.2465753424657534	0.4657534246575342	A	T	3	-12.0	0.5640871260970984	0.9841018949664454
001975	146	0.2602739726027397	0.2876712328767123	0.2602739726027397	0.1917808219178082	0.547945205479452	A	C	3	-18.0	5.348848890669459	1.0461025675243876
001976	146	0.2602739726027397	0.2808219178082192	0.2465753424657534	0.2123287671232876	0.5273972602739726	A	G	3	-18.4	1.463697263528944	1.0014983032365488
001977	146	0.2465753424657534	0.2328767123287671	0.2945205479452055	0.2260273972602739	0.5273972602739726	A	T	3	-20.4	0.6829645913802254	1.000373058829923
001978	146	0.2671232876712329	0.2602739726027397	0.2945205479452055	0.1780821917808219	0.5547945205479452	A	T	4	-24.0	1.2547387806668802	1.0196211052164252
001979	146	0.273972602739726	0.2602739726027397	0.2945205479452055	0.1712328767123287	0.5547945205479452	A	G	3	-17.4	4.680360645207562	1.019489322859292
001980	146	0.273972602739726	0.2602739726027397	0.2260273972602739	0.2397260273972602	0.4863013698630137	A	T	3	-15.4	1.0564947045809303	0.9921462535439568
001981	146	0.2945205479452055	0.2397260273972602	0.2328767123287671	0.2328767123287671	0.4726027397260274	A	A	3	-13.3	0.5409029445725523	0.9984522491444272
001982	146	0.2808219178082192	0.2191780821917808	0.2191780821917808	0.2808219178082192	0.4383561643835616	A	T	3	-12.5	0.3805808197375597	0.976827708474952
001983	146	0.2191780821917808	0.2328767123287671	0.2808219178082192	0.2671232876712329	0.5136986301369864	A	T	3	-23.1	1.0677789883374365	0.992048323207999
001984	146	0.2671232876712329	0.2260273972602739	0.273972602739726	0.2328767123287671	0.5	A	A	3	-14.2	0.9325430194154036	1.0023489836893424
001985	146	0.2808219178082192	0.2260273972602739	0.2328767123287671	0.2602739726027397	0.4589041095890411	A	C	3	-12.9	0.5931987612989772	0.9999958431326648
001986	146	0.2123287671232876	0.2534246575342466	0.1917808219178082	0.3424657534246575	0.4452054794520548	A	C	3	-9.6	0.8135869822789337	1.016159510936564
001987	146	0.3150684931506849	0.2397260273972602	0.1986301369863013	0.2465753424657534	0.4383561643835616	A	G	3	-9.9	0.4056699259607779	0.9879827838290292
001988	146	0.2465753424657534	0.2123287671232876	0.2191780821917808	0.3219178082191781	0.4315068493150685	A	T	3	-13.4	0.4926336809552523	0.9819981060462692
001989	146	0.184931506849315	0.2671232876712329	0.2602739726027397	0.2876712328767123	0.5273972602739726	A	G	3	-11.8	0.5108649281929938	0.9919741434724756
001990	146	0.273972602739726	0.2534246575342466	0.2328767123287671	0.2397260273972602	0.4863013698630137	A	C	3	-16.3	1.994858731681618	1.0051149407338134
001991	146	0.2465753424657534	0.2602739726027397	0.2671232876712329	0.2260273972602739	0.5273972602739726	T	G	5	-16.2	0.5557112508493764	1.0400480999580008
001992	146	0.3013698630136986	0.1780821917808219	0.2671232876712329	0.2534246575342466	0.4452054794520548	A	A	3	-18.8	0.1392862315297647	0.9839561116781552
001993	146	0.2465753424657534	0.2808219178082192	0.1643835616438356	0.3082191780821918	0.4452054794520548	A	T	3	-6.3	1.3445143411191989	0.994099675894078
001994	146	0.2465753424657534	0.2534246575342466	0.2602739726027397	0.2397260273972602	0.5136986301369864	A	G	3	-13.6	0.5893032293637139	0.9808798765001246
001995	146	0.3013698630136986	0.2534246575342466	0.2328767123287671	0.2123287671232876	0.4863013698630137	A	C	3	-14.7	0.5536830224982485	0.9692645859069005
001996	146	0.2534246575342466	0.273972602739726	0.1917808219178082	0.2808219178082192	0.4657534246575342	A	G	3	-11.9	0.877459888583781	1.0031929500619463
001997	146	0.273972602739726	0.2397260273972602	0.2260273972602739	0.2602739726027397	0.4657534246575342	A	A	3	-17.9	0.7702359279619322	0.9952193316930856
001998	146	0.2808219178082192	0.2123287671232876	0.1780821917808219	0.3287671232876712	0.3904109589041096	A	T	3	-12.6	0.4727478047898807	0.9977608565140278
[truncated: 9,506 more rows]
