# Supplementary material for: Predicting sequence-specific amplification efficiency in multi-template PCR with deep learning
Source: Nat Commun. 2025 Oct 16;16:9187. doi: 10.1038/s41467-025-64221-4 (PMC12533003; doi:10.1038/s41467-025-64221-4)
Supplement: Supplementary file 4 — Source data [file 41467_2025_64221_MOESM4_ESM.zip › Supp.Fig. 7/kmers.csv]

kmer	False	True	factor	norm_factor	log2_norm_factor	base	length
AAAA	9236	159	0.017215244694673018	0.8640756291100314	-0.2107705036017683	A	4
AAAAA	2214	28	0.012646793134598013	0.6347737675424174	-0.6556855858359564	A	5
AAAAAA	546	6	0.01098901098901099	0.551565589222493	-0.8583956413107046	A	6
AAAAAC	553	10	0.018083182640144666	0.9076395772015707	-0.13980857645935302	A	6
AAAAAG	551	7	0.012704174228675136	0.6376538663062215	-0.6491545876255619	A	6
AAAAAT	541	4	0.0073937153419593345	0.37110882528093797	-1.4300857849388235	A	6
AAAAC	2304	48	0.020833333333333332	1.0456764295676428	0.06443649816683533	A	5
AAAACA	562	13	0.023131672597864767	1.1610357509790197	0.2154123968081574	A	6
AAAACC	561	15	0.026737967914438502	1.3420446154878838	0.4244326338877171	A	6
AAAACG	581	9	0.01549053356282272	0.7775081197473696	-0.36307035307422497	A	6
AAAACT	581	11	0.0189328743545611	0.9502877019134517	-0.07356373587924006	A	6
AAAAG	2358	44	0.018659881255301103	0.9365855043455733	-0.09451738545447375	A	5
AAAAGA	612	12	0.0196078431372549	0.9841660513577816	-0.023026343083503965	A	6
AAAAGC	565	7	0.012389380530973451	0.6218535935127929	-0.6853531363569545	A	6
AAAAGG	623	14	0.02247191011235955	1.1279206431291429	0.1736655679215938	A	6
AAAAGT	534	11	0.020599250936329586	1.0339272562017143	0.04813468583773493	A	6
AAAAT	2279	34	0.01491882404563405	0.7488126077465524	-0.41732336912696627	A	5
AAAATA	568	5	0.008802816901408451	0.4418351110849196	-1.178420025729328	A	6
AAAATC	551	10	0.018148820326678767	0.9109340947231735	-0.13458141479580357	A	6
AAAATG	558	7	0.012544802867383513	0.629654624255785	-0.6673673908835918	A	6
AAAATT	581	11	0.0189328743545611	0.9502877019134517	-0.07356373587924006	A	6
AAAC	9521	187	0.0196407940342401	0.9858199382206871	-0.020603935057744497	A	4
AAACA	2295	44	0.01917211328976035	0.962295694660942	-0.05544782077588138	A	5
AAACAA	562	13	0.023131672597864767	1.1610357509790197	0.2154123968081574	A	6
AAACAC	561	8	0.0142602495543672	0.7157571282602048	-0.48245796172080124	A	6
AAACAG	595	8	0.013445378151260505	0.6748567209310502	-0.5673468593073143	A	6
AAACAT	555	15	0.02702702702702703	1.356553205925591	0.43994563325904196	A	6
AAACC	2369	44	0.018573237653018153	0.9322366480569279	-0.1012318657149422	A	5
AAACCA	600	12	0.02	1.003849372384937	0.005542809113266786	A	6
AAACCC	577	8	0.01386481802426343	0.6959094435944104	-0.523028509757491	A	6
AAACCG	591	11	0.018612521150592216	0.9342083837761682	-0.09818370265224369	A	6
AAACCT	576	13	0.022569444444444444	1.132816132031613	0.17991371558677124	A	6
AAACG	2424	58	0.02392739273927393	1.2009749092064017	0.2642060105426128	A	5
AAACGA	624	12	0.019230769230769232	0.9652397811393627	-0.05104071925310051	A	6
AAACGC	604	15	0.024834437086092714	1.246501704120369	0.31788485517143117	A	6
AAACGG	602	20	0.03322259136212625	1.6675238743935834	0.7377074170156519	A	6
AAACGT	562	10	0.017793594306049824	0.8931044238300153	-0.1630992264455721	A	6
AAACT	2346	41	0.017476555839727195	0.8771914805580227	-0.18903629452243323	A	5
AAACTA	543	9	0.016574585635359115	0.8319193693797822	-0.2654843874740576	A	6
AAACTC	610	7	0.011475409836065573	0.5759791480897181	-0.7959115115046529	A	6
AAACTG	597	19	0.031825795644891124	1.597415249188761	0.675739391066772	A	6
AAACTT	579	6	0.010362694300518135	0.5201292084896048	-0.9430580383800888	A	6
AAAG	9640	193	0.020020746887966807	1.004890709908158	0.0070386050387480905	A	4
AAAGA	2440	53	0.021721311475409837	1.090246244598395	0.1246540210009422	A	5
AAAGAA	565	10	0.017699115044247787	0.8883622764468471	-0.1707799635271961	A	6
AAAGAC	609	13	0.021346469622331693	1.0714320066505898	0.09954029912275139	A	6
AAAGAG	643	19	0.029548989113530325	1.4831367088113379	0.5686515850036297	A	6
AAAGAT	593	11	0.01854974704890388	0.931057596647075	-0.10305767702071474	A	6
AAAGC	2347	40	0.017043033659991477	0.8554319321558902	-0.22527503274781638	A	5
AAAGCA	588	13	0.022108843537414966	1.1096974354595395	0.15016637219271944	A	6
AAAGCC	555	11	0.01981981981981982	0.9948056843454331	-0.007513343712179591	A	6
AAAGCG	551	10	0.018148820326678767	0.9109340947231735	-0.13458141479580357	A	6
AAAGCT	621	5	0.008051529790660225	0.40412615635464455	-1.3071223644451277	A	6
AAAGG	2428	48	0.019769357495881382	0.9922728557346989	-0.011191206646534448	A	5
AAAGGA	618	8	0.012944983818770227	0.649740694100283	-0.6220640290163829	A	6
AAAGGC	600	10	0.016666666666666666	0.8365411436541142	-0.25749159672052707	A	6
AAAGGG	615	16	0.026016260162601626	1.3058203218015443	0.38495639866138937	A	6
AAAGGT	571	14	0.024518388791593695	1.2306384600165605	0.29940698558275297	A	6
AAAGT	2326	51	0.021926053310404127	1.1005227427263928	0.13818895938626877	A	5
AAAGTA	611	13	0.02127659574468085	1.067924864239295	0.09481014721035425	A	6
AAAGTC	578	7	0.012110726643598616	0.6078672670151004	-0.718171761555083	A	6
AAAGTG	584	18	0.030821917808219176	1.5470281423740468	0.6294994414502866	A	6
AAAGTT	528	13	0.02462121212121212	1.2357994167617596	0.30544459767063015	A	6
AAAT	9332	185	0.01982426060865838	0.9950285784998574	-0.007190132579895506	A	4
AAATA	2247	39	0.017356475300400534	0.871164341856087	-0.19898319142966722	A	5
AAATAA	570	9	0.015789473684210527	0.792512662409161	-0.3354941087218	A	6
AAATAC	567	10	0.01763668430335097	0.8852287234435071	-0.17587783116687505	A	6
AAATAG	555	9	0.016216216216216217	0.8139319235553545	-0.2970199609071643	A	6
AAATAT	524	11	0.02099236641221374	1.0536586923887699	0.07540761598783846	A	6
AAATC	2289	55	0.024027959807776323	1.2060226186363379	0.2702569648569646	A	5
AAATCA	596	15	0.025167785234899327	1.263233270618629	0.33712107403434843	A	6
AAATCC	589	9	0.015280135823429542	0.766947737815317	-0.3827998235001568	A	6
AAATCG	522	22	0.0421455938697318	2.1153913977460364	1.0809246209554044	A	6
AAATCT	558	9	0.016129032258064516	0.8095559454717235	-0.30479731149888367	A	6
AAATG	2346	51	0.021739130434782608	1.0911406221575404	0.12583704283097868	A	5
AAATGA	569	10	0.01757469244288225	0.8821171989322824	-0.18095774853122779	A	6
AAATGC	633	8	0.01263823064770932	0.6343439951879539	-0.6566626905403499	A	6
AAATGG	558	15	0.026881720430107527	1.3492599091195392	0.43216828266732255	A	6
AAATGT	565	17	0.03008849557522124	1.51021586995964	0.5947547828357809	A	6
AAATT	2361	37	0.015671325709445152	0.7865825238933223	-0.3463299617117011	A	5
AAATTA	565	10	0.017699115044247787	0.8883622764468471	-0.1707799635271961	A	6
AAATTC	610	7	0.011475409836065573	0.5759791480897181	-0.7959115115046529	A	6
AAATTG	605	9	0.01487603305785124	0.7466648224350773	-0.42146733183165286	A	6
AAATTT	556	8	0.014388489208633094	0.7221937930826886	-0.4695420738355159	A	6
AACA	9484	180	0.018979333614508646	0.9526196068604423	-0.0700278522643415	A	4
AACAA	2277	42	0.01844532279314888	0.925816285467004	-0.11120215446987057	A	5
AACAAA	555	16	0.02882882882882883	1.4469900863206302	0.5330550376505233	A	6
AACAAC	579	7	0.012089810017271158	0.6068174099045389	-0.7206656170436408	A	6
AACAAG	585	10	0.017094017094017096	0.8579909165683225	-0.22096572069541273	A	6
AACAAT	529	9	0.017013232514177693	0.8539361390798142	-0.22779991178372178	A	6
AACAC	2420	48	0.019834710743801654	0.995553096580103	-0.006429832552808996	A	5
AACACA	612	10	0.016339869281045753	0.8201383761314847	-0.28606074891729777	A	6
AACACC	576	16	0.027777777777777776	1.3942352394235238	0.47947399744567915	A	6
AACACG	630	10	0.015873015873015872	0.7967058510991565	-0.3278809246119249	A	6
AACACT	581	12	0.020654044750430294	1.0366774929964928	0.05196714620461895	A	6
AACAG	2398	39	0.01626355296080067	0.8163078716224469	-0.2928147256639836	A	5
AACAGA	591	8	0.01353637901861252	0.6794242791099405	-0.5576153212895409	A	6
AACAGC	580	9	0.015517241379310345	0.7788486509883134	-0.3605850896846305	A	6
AACAGG	601	15	0.024958402662229616	1.2527238424104872	0.32506841378532453	A	6
AACAGT	602	7	0.011627906976744186	0.5836333560377541	-0.7768657558141064	A	6
AACAT	2294	50	0.021795989537925022	1.0939945209077344	0.12960551264689119	A	5
AACATA	518	8	0.015444015444015444	0.775173260528909	-0.36740928879856233	A	6
AACATC	585	18	0.03076923076923077	1.5443836498229804	0.6270311858595372	A	6
AACATG	604	12	0.019867549668874173	0.9972013632962953	-0.004043239715931039	A	6
AACATT	573	12	0.020942408376963352	1.0511511752721856	0.07197017085224301	A	6
AACC	9701	183	0.018864034635604578	0.9468324664799687	-0.07881891857128993	A	4
AACCA	2446	45	0.01839738348323794	0.9234100931586707	-0.11495659330972037	A	5
AACCAA	612	9	0.014705882352941176	0.7381245385183361	-0.43806384236234786	A	6
AACCAC	613	16	0.026101141924959218	1.3100807469950242	0.38965573519721025	A	6
AACCAG	601	7	0.011647254575707155	0.5846044597915607	-0.7744672597655898	A	6
AACCAT	603	13	0.02155887230514096	1.0820930216421378	0.11382452512899884	A	6
AACCC	2411	45	0.018664454583160513	0.9368150509606423	-0.09416384038485984	A	5
AACCCA	556	7	0.012589928057553957	0.6319195689473526	-0.6621871517779117	A	6
AACCCC	646	16	0.02476780185758514	1.2431571175045661	0.31400864419406666	A	6
AACCCG	583	9	0.015437392795883362	0.7748408534703631	-0.36802807287019257	A	6
AACCCT	600	12	0.02	1.003849372384937	0.005542809113266786	A	6
AACCG	2385	48	0.02012578616352201	1.010162890450251	0.014587948716273665	A	5
AACCGA	612	8	0.013071895424836602	0.6561107009051877	-0.6079888438046601	A	6
AACCGC	600	4	0.006666666666666667	0.33461645746164576	-1.579419691607889	A	6
AACCGG	577	17	0.029462738301559793	1.4788075676381225	0.5644343314928486	A	6
AACCGT	574	19	0.033101045296167246	1.6614231772921433	0.7324195856558892	A	6
AACCT	2361	44	0.018636171113934775	0.935395433819086	-0.0963517087033536	A	5
AACCTA	603	8	0.013266998341625208	0.6659033979336233	-0.5866151930120933	A	6
AACCTC	580	14	0.02413793103448276	1.2115423459818206	0.27684483093066115	A	6
AACCTG	589	16	0.027164685908319185	1.363462645005008	0.44727517505753084	A	6
AACCTT	567	6	0.010582010582010581	0.5311372340661042	-0.9128434253330813	A	6
AACG	9651	196	0.020308776292612164	1.0193476167622406	0.027646121629305104	A	4
AACGA	2463	47	0.01908241981323589	0.957793757655137	-0.06221306193333202	A	5
AACGAA	615	9	0.014634146341463415	0.7345239310133687	-0.44511859989629826	A	6
AACGAC	622	14	0.022508038585209004	1.1297340203689004	0.17598315081499316	A	6
AACGAG	575	13	0.022608695652173914	1.1347862470438421	0.1824205711973463	A	6
AACGAT	623	11	0.01765650080256822	0.8862233624586123	-0.17425773549871293	A	6
AACGC	2404	46	0.01913477537437604	0.9604216125147069	-0.058260225766181006	A	5
AACGCA	635	14	0.02204724409448819	1.106605607353474	0.14614113928606745	A	6
AACGCC	611	11	0.01800327332242226	0.9036287312794034	-0.14619795229344068	A	6
AACGCG	580	10	0.017241379310344827	0.8653873899870148	-0.2085819962395805	A	6
AACGCT	562	11	0.019572953736654804	0.9824148662130168	-0.02559570269563731	A	6
AACGG	2371	53	0.022353437368199072	1.121974203635632	0.1660395059691828	A	5
AACGGA	594	18	0.030303030303030304	1.520983897552935	0.6050048795295381	A	6
AACGGC	592	14	0.02364864864864865	1.186984055184892	0.24730055531664605	A	6
AACGGG	588	7	0.011904761904761904	0.5975293883243673	-0.7429184238907689	A	6
AACGGT	575	14	0.02434782608695652	1.2220774968164452	0.28933577511385805	A	6
AACGT	2310	48	0.02077922077922078	1.0429603868934412	0.06068436330572781	A	5
AACGTA	576	11	0.019097222222222224	0.9585367271036728	-0.061094383917023334	A	6
AACGTC	554	13	0.023465703971119134	1.1778016101989335	0.23609655097989538	A	6
AACGTG	575	14	0.02434782608695652	1.2220774968164452	0.28933577511385805	A	6
AACGTT	586	10	0.017064846416382253	0.8565267682465334	-0.223429760646894	A	6
AACT	9701	180	0.018554788166168436	0.9313106227671821	-0.10266566052565794	A	4
AACTA	2316	33	0.014248704663212436	0.7151776616732065	-0.48362641974279164	A	5
AACTAA	575	5	0.008695652173913044	0.43645624886301615	-1.1960910520563837	A	6
AACTAC	577	7	0.012131715771230503	0.6089207631451092	-0.7156735876998868	A	6
AACTAG	604	12	0.019867549668874173	0.9972013632962953	-0.004043239715931039	A	6
AACTAT	537	8	0.0148975791433892	0.7477462736573088	-0.4193792790974211	A	6
AACTC	2505	48	0.019161676646706587	0.9617718537819757	-0.05623338847342301	A	5
AACTCA	646	7	0.010835913312693499	0.5438812389082477	-0.8786364337483292	A	6
AACTCC	630	11	0.01746031746031746	0.8763764362090721	-0.19037740086198998	A	6
AACTCG	581	15	0.025817555938037865	1.295846866245616	0.37389524109198125	A	6
AACTCT	626	15	0.023961661341853034	1.202694934965979	0.26627074756389174	A	6
AACTG	2412	59	0.024461028192371476	1.227759389940118	0.29602785634974804	A	5
AACTGA	602	19	0.03156146179401993	1.584147680673904	0.6637068355718749	A	6
AACTGC	618	10	0.016181229773462782	0.8121758676253537	-0.30013593412902073	A	6
AACTGG	601	11	0.018302828618968387	0.9186641511010241	-0.12239056318589656	A	6
AACTGT	572	19	0.033216783216783216	1.6672323492407173	0.7374551755531876	A	6
AACTT	2377	39	0.016407236011779555	0.8235196786498223	-0.2801249701921946	A	5
AACTTA	537	9	0.01675977653631285	0.8412145578644725	-0.2494542776551086	A	6
AACTTC	617	7	0.011345218800648298	0.5694445386300292	-0.8123727582038222	A	6
AACTTG	622	13	0.02090032154340836	1.049038733199693	0.06906794689848109	A	6
AACTTT	575	10	0.017391304347826087	0.8729124977260323	-0.19609105205638366	A	6
AAGA	9660	212	0.02194616977225673	1.1015324376066598	0.13951197972805515	A	4
AAGAA	2313	42	0.018158236057068743	0.9114066934752997	-0.13383312896943853	A	5
AAGAAA	582	14	0.024054982817869417	1.2073789702224331	0.27187857803731197	A	6
AAGAAC	573	11	0.019197207678883072	0.9635552439995034	-0.05356071123161597	A	6
AAGAAG	599	9	0.015025041736227046	0.7541439358484503	-0.4070881924584817	A	6
AAGAAT	539	7	0.012987012987012988	0.6518502418084008	-0.6173875418069097	A	6
AAGAC	2282	58	0.025416301489921123	1.2757069149501832	0.35129691772688215	A	5
AAGACA	564	15	0.026595744680851064	1.3349060802991186	0.4167382420977166	A	6
AAGACC	584	13	0.02226027397260274	1.1172981028257005	0.1600141581490664	A	6
AAGACG	556	17	0.030575539568345324	1.5346618103007132	0.6179207674148235	A	6
AAGACT	557	11	0.019748653500897665	0.9912336711161857	-0.012702899814743008	A	6
AAGAG	2533	66	0.026056060007895777	1.3078179742875218	0.387161756533944	A	5
AAGAGA	627	13	0.02073365231259968	1.0406731930625346	0.057517084227044865	A	6
AAGAGC	626	24	0.038338658146964855	1.9243118959455663	0.9443426526765293	A	6
AAGAGG	622	11	0.017684887459807074	0.8876481588612789	-0.17194015260531362	A	6
AAGAGT	641	17	0.0265210608424337	1.33115751408299	0.41268129351959004	A	6
AAGAT	2429	45	0.018526142445450804	0.9298728233289867	-0.1048946794181987	A	5
AAGATA	594	9	0.015151515151515152	0.7604919487764675	-0.3949951204704619	A	6
AAGATC	636	9	0.014150943396226415	0.7102707823478329	-0.4935589549540514	A	6
AAGATG	607	11	0.018121911037891267	0.9095834510901407	-0.13672208873039332	A	6
AAGATT	570	15	0.02631578947368421	1.3208544373486015	0.4014714854444061	A	6
AAGC	9694	157	0.016195584897874975	0.812896386756938	-0.2988566193867815	A	4
AAGCA	2452	32	0.013050570962479609	0.6550403734975121	-0.6103442648027898	A	5
AAGCAA	597	5	0.008375209380234505	0.4203724339970423	-1.2502600274894513	A	6
AAGCAC	643	6	0.00933125972006221	0.4683589606772647	-1.0943134277187994	A	6
AAGCAG	590	11	0.01864406779661017	0.9357917878164669	-0.09574052672391473	A	6
AAGCAT	596	9	0.015100671140939598	0.7579399623711774	-0.3998445201318575	A	6
AAGCC	2309	46	0.01992204417496752	0.9999365770833069	-9.150282911074201e-05	A	5
AAGCCA	584	10	0.017123287671232876	0.8594600790966928	-0.21849746510466334	A	6
AAGCCC	554	13	0.023465703971119134	1.1778016101989335	0.23609655097989538	A	6
AAGCCG	566	10	0.0176678445229682	0.8867927317888138	-0.17333114905652833	A	6
AAGCCT	581	12	0.020654044750430294	1.0366774929964928	0.05196714620461895	A	6
AAGCG	2331	43	0.018447018447018446	0.9259013945206412	-0.11106953553877685	A	5
AAGCGA	604	11	0.018211920529801324	0.9141012496882706	-0.12957412179979014	A	6
AAGCGC	542	9	0.016605166051660517	0.8334542759653538	-0.26282504102356746	A	6
AAGCGG	557	13	0.02333931777378815	1.171457974955492	0.22830519968905183	A	6
AAGCGT	601	10	0.016638935108153077	0.8351492282736581	-0.25989408693583166	A	6
AAGCT	2511	34	0.013540422142572681	0.6796272134824346	-0.5571844731331689	A	5
AAGCTA	609	9	0.014778325123152709	0.7417606199888698	-0.43097441757602856	A	6
AAGCTC	601	7	0.011647254575707155	0.5846044597915607	-0.7744672597655898	A	6
AAGCTG	626	9	0.01437699680511182	0.7216169609795874	-0.4706948466023145	A	6
AAGCTT	648	9	0.013888888888888888	0.6971176197117619	-0.5205260025543208	A	6
AAGG	9755	195	0.01998974884674526	1.0033348416968875	0.004803155141213543	A	4
AAGGA	2463	48	0.0194884287454324	0.978172348243544	-0.03183941288981335	A	5
AAGGAA	618	17	0.02750809061488673	1.3806989749631013	0.4653988122339565	A	6
AAGGAC	589	8	0.013582342954159592	0.681731322502504	-0.5527248249424691	A	6
AAGGAG	621	12	0.01932367149758454	0.969902775251147	-0.04408795861133371	A	6
AAGGAT	618	11	0.01779935275080906	0.8933934543878891	-0.16263241037908568	A	6
AAGGC	2453	45	0.018344883815735832	0.9207750052450503	-0.11907942333993586	A	5
AAGGCA	615	9	0.014634146341463415	0.7345239310133687	-0.44511859989629826	A	6
AAGGCC	641	7	0.0109204368174727	0.5481236822694665	-0.8674266256731452	A	6
AAGGCG	609	14	0.022988505747126436	1.1538498533160197	0.2064555030392633	A	6
AAGGCT	559	15	0.026833631484794274	1.3468462062409712	0.42958512165332	A	6
AAGGG	2395	51	0.02129436325678497	1.0688166595330229	0.09601440023594454	A	5
AAGGGA	586	11	0.01877133105802048	0.9421794450711869	-0.08592623689695883	A	6
AAGGGC	573	16	0.027923211169284468	1.401534900362914	0.48700767013108676	A	6
AAGGGG	610	11	0.018032786885245903	0.9051100898552713	-0.14383481492495964	A	6
AAGGGT	604	13	0.02152317880794702	1.0803014769043198	0.11143397770400479	A	6
AAGGT	2338	50	0.0213857998289136	1.0734060868102409	0.10219597413106006	A	5
AAGGTA	605	17	0.02809917355371901	1.4103668868218127	0.49607050797637425	A	6
AAGGTC	559	12	0.02146690518783542	1.077476964992777	0.10765702676595762	A	6
AAGGTG	581	10	0.01721170395869191	0.8638979108304106	-0.21106725962917508	A	6
AAGGTT	575	11	0.019130434782608695	0.9602037474986355	-0.058587528306448866	A	6
AAGT	9714	186	0.019147621988882025	0.9610664158101622	-0.05729196102769918	A	4
AAGTA	2408	45	0.018687707641196014	0.9379821793463907	-0.09236758154203561	A	5
AAGTAA	529	11	0.020793950850661626	1.0436997255419953	0.06170670541126329	A	6
AAGTAC	642	8	0.012461059190031152	0.6254513223582163	-0.6770304882343116	A	6
AAGTAG	610	13	0.021311475409836064	1.0696755607380477	0.09717328457883498	A	6
AAGTAT	606	13	0.02145214521452145	1.0767361254953947	0.10666473355613283	A	6
AAGTC	2464	40	0.016233766233766232	0.8148128022605009	-0.2954594469195475	A	5
AAGTCA	625	15	0.024	1.2046192468619246	0.26857721494706066	A	6
AAGTCC	618	4	0.006472491909385114	0.3248703470501415	-1.6220640290163828	A	6
AAGTCG	608	9	0.014802631578947368	0.7429806210085883	-0.42860351311328165	A	6
AAGTCT	588	12	0.02040816326530612	1.0243360942703439	0.034689154772783136	A	6
AAGTG	2406	50	0.020781379883624274	1.0430687576734592	0.060834261486639736	A	5
AAGTGA	572	15	0.026223776223776224	1.31623606519004	0.39641825771812067	A	6
AAGTGC	591	7	0.011844331641285956	0.594496244221198	-0.7502603992319369	A	6
AAGTGG	624	14	0.022435897435897436	1.1261130779959232	0.17135170208334746	A	6
AAGTGT	591	14	0.023688663282571912	1.188992488442396	0.24973960076806317	A	6
AAGTT	2338	47	0.020102651839178785	1.0090017216016263	0.012928636033972539	A	5
AAGTTA	564	10	0.01773049645390071	0.8899373868660791	-0.16822425862343945	A	6
AAGTTC	570	8	0.014035087719298246	0.7044556999192542	-0.5054191101641125	A	6
AAGTTG	607	17	0.02800658978583196	1.4057198789574903	0.4913091338826489	A	6
AAGTTT	571	11	0.01926444833625219	0.9669302185844404	-0.04851631783755389	A	6
AATA	9299	170	0.018281535648994516	0.9175954043737999	-0.12406992901720268	A	4
AATAA	2287	47	0.020550940096195888	1.0315024158743342	0.0447472001539564	A	5
AATAAA	544	10	0.01838235294117647	0.9226556731479202	-0.11613574747498549	A	6
AATAAC	561	13	0.023172905525846704	1.1631053334228327	0.2179817564202909	A	6
AATAAG	607	16	0.026359143327841845	1.323030474312932	0.4038462926323094	A	6
AATAAT	564	7	0.012411347517730497	0.6229561708062553	-0.6827974314531979	A	6
AATAC	2364	39	0.01649746192893401	0.8280483401652401	-0.27221310242729246	A	5
AATACA	516	8	0.015503875968992248	0.7781778080503389	-0.36182825653526257	A	6
AATACC	607	5	0.008237232289950576	0.41344702322279125	-1.2742256124803282	A	6
AATACG	616	13	0.021103896103896104	1.0592566429386512	0.08305217633418231	A	6
AATACT	605	12	0.019834710743801654	0.995553096580103	-0.006429832552808996	A	6
AATAG	2296	45	0.0195993031358885	0.9837374076071901	-0.023654831458021636	A	5
AATAGA	567	16	0.02821869488536155	1.4163659575096115	0.5021940739457627	A	6
AATAGC	586	15	0.025597269624573378	1.2847901523698	0.36153274007426206	A	6
AATAGG	563	8	0.014209591474245116	0.7132144741633657	-0.48759211319223794	A	6
AATAGT	561	6	0.0106951871657754	0.5368178461951535	-0.8974954609996453	A	6
AATAT	2251	38	0.016881386050644157	0.8473184395963486	-0.2390238291225786	A	5
AATATA	541	8	0.014787430683918669	0.7422176505618759	-0.4300857849388236	A	6
AATATC	577	6	0.010398613518197574	0.5219320826958079	-0.9380660090363346	A	6
AATATG	589	16	0.027164685908319185	1.363462645005008	0.44727517505753084	A	6
AATATT	532	8	0.015037593984962405	0.7547739641992008	-0.4058834366131981	A	6
AATC	9544	200	0.020955574182732608	1.051811999565106	0.07287686096748834	A	4
AATCA	2396	55	0.022954924874791317	1.1521643464351323	0.20434651962386544	A	5
AATCAA	554	13	0.023465703971119134	1.1778016101989335	0.23609655097989538	A	6
AATCAC	600	15	0.025	1.2548117154811715	0.32747090400062934	A	6
AATCAG	605	16	0.026446280991735537	1.3274041287734706	0.40860766672603466	A	6
AATCAT	623	10	0.016051364365971106	0.805657602235102	-0.3117612592486481	A	6
AATCC	2327	35	0.015040825096691019	0.7549361416732445	-0.4055734795723906	A	5
AATCCA	576	6	0.010416666666666666	0.5228382147838214	-0.9355635018331646	A	6
AATCCC	555	12	0.021621621621621623	1.0852425647404726	0.1180175383716795	A	6
AATCCG	579	10	0.017271157167530225	0.8668820141493413	-0.2060924442138826	A	6
AATCCT	595	6	0.010084033613445379	0.5061425406982877	-0.982384358586158	A	6
AATCG	2339	59	0.02522445489525438	1.2660776607676634	0.34036590189740523	A	5
AATCGA	593	8	0.013490725126475547	0.677132797561509	-0.5624892956580122	A	6
AATCGC	615	21	0.03414634146341464	1.713889172364527	0.7772738214401498	A	6
AATCGG	560	13	0.023214285714285715	1.1651823072325165	0.22055570008411743	A	6
AATCGT	554	16	0.02888086642599278	1.4496019817833028	0.5356568328388033	A	6
AATCT	2390	51	0.021338912133891212	1.0710526776492006	0.09902943799137613	A	5
AATCTA	588	13	0.022108843537414966	1.1096974354595395	0.15016637219271944	A	6
AATCTC	608	13	0.02138157894736842	1.0731942303457387	0.10191120358549816	A	6
AATCTG	579	12	0.02072538860103627	1.0402584169792095	0.05694196161991118	A	6
AATCTT	589	12	0.02037351443123939	1.022596983753756	0.03223767577868712	A	6
AATG	9765	181	0.018535586277521762	0.9303468325738538	-0.104159442802957	A	4
AATGA	2360	37	0.015677966101694914	0.786915821572938	-0.3457187797322622	A	5
AATGAA	600	8	0.013333333333333334	0.6692329149232915	-0.5794196916078892	A	6
AATGAC	573	9	0.015706806282722512	0.7883633814541391	-0.34306732842660104	A	6
AATGAG	596	14	0.02348993288590604	1.1790177192440539	0.23758540048343427	A	6
AATGAT	572	6	0.01048951048951049	0.526494426076016	-0.9255098371692415	A	6
AATGC	2426	48	0.01978565539983512	0.9930908877674564	-0.010002335511362561	A	5
AATGCA	605	12	0.019834710743801654	0.995553096580103	-0.006429832552808996	A	6
AATGCC	614	11	0.017915309446254073	0.8992136071852044	-0.15326422784489044	A	6
AATGCG	616	12	0.01948051948051948	0.9777753627126011	-0.03242504108575362	A	6
AATGCT	573	13	0.02268760907504363	1.1387471065448675	0.18744738827217874	A	6
AATGG	2463	40	0.016240357287860333	0.8151436235362868	-0.2948738187236071	A	5
AATGGA	596	11	0.018456375838926176	0.926371065120328	-0.11033790293687268	A	6
AATGGC	591	3	0.005076142131979695	0.2547841046662277	-1.9726528205683846	A	6
AATGGG	654	17	0.02599388379204893	1.3046971965247653	0.3837150146402484	A	6
AATGGT	603	9	0.014925373134328358	0.7491413226753262	-0.416690191569781	A	6
AATGT	2411	54	0.022397345499792616	1.1241780611527707	0.16887056544893395	A	5
AATGTA	557	12	0.02154398563734291	1.081345823035839	0.11282798226911611	A	6
AATGTC	642	13	0.020249221183800622	1.0163583988321014	0.023409229906780533	A	6
AATGTG	603	10	0.01658374792703151	0.8323792474170292	-0.26468709812473085	A	6
AATGTT	586	18	0.030716723549488054	1.54174818284376	0.624567145908056	A	6
AATT	9307	166	0.017836037391210917	0.8952347470500676	-0.15966206167408228	A	4
AATTA	2278	44	0.019315188762071993	0.9694770058151281	-0.04472141418282301	A	5
AATTAA	523	14	0.02676864244741874	1.3435842460219045	0.4260867846986544	A	6
AATTAC	603	7	0.011608623548922056	0.5826654731919204	-0.7792602709544891	A	6
AATTAG	569	15	0.026362038664323375	1.3231757983984234	0.4040047521899282	A	6
AATTAT	563	8	0.014209591474245116	0.7132144741633657	-0.48759211319223794	A	6
AATTC	2372	33	0.01391231028667791	0.6982931974853063	-0.5180951762995585	A	5
AATTCA	583	4	0.00686106346483705	0.34437371265349476	-1.5379530743125047	A	6
AATTCC	595	12	0.020168067226890758	1.0122850813965754	0.01761564141384199	A	6
AATTCG	618	8	0.012944983818770227	0.649740694100283	-0.6220640290163829	A	6
AATTCT	548	9	0.016423357664233577	0.8243288641847112	-0.2787080826302228	A	6
AATTG	2357	43	0.01824352991090369	0.915687802557325	-0.12707228966007794	A	5
AATTGA	559	11	0.01967799642218247	0.9876872179100455	-0.017873855317901217	A	6
AATTGC	630	10	0.015873015873015872	0.7967058510991565	-0.3278809246119249	A	6
AATTGG	574	15	0.02613240418118467	1.311649876809587	0.3913826678208224	A	6
AATTGT	574	7	0.012195121951219513	0.6121032758444739	-0.7081530057300921	A	6
AATTT	2216	42	0.01895306859205776	0.9513013005452924	-0.07202574438243656	A	5
AATTTA	574	7	0.012195121951219513	0.6121032758444739	-0.7081530057300921	A	6
AATTTC	572	16	0.027972027972027972	1.4039851362027094	0.4895276621096022	A	6
AATTTG	585	9	0.015384615384615385	0.7721918249114902	-0.37296881414046285	A	6
AATTTT	468	10	0.021367521367521368	1.072488645710403	0.1009623741919495	A	6
ACAA	9536	179	0.018770973154362415	0.9421614810030607	-0.08595374430991364	A	4
ACAAA	2311	48	0.02077022933794894	1.0425090842595626	0.060059955141516755	A	5
ACAAAA	594	11	0.018518518518518517	0.9294901596156825	-0.10548850327547708	A	6
ACAAAC	553	6	0.0108499095840868	0.5445837463209424	-0.8767741706255592	A	6
ACAAAG	585	14	0.023931623931623933	1.2011872831956514	0.2644611064748289	A	6
ACAAAT	544	17	0.03125	1.5685146443514644	0.6493989988879916	A	6
ACAAC	2399	41	0.01709045435598166	0.8578120939512802	-0.22126643878735924	A	5
ACAACA	572	12	0.02097902097902098	1.052988852152032	0.07449016283075847	A	6
ACAACC	611	8	0.01309328968903437	0.657184531839566	-0.605629570930738	A	6
ACAACG	579	8	0.013816925734024179	0.693505611319473	-0.5280205391012451	A	6
ACAACT	609	12	0.019704433497536946	0.9890141599851597	-0.015936918297184702	A	6
ACAAG	2399	44	0.01834097540641934	0.9205788325330811	-0.11938682476814577	A	5
ACAAGA	606	15	0.024752475247524754	1.2423878371100707	0.31311561102355917	A	6
ACAAGC	588	7	0.011904761904761904	0.5975293883243673	-0.7429184238907689	A	6
ACAAGG	589	8	0.013582342954159592	0.681731322502504	-0.5527248249424691	A	6
ACAAGT	595	14	0.023529411764705882	1.1809992616293379	0.24000806275028988	A	6
ACAAT	2343	46	0.019632949210414	0.985426187146972	-0.021180283918131024	A	5
ACAATA	553	10	0.018083182640144666	0.9076395772015707	-0.13980857645935302	A	6
ACAATC	572	10	0.017482517482517484	0.8774907101266934	-0.1885442430030353	A	6
ACAATG	587	13	0.022146507666098807	1.1115878910565744	0.1526220239190316	A	6
ACAATT	603	12	0.01990049751243781	0.998855096900435	-0.0016526922909371013	A	6
ACAC	9638	171	0.01774227018053538	0.8905283392707213	-0.16726657196609995	A	4
ACACA	2415	49	0.020289855072463767	1.0183979140137043	0.026301369280064147	A	5
ACACAA	600	12	0.02	1.003849372384937	0.005542809113266786	A	6
ACACAC	582	13	0.022336769759450172	1.1211376152065449	0.16496337412079978	A	6
ACACAG	620	12	0.01935483870967742	0.9714671345660683	-0.04176290566508975	A	6
ACACAT	589	12	0.02037351443123939	1.022596983753756	0.03223767577868712	A	6
ACACC	2407	41	0.01703365184877441	0.8549610358907858	-0.2260694229684215	A	5
ACACCA	602	11	0.018272425249169437	0.9171381309164709	-0.12478905923441312	A	6
ACACCC	610	10	0.01639344262295082	0.822827354413883	-0.28133833867489455	A	6
ACACCG	625	10	0.016	0.8030794979079497	-0.3163852857740954	A	6
ACACCT	536	10	0.018656716417910446	0.9364266533441578	-0.09476209668241858	A	6
ACACG	2357	42	0.017819261773440814	0.8943927373815732	-0.1610196215834156	A	5
ACACGA	602	14	0.023255813953488372	1.1672667120755083	0.22313424418589353	A	6
ACACGC	565	9	0.01592920353982301	0.7995260488021624	-0.3227830569722461	A	6
ACACGG	550	7	0.012727272727272728	0.6388132369722328	-0.6465338874664261	A	6
ACACGT	619	11	0.017770597738287562	0.8919501693242576	-0.16496498168897572	A	6
ACACT	2363	36	0.01523487092678798	0.764675780911082	-0.387079913643543	A	5
ACACTA	598	11	0.01839464882943144	0.9232728341333035	-0.11517105667281603	A	6
ACACTC	573	10	0.017452006980802792	0.8759593127268213	-0.19106423498155095	A	6
ACACTG	569	6	0.01054481546572935	0.5292703193593693	-0.9179233426974343	A	6
ACACTT	601	9	0.014975041597337771	0.7516343054462924	-0.41189718038088147	A	6
ACAG	9830	169	0.017192268565615464	0.8629224004733184	-0.21269726605776698	A	4
ACAGA	2433	48	0.01972872996300863	0.9902336595659059	-0.014159105329281479	A	5
ACAGAA	602	15	0.024916943521594685	1.2506429057951876	0.32266991773680814	A	6
ACAGAC	608	14	0.023026315789473683	1.1557476326800262	0.20882640750201004	A	6
ACAGAG	590	13	0.022033898305084745	1.1059357492376427	0.14526757277988023	A	6
ACAGAT	607	6	0.009884678747940691	0.49613642786734946	-1.0111912066465345	A	6
ACAGC	2425	32	0.013195876288659794	0.6623336065220204	-0.5943700330738607	A	5
ACAGCA	584	5	0.008561643835616438	0.4297300395483464	-1.2184974651046634	A	6
ACAGCC	573	7	0.012216404886561954	0.6131715189087749	-0.7056374078113092	A	6
ACAGCG	642	12	0.018691588785046728	0.9381769835373244	-0.0920679875131555	A	6
ACAGCT	603	8	0.013266998341625208	0.6659033979336233	-0.5866151930120933	A	6
ACAGG	2438	49	0.020098441345365054	1.008790386523009	0.012626432382987685	A	5
ACAGGA	612	13	0.021241830065359478	1.06617988897093	0.09245087433643193	A	6
ACAGGC	577	10	0.01733102253032929	0.8698868044930131	-0.20110041487012856	A	6
ACAGGG	619	13	0.0210016155088853	1.0541229273832136	0.07604311781481916	A	6
ACAGGT	599	13	0.021702838063439065	1.0893190184477615	0.12342652424029799	A	6
ACAGT	2454	37	0.015077424612876936	0.7567731617408858	-0.4020671691459636	A	5
ACAGTA	641	8	0.0124804992199688	0.6264270654508188	-0.6747815477307494	A	6
ACAGTC	623	14	0.02247191011235955	1.1279206431291429	0.1736655679215938	A	6
ACAGTG	594	7	0.011784511784511785	0.5914937379372526	-0.75756519985517	A	6
ACAGTT	575	7	0.01217391304347826	0.6110387484082226	-0.710664224886142	A	6
ACAT	9670	187	0.01933815925542916	0.9706299515821264	-0.04300671558857534	A	4
ACATA	2365	44	0.018604651162790697	0.9338133696604066	-0.09879385070146877	A	5
ACATAA	611	7	0.011456628477905073	0.5750364653596203	-0.7982746488731339	A	6
ACATAC	567	11	0.019400352733686066	0.9737515957878579	-0.03837430741694009	A	6
ACATAG	594	15	0.025252525252525252	1.2674865812941125	0.34197047369574424	A	6
ACATAT	573	10	0.017452006980802792	0.8759593127268213	-0.19106423498155095	A	6
ACATC	2419	55	0.02273666804464655	1.1412094973371547	0.19056365843272624	A	5
ACATCA	567	12	0.021164021164021163	1.0622744681322085	0.08715657466691873	A	6
ACATCC	631	15	0.02377179080824089	1.1931648641659316	0.254793399513961	A	6
ACATCG	580	13	0.022413793103448276	1.1250036069831193	0.16992962701414935	A	6
ACATCT	626	15	0.023961661341853034	1.202694934965979	0.26627074756389174	A	6
ACATG	2473	49	0.01981399110392236	0.9945131267056595	-0.007937681386738102	A	5
ACATGA	605	13	0.021487603305785124	1.0785158546284448	0.10904738486712674	A	6
ACATGC	616	6	0.00974025974025974	0.48888768135630056	-1.0324250410857536	A	6
ACATGG	624	13	0.020833333333333332	1.0456764295676428	0.06443649816683533	A	6
ACATGT	602	14	0.023255813953488372	1.1672667120755083	0.22313424418589353	A	6
ACATT	2344	35	0.014931740614334471	0.7494609222157167	-0.41607483858928995	A	5
ACATTA	607	7	0.011532125205930808	0.5788258325119078	-0.7887987853100863	A	6
ACATTC	596	10	0.016778523489932886	0.8421555137457527	-0.24784142668680756	A	6
ACATTG	582	8	0.013745704467353952	0.6899308401271046	-0.5354763440202922	A	6
ACATTT	532	9	0.016917293233082706	0.8491207097241009	-0.23595843517088577	A	6
ACCA	9873	177	0.017927681555758128	0.8998345939032405	-0.1522682628745163	A	4
ACCAA	2385	44	0.018448637316561847	0.925982649579397	-0.11094293336758497	A	5
ACCAAA	604	7	0.011589403973509934	0.5817007952561722	-0.7816508183794831	A	6
ACCAAC	599	11	0.018363939899833055	0.9217314771481059	-0.11758157526349687	A	6
ACCAAG	609	17	0.027914614121510674	1.4011033933123096	0.4865634222319985	A	6
ACCAAT	552	9	0.016304347826086956	0.8183554666181553	-0.28920045644786513	A	6
ACCAC	2453	53	0.02160619649408887	1.0844683395108372	0.11698793489358887	A	5
ACCACA	598	10	0.016722408026755852	0.8393389401211849	-0.2526745804227511	A	6
ACCACC	607	15	0.02471169686985173	1.2403410696683739	0.3107368882408282	A	6
ACCACG	608	15	0.024671052631578948	1.238301035014314	0.3083620810529247	A	6
ACCACT	623	13	0.02086677367576244	1.0473548829056327	0.06675036400508194	A	6
ACCAG	2498	35	0.01401120896717374	0.7032571664025781	-0.5078757457749994	A	5
ACCAGA	631	8	0.012678288431061807	0.6363545942218303	-0.6520971960945573	A	6
ACCAGC	608	8	0.013157894736842105	0.6604272186743008	-0.598528514555594	A	6
ACCAGG	608	9	0.014802631578947368	0.7429806210085883	-0.42860351311328165	A	6
ACCAGT	624	10	0.016025641025641024	0.8043664842828021	-0.3140751250868946	A	6
ACCAT	2453	45	0.018344883815735832	0.9207750052450503	-0.11907942333993586	A	5
ACCATA	595	13	0.021848739495798318	1.0966421715129564	0.13309285883377764	A	6
ACCATC	609	17	0.027914614121510674	1.4011033933123096	0.4865634222319985	A	6
ACCATG	624	6	0.009615384615384616	0.48261989056968135	-1.0510407192531006	A	6
ACCATT	596	9	0.015100671140939598	0.7579399623711774	-0.3998445201318575	A	6
ACCC	9633	165	0.017128620367486764	0.859727740286072	-0.21804823731311862	A	4
ACCCA	2362	34	0.014394580863674851	0.7224995482872113	-0.4689314092588263	A	5
ACCCAA	575	5	0.008695652173913044	0.43645624886301615	-1.1960910520563837	A	6
ACCCAC	577	8	0.01386481802426343	0.6959094435944104	-0.523028509757491	A	6
ACCCAG	597	6	0.010050251256281407	0.5044469207964508	-0.9872256216556573	A	6
ACCCAT	590	15	0.025423728813559324	1.2760797106588184	0.35171845024730647	A	6
ACCCC	2435	47	0.019301848049281315	0.9688074025070236	-0.04571820640407552	A	5
ACCCCA	589	13	0.022071307300509338	1.107813399066569	0.14771489319862308	A	6
ACCCCC	581	7	0.012048192771084338	0.6047285375812875	-0.725640432458933	A	6
ACCCCG	654	16	0.024464831804281346	1.227950302611544	0.296252173389909	A	6
ACCCCT	586	10	0.017064846416382253	0.8565267682465334	-0.223429760646894	A	6
ACCCG	2399	38	0.015839933305543976	0.7950453553694792	-0.33089092996185754	A	5
ACCCGA	610	10	0.01639344262295082	0.822827354413883	-0.28133833867489455	A	6
ACCCGC	550	3	0.005454545454545455	0.27377710155952834	-1.868926308802874	A	6
ACCCGG	598	8	0.013377926421404682	0.671471152096948	-0.5746026753101134	A	6
ACCCGT	618	17	0.02750809061488673	1.3806989749631013	0.4653988122339565	A	6
ACCCT	2340	45	0.019230769230769232	0.9652397811393627	-0.05104071925310051	A	5
ACCCTA	592	11	0.018581081081081082	0.9326303290738437	-0.10062274810366088	A	6
ACCCTC	620	11	0.017741935483870968	0.8905115400188959	-0.1672937877489487	A	6
ACCCTG	555	12	0.021621621621621623	1.0852425647404726	0.1180175383716795	A	6
ACCCTT	544	11	0.02022058823529412	1.0149212404627124	0.021367776274949655	A	6
ACCG	9664	188	0.01945364238410596	0.976426334894289	-0.03441688875945005	A	4
ACCGA	2415	41	0.016977225672877846	0.8521288668277934	-0.23085647021706027	A	5
ACCGAA	586	4	0.006825938566552901	0.34261070729861337	-1.5453578555342562	A	6
ACCGAC	635	14	0.02204724409448819	1.106605607353474	0.14614113928606745	A	6
ACCGAG	622	12	0.01929260450160772	0.968343446030486	-0.04640927052145472	A	6
ACCGAT	551	11	0.019963702359346643	1.002027504195491	0.002922108954131356	A	6
ACCGC	2364	41	0.01734348561759729	0.8705123576096113	-0.2000633166714572	A	5
ACCGCA	581	7	0.012048192771084338	0.6047285375812875	-0.725640432458933	A	6
ACCGCC	586	10	0.017064846416382253	0.8565267682465334	-0.223429760646894	A	6
ACCGCG	559	12	0.02146690518783542	1.077476964992777	0.10765702676595762	A	6
ACCGCT	614	11	0.017915309446254073	0.8992136071852044	-0.15326422784489044	A	6
ACCGG	2402	58	0.02414654454621149	1.2119746793989667	0.27735955830992975	A	5
ACCGGA	644	17	0.026397515527950312	1.3249564697627276	0.405944962023714	A	6
ACCGGC	581	19	0.03270223752151463	1.6414060305777802	0.7149321589270482	A	6
ACCGGG	568	10	0.017605633802816902	0.8836702221698391	-0.178420025729328	A	6
ACCGGT	578	12	0.020761245674740483	1.0420581720258864	0.05943581710846897	A	6
ACCGT	2405	48	0.01995841995841996	1.001762367452744	0.0025403209517436153	A	5
ACCGTA	627	11	0.017543859649122806	0.8805696248990676	-0.18349101527675016	A	6
ACCGTC	606	14	0.0231023102310231	1.1595619813027327	0.21357993747264475	A	6
ACCGTG	588	13	0.022108843537414966	1.1096974354595395	0.15016637219271944	A	6
ACCGTT	563	10	0.017761989342806393	0.891518092704207	-0.16566401830487576	A	6
ACCT	9727	179	0.018402385113601316	0.9236611373337296	-0.11456442631296081	A	4
ACCTA	2349	46	0.019582801191996593	0.9829091343062389	-0.024870043067192527	A	5
ACCTAA	575	14	0.02434782608695652	1.2220774968164452	0.28933577511385805	A	6
ACCTAC	589	14	0.023769100169779286	1.193029814379382	0.254630097115135	A	6
ACCTAG	602	12	0.019933554817275746	1.0005143246361499	0.0007418228494455192	A	6
ACCTAT	562	6	0.010676156583629894	0.5358626542980092	-0.9000648206117783	A	6
ACCTC	2391	39	0.01631116687578419	0.8186977315560968	-0.288597196961388	A	5
ACCTCA	593	10	0.016863406408094434	0.8464159969518863	-0.24056120077064974	A	6
ACCTCC	547	7	0.012797074954296161	0.64231678306166	-0.6386431018469609	A	6
ACCTCG	614	11	0.017915309446254073	0.8992136071852044	-0.15326422784489044	A	6
ACCTCT	619	11	0.017770597738287562	0.8919501693242576	-0.16496498168897572	A	6
ACCTG	2447	49	0.020024519820187985	1.0050800826902722	0.00731045692381007	A	5
ACCTGA	589	12	0.02037351443123939	1.022596983753756	0.03223767577868712	A	6
ACCTGC	588	11	0.01870748299319728	0.9389747530811487	-0.0908417273110755	A	6
ACCTGG	601	10	0.016638935108153077	0.8351492282736581	-0.25989408693583166	A	6
ACCTGT	649	16	0.02465331278890601	1.237410628517642	0.30732433088885297	A	6
ACCTT	2447	44	0.01798120147118921	0.90252089057902	-0.1479677685541008	A	5
ACCTTA	568	11	0.01936619718309859	0.9720372443868229	-0.040916501979393276	A	6
ACCTTC	592	15	0.02533783783783784	1.2717686305552414	0.3468362288675603	A	6
ACCTTG	659	9	0.013657056145675266	0.6854813620230983	-0.5448106546777477	A	6
ACCTTT	601	9	0.014975041597337771	0.7516343054462924	-0.41189718038088147	A	6
ACGA	9704	195	0.020094806265457545	1.008607932888823	0.012365477517091989	A	4
ACGAA	2398	44	0.01834862385321101	0.920962726958658	-0.11878532588893471	A	5
ACGAAA	617	11	0.017828200972447326	0.8948414178471887	-0.16029606162412904	A	6
ACGAAC	596	10	0.016778523489932886	0.8421555137457527	-0.24784142668680756	A	6
ACGAAG	588	11	0.01870748299319728	0.9389747530811487	-0.0908417273110755	A	6
ACGAAT	572	12	0.02097902097902098	1.052988852152032	0.07449016283075847	A	6
ACGAC	2340	50	0.021367521367521368	1.072488645710403	0.1009623741919495	A	5
ACGACA	585	9	0.015384615384615385	0.7721918249114902	-0.37296881414046285	A	6
ACGACC	587	9	0.015332197614991482	0.7695608476545515	-0.3778926927797483	A	6
ACGACG	581	13	0.022375215146299483	1.1230672840795337	0.16744436362455473	A	6
ACGACT	563	19	0.03374777975133215	1.6938843761379934	0.7603354002513474	A	6
ACGAG	2415	55	0.022774327122153208	1.1430996994031375	0.19295123868951558	A	5
ACGAGA	601	11	0.018302828618968387	0.9186641511010241	-0.12239056318589656	A	6
ACGAGC	623	15	0.024077046548956663	1.2084864033526532	0.2732012414725084	A	6
ACGAGG	604	10	0.016556291390728478	0.8310011360802461	-0.26707764554972485	A	6
ACGAGT	569	19	0.033391915641476276	1.6760226779713363	0.7450416700249952	A	6
ACGAT	2457	43	0.017501017501017502	0.878419271724711	-0.18701838877207527	A	5
ACGATA	547	7	0.012797074954296161	0.64231678306166	-0.6386431018469609	A	6
ACGATC	656	11	0.01676829268292683	0.8416420042861517	-0.24872138709279473	A	6
ACGATG	589	14	0.023769100169779286	1.193029814379382	0.254630097115135	A	6
ACGATT	637	9	0.0141287284144427	0.7091557575717767	-0.49582556192599625	A	6
ACGC	9704	182	0.01875515251442704	0.941367404029568	-0.0871701960338225	A	4
ACGCA	2505	45	0.017964071856287425	0.9016611129206022	-0.14934279286490446	A	5
ACGCAA	594	10	0.016835016835016835	0.844991054196075	-0.24299202702541195	A	6
ACGCAC	611	19	0.031096563011456628	1.5608132631189693	0.6422979425128474	A	6
ACGCAG	651	8	0.01228878648233487	0.6168045298832179	-0.697114734277644	A	6
ACGCAT	632	8	0.012658227848101266	0.6353477040410994	-0.6543817492891115	A	6
ACGCC	2422	40	0.016515276630883566	0.8289425040338044	-0.27065605591897485	A	5
ACGCCA	578	13	0.02249134948096886	1.1288963530280436	0.174913034528405	A	6
ACGCCC	598	6	0.010033444816053512	0.503603364072711	-0.9896401745889571	A	6
ACGCCG	616	10	0.016233766233766232	0.8148128022605009	-0.2954594469195475	A	6
ACGCCT	600	10	0.016666666666666666	0.8365411436541142	-0.25749159672052707	A	6
ACGCG	2365	51	0.02156448202959831	1.0823745875609259	0.11419987263272956	A	5
ACGCGA	551	13	0.023593466424682397	1.1842143231401256	0.2439302084579263	A	6
ACGCGC	598	9	0.015050167224080268	0.7554050461090664	-0.40467767386780107	A	6
ACGCGG	572	15	0.026223776223776224	1.31623606519004	0.39641825771812067	A	6
ACGCGT	607	14	0.023064250411861616	1.1576516650238156	0.21120121468991365	A	6
ACGCT	2323	44	0.018941024537236333	0.9506967797016194	-0.07294282128351877	A	5
ACGCTA	566	13	0.022968197879858657	1.152830551325458	0.20518047419720153	A	6
ACGCTC	544	9	0.016544117647058824	0.8303901058331282	-0.26813884092003537	A	6
ACGCTG	600	12	0.02	1.003849372384937	0.005542809113266786	A	6
ACGCTT	594	10	0.016835016835016835	0.844991054196075	-0.24299202702541195	A	6
ACGG	9506	214	0.022512097622554177	1.1299377534734723	0.17624329898680258	A	4
ACGGA	2410	56	0.023236514522821577	1.1662980260073958	0.2219364898282717	A	5
ACGGAA	611	12	0.019639934533551555	0.9857767977593491	-0.02066707020958174	A	6
ACGGAC	626	19	0.03035143769968051	1.52341358429024	0.6073076653989588	A	6
ACGGAG	575	13	0.022608695652173914	1.1347862470438421	0.1824205711973463	A	6
ACGGAT	578	11	0.01903114186851211	0.9552199910237291	-0.06609506497539001	A	6
ACGGC	2320	54	0.02327586206896552	1.16827297648247	0.22437741103652564	A	5
ACGGCA	558	13	0.023297491039426525	1.1693585879036008	0.2257174051998964	A	6
ACGGCC	572	11	0.019230769230769232	0.9652397811393627	-0.05104071925310051	A	6
ACGGCG	586	14	0.023890784982935155	1.199137475545147	0.261997066523348	A	6
ACGGCT	579	14	0.024179620034542316	1.2136348198090778	0.2793343829563592	A	6
ACGGG	2340	52	0.022222222222222223	1.115388191538819	0.15754590255831688	A	5
ACGGGA	621	13	0.020933977455716585	1.0507280065220759	0.07138925880860224	A	6
ACGGGC	543	13	0.02394106813996317	1.2016613113263521	0.2650303292247223	A	6
ACGGGG	583	6	0.010291595197255575	0.5165605689802422	-0.9529905735913485	A	6
ACGGGT	582	15	0.02577319587628866	1.293620325238321	0.37141425158822605	A	6
ACGGT	2349	52	0.022137079608343976	1.1111146735635746	0.15200771901688698	A	5
ACGGTA	579	14	0.024179620034542316	1.2136348198090778	0.2793343829563592	A	6
ACGGTC	575	12	0.020869565217391306	1.0474949972712388	0.06694335377741029	A	6
ACGGTG	574	14	0.024390243902439025	1.2242065516889478	0.2918469942699079	A	6
ACGGTT	600	11	0.018333333333333333	0.9201952580195257	-0.11998807297059205	A	6
ACGT	9670	261	0.026990692864529472	1.3547295046146257	0.4380048210936726	A	4
ACGTA	2392	46	0.019230769230769232	0.9652397811393627	-0.05104071925310051	A	5
ACGTAA	544	11	0.02022058823529412	1.0149212404627124	0.021367776274949655	A	6
ACGTAC	631	11	0.017432646592709985	0.8749875670550166	-0.19266557745726015	A	6
ACGTAG	605	14	0.023140495867768594	1.1614786126767866	0.21596258878363864	A	6
ACGTAT	587	10	0.017035775127768313	0.8550676085050571	-0.22588959933469838	A	6
ACGTC	2393	56	0.023401587964897618	1.1745834695686685	0.23214923940709664	A	5
ACGTCA	611	10	0.016366612111292964	0.8214806647994577	-0.2837014760433754	A	6
ACGTCC	592	10	0.016891891891891893	0.8478457537034942	-0.23812627185359583	A	6
ACGTCG	552	20	0.036231884057971016	1.8185677035959007	0.8628026369971848	A	6
ACGTCT	623	16	0.025682182985553772	1.2890521635761634	0.3663106458639898	A	6
ACGTG	2358	110	0.04664970313825276	2.3414637608639333	1.2274107094328885	A	5
ACGTGA	599	19	0.03171953255425709	1.5920816423467283	0.6709143195427913	A	6
ACGTGC	561	18	0.03208556149732621	1.6104535385854608	0.6874670397215112	A	6
ACGTGG	577	20	0.03466204506065858	1.7397736089860263	0.7988995851298715	A	6
ACGTGT	595	48	0.08067226890756303	4.049140325586301	2.017615641413842	A	6
ACGTT	2458	45	0.018307567127746133	0.9189019885541532	-0.12201710515499545	A	5
ACGTTA	594	11	0.018518518518518517	0.9294901596156825	-0.10548850327547708	A	6
ACGTTC	687	12	0.017467248908296942	0.8767243426942682	-0.1898047892089524	A	6
ACGTTG	570	9	0.015789473684210527	0.792512662409161	-0.3354941087218	A	6
ACGTTT	582	13	0.022336769759450172	1.1211376152065449	0.16496337412079978	A	6
ACTA	9807	174	0.017742428877332517	0.8905363046547317	-0.1672536677517023	A	4
ACTAA	2432	39	0.016036184210526317	0.8048956727593042	-0.3131262956933454	A	5
ACTAAA	587	9	0.015332197614991482	0.7695608476545515	-0.3778926927797483	A	6
ACTAAC	654	14	0.021406727828746176	1.0744565147851008	0.10360709544751301	A	6
ACTAAG	620	6	0.00967741935483871	0.48573356728303413	-1.0417629056650897	A	6
ACTAAT	556	9	0.01618705035971223	0.8124680172180246	-0.29961707239320357	A	6
ACTAC	2380	39	0.01638655462184874	0.8224816286347175	-0.2819446404450658	A	5
ACTACA	583	5	0.008576329331046312	0.43046714081686843	-1.2160249794251425	A	6
ACTACC	569	12	0.0210896309314587	1.0585406387187386	0.08207665730256576	A	6
ACTACG	584	11	0.018835616438356163	0.945406087006362	-0.08099394135472852	A	6
ACTACT	624	10	0.016025641025641024	0.8043664842828021	-0.3140751250868946	A	6
ACTAG	2482	48	0.019339242546333603	0.9706843246268531	-0.04292590052120883	A	5
ACTAGA	602	11	0.018272425249169437	0.9171381309164709	-0.12478905923441312	A	6
ACTAGC	616	15	0.024350649350649352	1.2222192033907515	0.28950305380160885	A	6
ACTAGG	604	14	0.023178807947019868	1.1634015905123445	0.2183491816205169	A	6
ACTAGT	639	7	0.010954616588419406	0.5498392493501221	-0.8629182000013987	A	6
ACTAT	2429	46	0.018937834499794155	0.9505366638474086	-0.07318581969086049	A	5
ACTATA	581	9	0.01549053356282272	0.7775081197473696	-0.36307035307422497	A	6
ACTATC	593	9	0.01517706576728499	0.7617743972566976	-0.3925642942156999	A	6
ACTATG	608	13	0.02138157894736842	1.0731942303457387	0.10191120358549816	A	6
ACTATT	619	15	0.024232633279483037	1.2162956854421694	0.2824939952822454	A	6
ACTC	9663	204	0.02111145606954362	1.059636096277177	0.08356889475551639	A	4
ACTCA	2392	51	0.021321070234113712	1.0701571486545107	0.09782266666138206	A	5
ACTCAA	573	15	0.02617801047120419	1.313938969090232	0.39389826573960524	A	6
ACTCAC	584	11	0.018835616438356163	0.945406087006362	-0.08099394135472852	A	6
ACTCAG	606	13	0.02145214521452145	1.0767361254953947	0.10666473355613283	A	6
ACTCAT	605	11	0.01818181818181818	0.912590338531761	-0.13196071463666817	A	6
ACTCC	2410	41	0.01701244813278008	0.8538967690411291	-0.22786642761124873	A	5
ACTCCA	594	4	0.006734006734006734	0.33799642167843	-1.5649201219127742	A	6
ACTCCC	596	13	0.02181208053691275	1.0948021678694784	0.13067019656692205	A	6
ACTCCG	580	12	0.020689655172413793	1.0384648679844177	0.05445240959421325	A	6
ACTCCT	625	11	0.0176	0.8833874476987448	-0.17888176202416045	A	6
ACTCG	2350	57	0.02425531914893617	1.217434345232796	0.28384397160037106	A	5
ACTCGA	556	16	0.02877697841726619	1.4443875861653772	0.5304579261644842	A	6
ACTCGC	585	14	0.023931623931623933	1.2011872831956514	0.2644611064748289	A	6
ACTCGG	576	13	0.022569444444444444	1.132816132031613	0.17991371558677124	A	6
ACTCGT	605	13	0.021487603305785124	1.0785158546284448	0.10904738486712674	A	6
ACTCT	2413	53	0.021964359718193122	1.102445435897258	0.1407072532354394	A	5
ACTCTA	601	14	0.02329450915141431	1.1692089195831215	0.2255327402344102	A	6
ACTCTC	592	13	0.02195945945945946	1.1021994798145425	0.14038535140013392	A	6
ACTCTG	611	9	0.014729950900163666	0.7393325983195118	-0.4357045694884256	A	6
ACTCTT	582	17	0.029209621993127148	1.4661030352700972	0.5519864972300471	A	6
ACTG	9742	190	0.019503182098131802	0.9789128554359375	-0.03074766062150871	A	4
ACTGA	2459	54	0.021960146400976006	1.102233959105055	0.14043048145537765	A	5
ACTGAA	621	13	0.020933977455716585	1.0507280065220759	0.07138925880860224	A	6
ACTGAC	583	13	0.022298456260720412	1.119214566123858	0.16248664382858735	A	6
ACTGAG	645	13	0.020155038759689922	1.0116311504654405	0.01668336671846719	A	6
ACTGAT	586	15	0.025597269624573378	1.2847901523698	0.36153274007426206	A	6
ACTGC	2414	47	0.01946975973487987	0.9772353045172338	-0.03322211018939243	A	5
ACTGCA	600	12	0.02	1.003849372384937	0.005542809113266786	A	6
ACTGCC	597	14	0.023450586264656615	1.1770428151917185	0.23516679968079052	A	6
ACTGCG	533	9	0.016885553470919325	0.8475276127077331	-0.2386677224288718	A	6
ACTGCT	663	12	0.01809954751131222	0.9084609704841061	-0.13850356050343984	A	6
ACTGG	2372	42	0.01770657672849916	0.8887367967994807	-0.17017187287925167	A	5
ACTGGA	601	11	0.018302828618968387	0.9186641511010241	-0.12239056318589656	A	6
ACTGGC	593	15	0.025295109612141653	1.2696239954278294	0.34440129995050645	A	6
ACTGGG	600	10	0.016666666666666666	0.8365411436541142	-0.25749159672052707	A	6
ACTGGT	560	6	0.010714285714285714	0.5377764494919306	-0.8949215173358188	A	6
ACTGT	2399	46	0.01917465610671113	0.9624233249209486	-0.05525648734842993	A	5
ACTGTA	611	11	0.01800327332242226	0.9036287312794034	-0.14619795229344068	A	6
ACTGTC	634	12	0.01892744479495268	0.9500151789131898	-0.07397753053025947	A	6
ACTGTG	557	10	0.017953321364452424	0.9011215191965325	-0.15020642356467778	A	6
ACTGTT	568	13	0.022887323943661973	1.1487712888207908	0.20009159752440175	A	6
ACTT	9678	174	0.017978921264724116	0.9024064413875752	-0.14815072914007907	A	4
ACTTA	2313	44	0.019022913964548204	0.9548070122122185	-0.06671893311090184	A	5
ACTTAA	573	9	0.015706806282722512	0.7883633814541391	-0.34306732842660104	A	6
ACTTAC	563	8	0.014209591474245116	0.7132144741633657	-0.48759211319223794	A	6
ACTTAG	590	11	0.01864406779661017	0.9357917878164669	-0.09574052672391473	A	6
ACTTAT	563	16	0.028419182948490232	1.4264289483267314	0.5124078868077621	A	6
ACTTC	2426	38	0.015663643858202802	0.786196952815903	-0.34703732278893323	A	5
ACTTCA	626	11	0.01757188498402556	0.8819762856417179	-0.18118822940732954	A	6
ACTTCC	598	8	0.013377926421404682	0.671471152096948	-0.5746026753101134	A	6
ACTTCG	563	11	0.019538188277087035	0.9806699019746279	-0.028160494554940588	A	6
ACTTCT	617	8	0.012965964343598054	0.6507937584343191	-0.6197276802614263	A	6
ACTTG	2434	44	0.018077239112571898	0.9073412568803869	-0.14028283518843954	A	5
ACTTGA	642	11	0.017133956386292833	0.8599955682425473	-0.2175988695970145	A	6
ACTTGC	572	9	0.015734265734265736	0.7897416391140241	-0.3405473364480853	A	6
ACTTGG	616	11	0.017857142857142856	0.896294082486551	-0.15795592316961266	A	6
ACTTGT	574	12	0.020905923344947737	1.0493199014476695	0.06945457293345995	A	6
ACTTT	2399	47	0.019591496456857024	0.9833455711148822	-0.02422959172780557	A	5
ACTTTA	587	17	0.028960817717206135	1.4536149344585974	0.5396451470282789	A	6
ACTTTC	583	9	0.015437392795883362	0.7748408534703631	-0.36802807287019257	A	6
ACTTTG	596	12	0.020134228187919462	1.0105866164949031	0.015192979146986078	A	6
ACTTTT	609	8	0.013136288998357963	0.6593427733234398	-0.6008994190183409	A	6
AGAA	9634	189	0.01961801951422047	0.9846768288392834	-0.022277785477913047	A	4
AGAAA	2324	57	0.024526678141135974	1.2310545229333352	0.2998946596482044	A	5
AGAAAA	591	13	0.021996615905245348	1.1040644535536535	0.14282439685155138	A	6
AGAAAC	568	13	0.022887323943661973	1.1487712888207908	0.20009159752440175	A	6
AGAAAG	579	15	0.025906735751295335	1.3003230212240118	0.3788700565072734	A	6
AGAAAT	558	15	0.026881720430107527	1.3492599091195392	0.43216828266732255	A	6
AGAAC	2420	45	0.01859504132231405	0.9333310280438466	-0.09953923694429048	A	5
AGAACA	604	13	0.02152317880794702	1.0803014769043198	0.11143397770400479	A	6
AGAACC	602	9	0.014950166112956811	0.7503857434771125	-0.4142956764293981	A	6
AGAACG	595	11	0.018487394957983194	0.927927991280194	-0.10791524067001708	A	6
AGAACT	596	12	0.020134228187919462	1.0105866164949031	0.015192979146986078	A	6
AGAAG	2493	44	0.01764941837144003	0.8858678777564628	-0.17483654996621184	A	5
AGAAGA	606	10	0.0165016501650165	0.8282585580733804	-0.27184688969759707	A	6
AGAAGC	601	12	0.019966722129783693	1.0021790739283898	0.0031403188979622306	A	6
AGAAGG	633	10	0.01579778830963665	0.7929299939849425	-0.3347345956529874	A	6
AGAAGT	637	12	0.018838304552590265	0.9455410100957021	-0.08078806264715273	A	6
AGAAT	2308	40	0.01733102253032929	0.8698868044930131	-0.20110041487012856	A	5
AGAATA	574	10	0.017421602787456445	0.8744332512063913	-0.19357983290033387	A	6
AGAATC	597	8	0.01340033500837521	0.6725958943952678	-0.5721881223768134	A	6
AGAATG	578	9	0.015570934256055362	0.7815436290194147	-0.3556016821703751	A	6
AGAATT	540	13	0.024074074074074074	1.2083372075003873	0.27302311997825285	A	6
AGAC	9646	276	0.02861289653742484	1.4361519115604533	0.5222083609042651	A	4
AGACA	2389	48	0.020092088740058602	1.0084715335805146	0.012170361152815567	A	5
AGACAA	567	12	0.021164021164021163	1.0622744681322085	0.08715657466691873	A	6
AGACAC	595	8	0.013445378151260505	0.6748567209310502	-0.5673468593073143	A	6
AGACAG	615	13	0.02113821138211382	1.0609790114637547	0.08539611680248152	A	6
AGACAT	583	14	0.024013722126929673	1.2053079942872316	0.26940184774509923	A	6
AGACC	2483	43	0.017317760773258157	0.8692211641673843	-0.2022047925867512	A	5
AGACCA	631	10	0.01584786053882726	0.7954432427772878	-0.33016910120719495	A	6
AGACCC	617	6	0.009724473257698542	0.48809531882573937	-1.03476517954027	A	6
AGACCG	602	13	0.02159468438538206	1.0838905183558292	0.1162190402693817	A	6
AGACCT	611	14	0.022913256955810146	1.1500729307192405	0.20172535112686607	A	6
AGACG	2312	126	0.054498269896193774	2.735402701567952	1.4517532398872293	A	5
AGACGA	570	14	0.02456140350877193	1.2327974748586947	0.3019358118934916	A	6
AGACGC	584	16	0.0273972602739726	1.3751361265547084	0.4595744400079743	A	6
AGACGG	561	28	0.049910873440285206	2.5051499489107165	1.3248969603368028	A	6
AGACGT	584	65	0.1113013698630137	5.586490514128503	2.481942253036429	A	6
AGACT	2372	53	0.022344013490725127	1.1215011959612493	0.16543115890518703	A	5
AGACTA	611	12	0.019639934533551555	0.9857767977593491	-0.02066707020958174	A	6
AGACTC	560	13	0.023214285714285715	1.1651823072325165	0.22055570008411743	A	6
AGACTG	589	16	0.027164685908319185	1.363462645005008	0.44727517505753084	A	6
AGACTT	588	12	0.02040816326530612	1.0243360942703439	0.034689154772783136	A	6
AGAG	9792	225	0.02297794117647059	1.1533195914349004	0.20579234741237704	A	4
AGAGA	2365	51	0.02156448202959831	1.0823745875609259	0.11419987263272956	A	5
AGAGAA	568	10	0.017605633802816902	0.8836702221698391	-0.178420025729328	A	6
AGAGAC	584	15	0.025684931506849314	1.2891901186450392	0.3664650356164929	A	6
AGAGAG	605	13	0.021487603305785124	1.0785158546284448	0.10904738486712674	A	6
AGAGAT	577	13	0.022530329289428077	1.130852845840917	0.17741120838360122	A	6
AGAGC	2462	64	0.025995125913891144	1.304759541686352	0.3837839524035341	A	5
AGAGCA	634	11	0.017350157728706624	0.8708472473370906	-0.1995084126141184	A	6
AGAGCC	605	13	0.021487603305785124	1.0785158546284448	0.10904738486712674	A	6
AGAGCG	570	24	0.042105263157894736	2.1133670997577623	1.0795433905570435	A	6
AGAGCT	633	16	0.02527646129541864	1.2686879903759078	0.34333730945965013	A	6
AGAGG	2474	49	0.019805982215036377	0.9941111408015747	-0.008520941973170071	A	5
AGAGGA	624	11	0.017628205128205128	0.8848031327110825	-0.17657160133695946	A	6
AGAGGC	587	16	0.027257240204429302	1.3681081736080916	0.45218230577793944	A	6
AGAGGG	617	10	0.01620745542949757	0.8134921980428989	-0.2977995853740639	A	6
AGAGGT	632	12	0.0189873417721519	0.9530215560616493	-0.06941924856795505	A	6
AGAGT	2397	59	0.024614100959532748	1.2354424900023215	0.3050278546006999	A	5
AGAGTA	579	3	0.0051813471502590676	0.2600646042448024	-1.9430580383800888	A	6
AGAGTC	606	18	0.0297029702970297	1.4908654045320848	0.5761500168573529	A	6
AGAGTG	620	22	0.035483870967741936	1.7810230800377918	0.8327062122510512	A	6
AGAGTT	570	16	0.028070175438596492	1.4089113998385083	0.4945808898358876	A	6
AGAT	9686	208	0.0214742927937229	1.0778477671694555	0.10815342942745934	A	4
AGATA	2322	47	0.020241171403962102	1.0159543605101646	0.02283559370006243	A	5
AGATAA	603	10	0.01658374792703151	0.8323792474170292	-0.26468709812473085	A	6
AGATAC	587	13	0.022146507666098807	1.1115878910565744	0.1526220239190316	A	6
AGATAG	563	8	0.014209591474245116	0.7132144741633657	-0.48759211319223794	A	6
AGATAT	545	15	0.027522935779816515	1.381444090437987	0.4661771748322215	A	6
AGATC	2534	48	0.018942383583267563	0.950764993576894	-0.07283930953166154	A	5
AGATCA	623	15	0.024077046548956663	1.2084864033526532	0.2732012414725084	A	6
AGATCC	625	11	0.0176	0.8833874476987448	-0.17888176202416045	A	6
AGATCG	627	12	0.019138755980861243	0.9606214089808011	-0.057960133192891256	A	6
AGATCT	637	10	0.015698587127158554	0.7879508417464184	-0.34382246848094666	A	6
AGATG	2433	61	0.02507192766132347	1.2584219423650056	0.3316157315124488	A	5
AGATGA	592	9	0.015202702702702704	0.7630611783331448	-0.39012936529864584	A	6
AGATGC	633	13	0.020537124802527645	1.030808992180425	0.043777027600742265	A	6
AGATGG	574	17	0.029616724738675958	1.486536527050865	0.571954913462643	A	6
AGATGT	614	22	0.035830618892508145	1.7984272143704088	0.8467357721551095	A	6
AGATT	2315	49	0.021166306695464362	1.0623891845974496	0.08731236485560089	A	5
AGATTA	586	9	0.015358361774744027	0.77087409142188	-0.37543285409194405	A	6
AGATTC	546	14	0.02564102564102564	1.2869863748524835	0.36399678002574315	A	6
AGATTG	602	14	0.023255813953488372	1.1672667120755083	0.22313424418589353	A	6
AGATTT	559	11	0.01967799642218247	0.9876872179100455	-0.017873855317901217	A	6
AGCA	9854	160	0.016237061091942357	0.8149781793261109	-0.29516666253682994	A	4
AGCAA	2397	37	0.01543596161869003	0.7747690191539982	-0.36816182913219164	A	5
AGCAAA	568	9	0.01584507042253521	0.7953031999528551	-0.3304231191743781	A	6
AGCAAC	600	10	0.016666666666666666	0.8365411436541142	-0.25749159672052707	A	6
AGCAAG	601	8	0.013311148086522463	0.6681193826189266	-0.5818221818231939	A	6
AGCAAT	595	10	0.01680672268907563	0.8435709011638127	-0.24541876441995197	A	6
AGCAC	2485	35	0.014084507042253521	0.7069361777358713	-0.5003481206166904	A	5
AGCACA	633	9	0.014218009478672985	0.7136369945864481	-0.48673768909803755	A	6
AGCACC	605	7	0.011570247933884297	0.5807393063383933	-0.7840374112163614	A	6
AGCACG	594	9	0.015151515151515152	0.7604919487764675	-0.3949951204704619	A	6
AGCACT	633	9	0.014218009478672985	0.7136369945864481	-0.48673768909803755	A	6
AGCAG	2465	49	0.019878296146044624	0.9977407555144405	-0.0032630882620741804	A	5
AGCAGA	618	11	0.01779935275080906	0.8933934543878891	-0.16263241037908568	A	6
AGCAGC	600	12	0.02	1.003849372384937	0.005542809113266786	A	6
AGCAGG	615	10	0.016260162601626018	0.8161377011259653	-0.2931155064512481	A	6
AGCAGT	607	16	0.026359143327841845	1.323030474312932	0.4038462926323094	A	6
AGCAT	2397	37	0.01543596161869003	0.7747690191539982	-0.36816182913219164	A	5
AGCATA	589	11	0.01867572156196944	0.937380568440943	-0.09329320630517195	A	6
AGCATC	593	9	0.01517706576728499	0.7617743972566976	-0.3925642942156999	A	6
AGCATG	611	7	0.011456628477905073	0.5750364653596203	-0.7982746488731339	A	6
AGCATT	581	10	0.01721170395869191	0.8638979108304106	-0.21106725962917508	A	6
AGCC	9440	191	0.020233050847457627	1.015546769732643	0.022256682674536683	A	4
AGCCA	2351	49	0.020842194810718844	1.0461212089932352	0.06505001935017843	A	5
AGCCAA	543	15	0.027624309392265192	1.3865322822996369	0.4714812066921485	A	6
AGCCAC	555	13	0.023423423423423424	1.175679445135512	0.23349475579161533	A	6
AGCCAG	644	12	0.018633540372670808	0.9352633904207489	-0.09655537850546923	A	6
AGCCAT	587	9	0.015332197614991482	0.7695608476545515	-0.3778926927797483	A	6
AGCCC	2322	41	0.01765719207579673	0.8862580591684416	-0.1742012533594911	A	5
AGCCCA	583	10	0.017152658662092625	0.8609342816337369	-0.21602497942514248	A	6
AGCCCC	561	10	0.017825311942959002	0.8946964103252559	-0.16052986683343895	A	6
AGCCCG	594	10	0.016835016835016835	0.844991054196075	-0.24299202702541195	A	6
AGCCCT	551	11	0.019963702359346643	1.002027504195491	0.002922108954131356	A	6
AGCCG	2271	41	0.01805372082782915	0.906160816111458	-0.14216098720081255	A	5
AGCCGA	576	8	0.013888888888888888	0.6971176197117619	-0.5205260025543208	A	6
AGCCGC	518	13	0.025096525096525095	1.259656548359477	0.33303042934252974	A	6
AGCCGG	545	7	0.012844036697247707	0.6446739088710606	-0.633358498718693	A	6
AGCCGT	607	13	0.0214168039538715	1.0749622603792572	0.10428601077340163	A	6
AGCCT	2395	57	0.023799582463465554	1.1945597959486727	0.2564790724291907	A	5
AGCCTA	586	10	0.017064846416382253	0.8565267682465334	-0.223429760646894	A	6
AGCCTC	628	18	0.028662420382165606	1.4386376355835087	0.5247032514386769	A	6
AGCCTG	592	14	0.02364864864864865	1.186984055184892	0.24730055531664605	A	6
AGCCTT	571	15	0.02626970227670753	1.3185412071606004	0.3989426591336672	A	6
AGCG	9567	213	0.022264032612104107	1.117486758220924	0.1602577361404127	A	4
AGCGA	2431	43	0.017688194158782394	0.8878141302458309	-0.1716704244386393	A	5
AGCGAA	599	10	0.01669449081803005	0.837937706498278	-0.25508509901343185	A	6
AGCGAC	586	12	0.020477815699658702	1.0278321218958402	0.039604645186899975	A	6
AGCGAG	608	13	0.02138157894736842	1.0731942303457387	0.10191120358549816	A	6
AGCGAT	616	8	0.012987012987012988	0.6518502418084008	-0.6173875418069097	A	6
AGCGC	2352	34	0.01445578231292517	0.7255714001081603	-0.4628105046980335	A	5
AGCGCA	569	8	0.014059753954305799	0.7056937591458258	-0.5028858434185903	A	6
AGCGCC	572	9	0.015734265734265736	0.7897416391140241	-0.3405473364480853	A	6
AGCGCG	597	9	0.01507537688442211	0.7566703811946762	-0.4022631209345011	A	6
AGCGCT	587	8	0.013628620102214651	0.6840540868040458	-0.5478176942220606	A	6
AGCGG	2303	50	0.021710811984368215	1.0897192492237702	0.12395649286987057	A	5
AGCGGA	543	11	0.020257826887661142	1.0167903403530671	0.02402222972092734	A	6
AGCGGC	560	12	0.02142857142857143	1.0755528989838612	0.10507848266418122	A	6
AGCGGG	583	14	0.024013722126929673	1.2053079942872316	0.26940184774509923	A	6
AGCGGT	593	13	0.021922428330522766	1.1003407960374523	0.13795042248308018	A	6
AGCGT	2388	85	0.03559463986599665	1.7865828444874299	0.8372028137608881	A	5
AGCGTA	599	14	0.02337228714524207	1.1731127890975894	0.23034172815681012	A	6
AGCGTC	572	41	0.07167832167832168	3.597711911519443	1.8470796667276859	A	6
AGCGTG	578	20	0.03460207612456748	1.736763620043144	0.7964014112746752	A	6
AGCGTT	618	9	0.014563106796116505	0.7309582808628183	-0.4521390275740706	A	6
AGCT	9917	182	0.01835232429162045	0.9211484610974012	-0.1184944012981347	A	4
AGCTA	2496	40	0.016025641025641024	0.8043664842828021	-0.3140751250868946	A	5
AGCTAA	637	6	0.009419152276295133	0.47277050504785106	-1.0807880626471527	A	6
AGCTAC	601	11	0.018302828618968387	0.9186641511010241	-0.12239056318589656	A	6
AGCTAG	596	12	0.020134228187919462	1.0105866164949031	0.015192979146986078	A	6
AGCTAT	626	11	0.01757188498402556	0.8819762856417179	-0.18118822940732954	A	6
AGCTC	2390	42	0.017573221757322177	0.8820433815934595	-0.18107848120135892	A	5
AGCTCA	585	9	0.015384615384615385	0.7721918249114902	-0.37296881414046285	A	6
AGCTCC	583	9	0.015437392795883362	0.7748408534703631	-0.36802807287019257	A	6
AGCTCG	571	11	0.01926444833625219	0.9669302185844404	-0.04851631783755389	A	6
AGCTCT	622	13	0.02090032154340836	1.049038733199693	0.06906794689848109	A	6
AGCTG	2452	45	0.01835236541598695	0.9211505252308763	-0.11849116847311524	A	5
AGCTGA	605	10	0.01652892561983471	0.8296275804834192	-0.2694642383866028	A	6
AGCTGC	606	16	0.026402640264026403	1.3252136929174088	0.40622501541504064	A	6
AGCTGG	599	12	0.02003338898163606	1.0055252477979337	0.007949306820362106	A	6
AGCTGT	613	7	0.011419249592169658	0.573160326810323	-0.8029893427451857	A	6
AGCTT	2490	53	0.021285140562248995	1.068353749726941	0.09538942649574736	A	5
AGCTTA	611	14	0.022913256955810146	1.1500729307192405	0.20172535112686607	A	6
AGCTTC	628	16	0.025477707006369428	1.2787890094075633	0.35477824999636465	A	6
AGCTTG	587	12	0.020442930153321975	1.0260811302060686	0.03714480649909552	A	6
AGCTTT	633	11	0.017377567140600316	0.8722229933834367	-0.19723107190305256	A	6
AGGA	10026	176	0.017554358667464593	0.8810965965477207	-0.18262790125705525	A	4
AGGAA	2502	48	0.019184652278177457	0.9629250574435847	-0.05450457455667221	A	5
AGGAAA	623	12	0.019261637239165328	0.9667891226821225	-0.0487268534148541	A	6
AGGAAC	607	11	0.018121911037891267	0.9095834510901407	-0.13672208873039332	A	6
AGGAAG	605	17	0.02809917355371901	1.4103668868218127	0.49607050797637425	A	6
AGGAAT	645	8	0.012403100775193798	0.6225422464402711	-0.6837563514226249	A	6
AGGAC	2454	34	0.013854930725346373	0.6954131756537869	-0.5240576935245741	A	5
AGGACA	629	8	0.012718600953895072	0.6383779792591016	-0.6475172079912975	A	6
AGGACC	568	9	0.01584507042253521	0.7953031999528551	-0.3304231191743781	A	6
AGGACG	649	12	0.01848998459167951	0.9280579713882317	-0.10771316838999066	A	6
AGGACT	579	5	0.008635578583765112	0.43344100707467065	-1.2060924442138825	A	6
AGGAG	2511	47	0.018717642373556352	0.9394846774610125	-0.09005846270587096	A	5
AGGAGA	629	15	0.02384737678855326	1.1969587111108155	0.2593733876172211	A	6
AGGAGC	657	11	0.0167427701674277	0.8403609662278774	-0.2509189427970408	A	6
AGGAGG	569	11	0.019332161687170474	0.9703289188255104	-0.04345422478129311	A	6
AGGAGT	635	9	0.014173228346456693	0.7113893190129476	-0.4912887813292244	A	6
AGGAT	2464	46	0.018668831168831168	0.9370347225995761	-0.0938255857498969	A	5
AGGATA	571	17	0.0297723292469352	1.4943467014486806	0.5795149047754883	A	6
AGGATC	612	8	0.013071895424836602	0.6561107009051877	-0.6079888438046601	A	6
AGGATG	630	9	0.014285714285714285	0.7170352659892408	-0.4798840180569749	A	6
AGGATT	621	12	0.01932367149758454	0.969902775251147	-0.04408795861133371	A	6
AGGC	9702	200	0.02061430632859204	1.034682923505398	0.049188724467898445	A	4
AGGCA	2399	38	0.015839933305543976	0.7950453553694792	-0.33089092996185754	A	5
AGGCAA	571	12	0.021015761821366025	1.0548329657284803	0.07701456424630485	A	6
AGGCAC	597	7	0.011725293132328308	0.5885214075958592	-0.7648332003192095	A	6
AGGCAG	575	9	0.01565217391304348	0.7856212479534291	-0.3480941455014335	A	6
AGGCAT	632	9	0.014240506329113924	0.7147661670462369	-0.4844567478467991	A	6
AGGCC	2439	35	0.014350143501435014	0.7202691273774662	-0.4733920269632259	A	5
AGGCCA	579	13	0.022452504317789293	1.1269466183941437	0.1724191790398472	A	6
AGGCCC	604	4	0.006622516556291391	0.3324004544320984	-1.5890057404370872	A	6
AGGCCG	611	6	0.009819967266775777	0.49288839887967456	-1.0206670702095817	A	6
AGGCCT	621	11	0.017713365539452495	0.8890775439802181	-0.1696188406951926	A	6
AGGCG	2371	71	0.029945170814002532	1.503022046379809	0.5878661709106658	A	5
AGGCGA	578	14	0.02422145328719723	1.2157345340302008	0.281828238444917	A	6
AGGCGC	555	19	0.03423423423423423	1.7183007275057482	0.7809825510941087	A	6
AGGCGG	620	14	0.02258064516129032	1.133378323660413	0.1806295156713581	A	6
AGGCGT	587	24	0.04088586030664395	2.0521622604121372	1.0371448064990956	A	6
AGGCT	2402	56	0.02331390507910075	1.1701824490748642	0.2267334852399615	A	5
AGGCTA	586	13	0.02218430034129693	1.1134847987204934	0.15508186260683585	A	6
AGGCTC	565	18	0.03185840707964602	1.5990520976043248	0.6772169430277539	A	6
AGGCTG	603	17	0.028192371475953566	1.4150447206089496	0.5008476482382462	A	6
AGGCTT	620	7	0.01129032258064516	0.5666891618302065	-0.8193704843286419	A	6
AGGG	9645	189	0.019595645412130637	0.9835538174222557	-0.02392409982740166	A	4
AGGGA	2421	37	0.015282940933498555	0.7670885332144295	-0.3825349994819951	A	5
AGGGAA	606	13	0.02145214521452145	1.0767361254953947	0.10666473355613283	A	6
AGGGAC	612	8	0.013071895424836602	0.6561107009051877	-0.6079888438046601	A	6
AGGGAG	588	6	0.01020408163265306	0.5121680471351719	-0.9653108452272169	A	6
AGGGAT	595	9	0.015126050420168067	0.7592138110474315	-0.39742185786500195	A	6
AGGGC	2330	52	0.022317596566523604	1.1201752653222474	0.1637244774874411	A	5
AGGGCA	546	14	0.02564102564102564	1.2869863748524835	0.36399678002574315	A	6
AGGGCC	570	13	0.02280701754385965	1.1447405123687882	0.19502060797697993	A	6
AGGGCG	557	14	0.025134649910233394	1.2615701268751456	0.3352204036055641	A	6
AGGGCT	624	11	0.017628205128205128	0.8848031327110825	-0.17657160133695946	A	6
AGGGG	2390	40	0.016736401673640166	0.8400413158032947	-0.25146780909275707	A	5
AGGGGA	602	6	0.009966777408637873	0.5002571623180749	-0.9992581771505544	A	6
AGGGGC	568	13	0.022887323943661973	1.1487712888207908	0.20009159752440175	A	6
AGGGGG	588	12	0.02040816326530612	1.0243360942703439	0.034689154772783136	A	6
AGGGGT	606	8	0.013201320132013201	0.6626068464587044	-0.5937749845849594	A	6
AGGGT	2414	59	0.02444076222038111	1.2267421907769531	0.2948320874948115	A	5
AGGGTA	659	16	0.024279210925644917	1.218633532485508	0.2852643438799399	A	6
AGGGTC	569	13	0.022847100175746926	1.146752358611967	0.19755387472250197	A	6
AGGGTG	558	12	0.021505376344086023	1.0794079272956314	0.11024018777996024	A	6
AGGGTT	608	18	0.029605263157894735	1.4859612420171766	0.5713964868867183	A	6
AGGT	9687	198	0.020439764633013318	1.0259222449273127	0.03692139263246416	A	4
AGGTA	2421	56	0.023130937629078894	1.1609988610812987	0.2153665569466592	A	5
AGGTAA	626	17	0.027156549520766772	1.3630542596281094	0.4468429932057125	A	6
AGGTAC	588	13	0.022108843537414966	1.1096974354595395	0.15016637219271944	A	6
AGGTAG	604	14	0.023178807947019868	1.1634015905123445	0.2183491816205169	A	6
AGGTAT	590	12	0.020338983050847456	1.0208637685270547	0.02979035535994414	A	6
AGGTC	2368	52	0.02195945945945946	1.1021994798145425	0.14038535140013392	A	5
AGGTCA	567	14	0.024691358024691357	1.23932021282091	0.3095489960033667	A	6
AGGTCC	596	15	0.025167785234899327	1.263233270618629	0.33712107403434843	A	6
AGGTCG	601	10	0.016638935108153077	0.8351492282736581	-0.25989408693583166	A	6
AGGTCT	580	13	0.022413793103448276	1.1250036069831193	0.16992962701414935	A	6
AGGTG	2402	47	0.019567027477102414	0.982117412616404	-0.026032585140005175	A	5
AGGTGA	609	13	0.021346469622331693	1.0714320066505898	0.09954029912275139	A	6
AGGTGC	605	10	0.01652892561983471	0.8296275804834192	-0.2694642383866028	A	6
AGGTGG	597	11	0.018425460636515914	0.9248193547934933	-0.11275650373951603	A	6
AGGTGT	569	11	0.019332161687170474	0.9703289188255104	-0.04345422478129311	A	6
AGGTT	2416	43	0.017798013245033113	0.8933262212862645	-0.16274098573498932	A	5
AGGTTA	607	18	0.029654036243822075	1.4884092836020486	0.5737712940746219	A	6
AGGTTC	568	8	0.014084507042253521	0.7069361777358713	-0.5003481206166904	A	6
AGGTTG	626	9	0.01437699680511182	0.7216169609795874	-0.4706948466023145	A	6
AGGTTT	592	8	0.013513513513513514	0.6782766029627955	-0.560054366740958	A	6
AGTA	9797	158	0.016127385934469735	0.8094733124263553	-0.304944577873828	A	4
AGTAA	2338	35	0.014970059880239521	0.7513842607671686	-0.4123771986986982	A	5
AGTAAA	586	11	0.01877133105802048	0.9421794450711869	-0.08592623689695883	A	6
AGTAAC	588	9	0.015306122448979591	0.768252070702758	-0.3803483445060605	A	6
AGTAAG	551	10	0.018148820326678767	0.9109340947231735	-0.13458141479580357	A	6
AGTAAT	593	5	0.008431703204047217	0.42320799847594315	-1.2405612007706497	A	6
AGTAC	2464	35	0.014204545454545454	0.7129612019779383	-0.48810452486194333	A	5
AGTACA	612	10	0.016339869281045753	0.8201383761314847	-0.28606074891729777	A	6
AGTACC	609	11	0.0180623973727422	0.9065963133197297	-0.14146780038104376	A	6
AGTACG	629	7	0.011128775834658187	0.5585807318517138	-0.8401622859336938	A	6
AGTACT	592	7	0.011824324324324325	0.593492027592446	-0.7526994446833539	A	6
AGTAG	2476	42	0.016962843295638127	0.8514069798095186	-0.23207917754751273	A	5
AGTAGA	644	13	0.020186335403726708	1.0132020062891447	0.018921838914466818	A	6
AGTAGC	592	6	0.010135135135135136	0.5087074522220966	-0.9750918660198019	A	6
AGTAGG	633	12	0.018957345971563982	0.951515992781931	-0.0717001898191935	A	6
AGTAGT	583	11	0.018867924528301886	0.9470277097971105	-0.07852145567520769	A	6
AGTAT	2418	43	0.017783291976840365	0.8925873244944644	-0.16393477565903397	A	5
AGTATA	559	5	0.008944543828264758	0.44894873541365704	-1.155377379067836	A	6
AGTATC	588	9	0.015306122448979591	0.768252070702758	-0.3803483445060605	A	6
AGTATG	661	18	0.02723146747352496	1.3668145766209432	0.4508175388226123	A	6
AGTATT	586	11	0.01877133105802048	0.9421794450711869	-0.08592623689695883	A	6
AGTC	9804	178	0.018155854753161976	0.9112871699536864	-0.13402233901245014	A	4
AGTCA	2499	43	0.01720688275310124	0.863655922620094	-0.2114714324966142	A	5
AGTCAA	608	11	0.018092105263157895	0.9080874256771636	-0.13909689591829658	A	6
AGTCAC	664	17	0.025602409638554216	1.2850481423602358	0.3618224087914062	A	6
AGTCAG	588	10	0.017006802721088437	0.8536134118919535	-0.22834525106101025	A	6
AGTCAT	621	5	0.008051529790660225	0.40412615635464455	-1.3071223644451277	A	6
AGTCC	2422	42	0.017341040462427744	0.8703896292354946	-0.20026672802757703	A	5
AGTCCA	588	12	0.02040816326530612	1.0243360942703439	0.034689154772783136	A	6
AGTCCC	598	6	0.010033444816053512	0.503603364072711	-0.9896401745889571	A	6
AGTCCG	618	10	0.016181229773462782	0.8121758676253537	-0.30013593412902073	A	6
AGTCCT	593	13	0.021922428330522766	1.1003407960374523	0.13795042248308018	A	6
AGTCG	2440	54	0.022131147540983605	1.110816928458742	0.15162106860121147	A	5
AGTCGA	605	10	0.01652892561983471	0.8296275804834192	-0.2694642383866028	A	6
AGTCGC	616	8	0.012987012987012988	0.6518502418084008	-0.6173875418069097	A	6
AGTCGG	596	17	0.028523489932885907	1.4316643733677796	0.5176933196761695	A	6
AGTCGT	590	18	0.030508474576271188	1.531295652790582	0.6147528560811003	A	6
AGTCT	2348	39	0.016609880749574105	0.8336909182924307	-0.2624154753598124	A	5
AGTCTA	607	9	0.014827018121911038	0.7442046418010243	-0.42622870592537804	A	6
AGTCTC	542	6	0.01107011070110701	0.5556361839769025	-0.8477875417447237	A	6
AGTCTG	603	16	0.026533996683250415	1.3318067958672466	0.4133848069879067	A	6
AGTCTT	580	8	0.013793103448275862	0.6923099119896118	-0.530510091126943	A	6
AGTG	9654	211	0.021856225398798425	1.097017907464376	0.13358707615057408	A	4
AGTGA	2451	61	0.024887800897592818	1.2491801655544914	0.3209815675840383	A	5
AGTGAA	617	13	0.02106969205834684	1.0575398574557684	0.08071203787966572	A	6
AGTGAC	561	14	0.024955436720142603	1.2525749744553583	0.32489696033680276	A	6
AGTGAG	621	15	0.024154589371980676	1.2123784690639339	0.2778401362760288	A	6
AGTGAT	629	19	0.030206677265500796	1.5161477007403663	0.600410305452288	A	6
AGTGC	2369	40	0.016884761502743775	0.8474878618699344	-0.23873538946487713	A	5
AGTGCA	592	8	0.013513513513513514	0.6782766029627955	-0.560054366740958	A	6
AGTGCC	572	8	0.013986013986013986	0.7019925681013547	-0.5104723378903978	A	6
AGTGCG	612	11	0.017973856209150325	0.9021522137446331	-0.14855722516736297	A	6
AGTGCT	559	13	0.023255813953488372	1.1672667120755083	0.22313424418589353	A	6
AGTGG	2388	46	0.019262981574539362	0.9668565981931974	-0.04862616631980069	A	5
AGTGGA	583	9	0.015437392795883362	0.7748408534703631	-0.36802807287019257	A	6
AGTGGC	589	15	0.025466893039049237	1.278246229692195	0.35416577066604943	A	6
AGTGGG	598	10	0.016722408026755852	0.8393389401211849	-0.2526745804227511	A	6
AGTGGT	600	12	0.02	1.003849372384937	0.005542809113266786	A	6
AGTGT	2335	63	0.026980728051391862	1.3542293460439194	0.4374720877908837	A	5
AGTGTA	570	13	0.02280701754385965	1.1447405123687882	0.19502060797697993	A	6
AGTGTC	573	19	0.03315881326352531	1.6643226941809606	0.7349351835746724	A	6
AGTGTG	594	23	0.03872053872053872	1.9434794246509726	0.9586418341442386	A	6
AGTGTT	585	7	0.011965811965811967	0.6005936415978257	-0.7355388935251711	A	6
AGTT	9511	194	0.020397434549469035	1.0237975935373662	0.03393052035403551	A	4
AGTTA	2369	40	0.016884761502743775	0.8474878618699344	-0.23873538946487713	A	5
AGTTAA	551	10	0.018148820326678767	0.9109340947231735	-0.13458141479580357	A	6
AGTTAC	600	7	0.011666666666666667	0.58557880055788	-0.7720647695502851	A	6
AGTTAG	580	14	0.02413793103448276	1.2115423459818206	0.27684483093066115	A	6
AGTTAT	617	9	0.014586709886547812	0.732142978238609	-0.4498026788191139	A	6
AGTTC	2355	49	0.020806794055201697	1.0443443576828433	0.06259749850305418	A	5
AGTTCA	575	12	0.020869565217391306	1.0474949972712388	0.06694335377741029	A	6
AGTTCC	587	10	0.017035775127768313	0.8550676085050571	-0.22588959933469838	A	6
AGTTCG	565	12	0.021238938053097345	1.0660347317362164	0.09225444230659767	A	6
AGTTCT	605	15	0.024793388429752067	1.2444413707251287	0.31549826233455325	A	6
AGTTG	2347	50	0.021303792074989347	1.0692899151948627	0.09665306213954594	A	5
AGTTGA	554	9	0.016245487364620937	0.8154011147531077	-0.2944181657188845	A	6
AGTTGC	587	9	0.015332197614991482	0.7695608476545515	-0.3778926927797483	A	6
AGTTGG	588	12	0.02040816326530612	1.0243360942703439	0.034689154772783136	A	6
AGTTGT	591	20	0.0338409475465313	1.6985606977748513	0.7643127735978215	A	6
AGTTT	2335	52	0.02226980728051392	1.11777660308387	0.16063188243205945	A	5
AGTTTA	552	16	0.028985507246376812	1.4548541628767206	0.5408745421098227	A	6
AGTTTC	587	12	0.020442930153321975	1.0260811302060686	0.03714480649909552	A	6
AGTTTG	573	7	0.012216404886561954	0.6131715189087749	-0.7056374078113092	A	6
AGTTTT	598	16	0.026755852842809364	1.342942304193896	0.4253973246898866	A	6
ATAA	9474	174	0.01836605446485117	0.921837612386421	-0.11741546184467332	A	4
ATAAA	2350	50	0.02127659574468085	1.067924864239295	0.09481014721035425	A	5
ATAAAA	572	10	0.017482517482517484	0.8774907101266934	-0.1885442430030353	A	6
ATAAAC	599	14	0.02337228714524207	1.1731127890975894	0.23034172815681012	A	6
ATAAAG	600	14	0.023333333333333334	1.17115760111576	0.22793523044971484	A	6
ATAAAT	558	12	0.021505376344086023	1.0794079272956314	0.11024018777996024	A	6
ATAAC	2395	41	0.017118997912317326	0.8592447655069398	-0.2188589371174675	A	5
ATAACA	613	10	0.01631321370309951	0.8188004668718899	-0.2884161699154278	A	6
ATAACC	606	11	0.018151815181518153	0.9110844138807186	-0.13434336594766202	A	6
ATAACG	613	11	0.01794453507340946	0.900680513559079	-0.15091264616549277	A	6
ATAACT	542	8	0.014760147601476014	0.7408482453025367	-0.43275004246587995	A	6
ATAAG	2338	38	0.016253207869974338	0.815788625975783	-0.29373270220007913	A	5
ATAAGA	566	10	0.0176678445229682	0.8867927317888138	-0.17333114905652833	A	6
ATAAGC	590	5	0.00847457627118644	0.42535990355293946	-1.2332440504738498	A	6
ATAAGG	579	15	0.025906735751295335	1.3003230212240118	0.3788700565072734	A	6
ATAAGT	575	8	0.01391304347826087	0.6983299981808259	-0.518019146943746	A	6
ATAAT	2324	43	0.018502581755593803	0.9286902541426915	-0.10673059981443932	A	5
ATAATA	532	6	0.011278195488721804	0.5660804731494006	-0.8209209358920421	A	6
ATAATC	598	9	0.015050167224080268	0.7554050461090664	-0.40467767386780107	A	6
ATAATG	614	13	0.021172638436482084	1.0627069903097868	0.08774387165890417	A	6
ATAATT	563	15	0.02664298401420959	1.3372771390563105	0.4192984824162804	A	6
ATAC	9563	177	0.018508836139286836	0.9290041770999367	-0.10624301144647844	A	4
ATACA	2339	38	0.016246259085079092	0.8154398493079865	-0.2943496340208506	A	5
ATACAA	583	11	0.018867924528301886	0.9470277097971105	-0.07852145567520769	A	6
ATACAC	558	12	0.021505376344086023	1.0794079272956314	0.11024018777996024	A	6
ATACAG	597	8	0.01340033500837521	0.6725958943952678	-0.5721881223768134	A	6
ATACAT	586	7	0.011945392491467578	0.5995687377725735	-0.738002933476652	A	6
ATACC	2403	45	0.018726591760299626	0.9399338692742858	-0.08936883791219992	A	5
ATACCA	622	13	0.02090032154340836	1.049038733199693	0.06906794689848109	A	6
ATACCC	589	10	0.01697792869269949	0.8521641531281301	-0.23079673005510665	A	6
ATACCG	587	7	0.01192504258943782	0.5985473259535401	-0.7404627721644563	A	6
ATACCT	580	14	0.02413793103448276	1.2115423459818206	0.27684483093066115	A	6
ATACG	2375	49	0.02063157894736842	1.0355498788813036	0.0503970448975272	A	5
ATACGA	573	15	0.02617801047120419	1.313938969090232	0.39389826573960524	A	6
ATACGC	555	11	0.01981981981981982	0.9948056843454331	-0.007513343712179591	A	6
ATACGG	618	9	0.014563106796116505	0.7309582808628183	-0.4521390275740706	A	6
ATACGT	611	14	0.022913256955810146	1.1500729307192405	0.20172535112686607	A	6
ATACT	2360	42	0.017796610169491526	0.8932557974611729	-0.16285472258245176	A	5
ATACTA	592	12	0.02027027027027027	1.0174149044441931	0.024908133980198064	A	6
ATACTC	565	11	0.019469026548672566	0.9771985040915317	-0.03327643977726123	A	6
ATACTG	575	8	0.01391304347826087	0.6983299981808259	-0.518019146943746	A	6
ATACTT	611	11	0.01800327332242226	0.9036287312794034	-0.14619795229344068	A	6
ATAG	9517	228	0.023957129347483452	1.2024674629808012	0.2659978572956788	A	4
ATAGA	2331	72	0.03088803088803089	1.550346521057818	0.6325907112014377	A	5
ATAGAA	606	9	0.01485148514851485	0.7454327022660424	-0.42384998314264705	A	6
ATAGAC	578	31	0.05363321799307959	2.691983611066873	1.428669626774188	A	6
ATAGAG	571	14	0.024518388791593695	1.2306384600165605	0.29940698558275297	A	6
ATAGAT	554	18	0.032490974729241874	1.6308022295062155	0.7055818342811154	A	6
ATAGC	2409	57	0.023661270236612703	1.187617563842703	0.24807033481426277	A	5
ATAGCA	579	11	0.018998272884283247	0.9535702155642753	-0.06858892046394781	A	6
ATAGCC	614	23	0.03745928338762215	1.8801739059327	0.9108661095748252	A	6
ATAGCG	569	12	0.0210896309314587	1.0585406387187386	0.08207665730256576	A	6
ATAGCT	628	11	0.01751592356687898	0.8791674439676997	-0.18579013136633818	A	6
ATAGG	2337	53	0.02267864783910997	1.1382973199914777	0.18687743466836526	A	5
ATAGGA	621	12	0.01932367149758454	0.969902775251147	-0.04408795861133371	A	6
ATAGGC	561	18	0.03208556149732621	1.6104535385854608	0.6874670397215112	A	6
ATAGGG	554	11	0.019855595667870037	0.9966013624760207	-0.004911548523899408	A	6
ATAGGT	574	12	0.020905923344947737	1.0493199014476695	0.06945457293345995	A	6
ATAGT	2353	44	0.018699532511687208	0.9385756987874466	-0.0914549876990086	A	5
ATAGTA	573	12	0.020942408376963352	1.0511511752721856	0.07197017085224301	A	6
ATAGTC	550	7	0.012727272727272728	0.6388132369722328	-0.6465338874664261	A	6
ATAGTG	623	10	0.016051364365971106	0.805657602235102	-0.3117612592486481	A	6
ATAGTT	582	15	0.02577319587628866	1.293620325238321	0.37141425158822605	A	6
ATAT	9359	180	0.01923282401966022	0.9653429160662929	-0.05088657693329056	A	4
ATATA	2275	46	0.02021978021978022	1.0148806841693871	0.02131012497158366	A	5
ATATAA	582	11	0.018900343642611683	0.9486549051747687	-0.07604472538299518	A	6
ATATAC	598	11	0.01839464882943144	0.9232728341333035	-0.11517105667281603	A	6
ATATAG	564	13	0.02304964539007092	1.1569186029259027	0.21028736463029005	A	6
ATATAT	512	11	0.021484375	1.0783538179916317	0.10883061752528875	A	6
ATATC	2345	36	0.01535181236673774	0.7705453604660498	-0.376048207072435	A	5
ATATCA	549	7	0.012750455373406194	0.6399768312107978	-0.6439084180596029	A	6
ATATCC	584	6	0.010273972602739725	0.5156760474580157	-0.9554630592708695	A	6
ATATCG	599	14	0.02337228714524207	1.1731127890975894	0.23034172815681012	A	6
ATATCT	584	7	0.011986301369863013	0.6016220553676849	-0.7330706379344217	A	6
ATATG	2433	43	0.017673653925195234	0.8870843200277908	-0.17285685134833959	A	5
ATATGA	564	11	0.01950354609929078	0.978931125552687	-0.03072073487350462	A	6
ATATGC	645	10	0.015503875968992248	0.7781778080503389	-0.36182825653526257	A	6
ATATGG	586	14	0.023890784982935155	1.199137475545147	0.261997066523348	A	6
ATATGT	609	7	0.011494252873563218	0.5769249266580099	-0.7935444969607367	A	6
ATATT	2228	53	0.02378815080789946	1.1939860129354054	0.25578593611115885	A	5
ATATTA	530	18	0.033962264150943396	1.704649877634799	0.7694754508797423	A	6
ATATTC	588	9	0.015306122448979591	0.768252070702758	-0.3803483445060605	A	6
ATATTG	556	13	0.023381294964028777	1.173564913759369	0.23089764430557647	A	6
ATATTT	535	13	0.024299065420560748	1.2196300785985217	0.2864436357405743	A	6
ATCA	9608	224	0.02331390507910075	1.1701824490748642	0.2267334852399615	A	4
ATCAA	2258	67	0.02967227635075288	1.4893247995967847	0.5746584185727632	A	5
ATCAAA	576	20	0.034722222222222224	1.742794049279405	0.8014020923330417	A	6
ATCAAC	514	16	0.0311284046692607	1.5624114745290851	0.6437744496941135	A	6
ATCAAG	591	17	0.028764805414551606	1.4437765931086235	0.5298475199607984	A	6
ATCAAT	554	14	0.02527075812274368	1.26840173406039	0.34301175489640734	A	6
ATCAC	2439	48	0.01968019680196802	0.9877976604033822	-0.017712543187036116	A	5
ATCACA	583	15	0.025728987993138937	1.2914014224506054	0.3689375212960138	A	6
ATCACC	624	13	0.020833333333333332	1.0456764295676428	0.06443649816683533	A	6
ATCACG	608	9	0.014802631578947368	0.7429806210085883	-0.42860351311328165	A	6
ATCACT	601	9	0.014975041597337771	0.7516343054462924	-0.41189718038088147	A	6
ATCAG	2361	58	0.02456586192291402	1.2330212536706133	0.30219766778692125	A	5
ATCAGA	578	13	0.02249134948096886	1.1288963530280436	0.174913034528405	A	6
ATCAGC	568	18	0.03169014084507042	1.5906063999057103	0.6695768808256218	A	6
ATCAGG	608	10	0.01644736842105263	0.825534023342876	-0.27660041966823157	A	6
ATCAGT	580	16	0.027586206896551724	1.3846198239792236	0.46948990887305697	A	6
ATCAT	2458	50	0.02034174125305126	1.0210022095046147	0.029985988290054676	A	5
ATCATA	617	8	0.012965964343598054	0.6507937584343191	-0.6197276802614263	A	6
ATCATC	602	11	0.018272425249169437	0.9171381309164709	-0.12478905923441312	A	6
ATCATG	628	20	0.03184713375796178	1.5984862617594542	0.676706344883727	A	6
ATCATT	588	11	0.01870748299319728	0.9389747530811487	-0.0908417273110755	A	6
ATCC	9708	172	0.017717346518335394	0.8892773591378719	-0.16929463956104415	A	4
ATCCA	2371	42	0.017714044706874738	0.8891116330697462	-0.16956352581525594	A	5
ATCCAA	556	8	0.014388489208633094	0.7221937930826886	-0.4695420738355159	A	6
ATCCAC	590	9	0.015254237288135594	0.765647826395291	-0.3852471439188997	A	6
ATCCAG	619	18	0.029079159935379646	1.4595548225306034	0.5455284011160394	A	6
ATCCAT	580	7	0.01206896551724138	0.6057711729909103	-0.7231551690693389	A	6
ATCCC	2333	50	0.021431633090441493	1.0757065713511973	0.10528459667851724	A	5
ATCCCA	569	10	0.01757469244288225	0.8821171989322824	-0.18095774853122779	A	6
ATCCCC	590	13	0.022033898305084745	1.1059357492376427	0.14526757277988023	A	6
ATCCCG	574	13	0.02264808362369338	1.1367632265683087	0.18493179035339607	A	6
ATCCCT	580	13	0.022413793103448276	1.1250036069831193	0.16992962701414935	A	6
ATCCG	2462	43	0.017465475223395612	0.8766353170705178	-0.1899512928943679	A	5
ATCCGA	633	8	0.01263823064770932	0.6343439951879539	-0.6566626905403499	A	6
ATCCGC	631	12	0.01901743264659271	0.9545318913327454	-0.06713469537340112	A	6
ATCCGG	585	9	0.015384615384615385	0.7721918249114902	-0.37296881414046285	A	6
ATCCGT	586	14	0.023890784982935155	1.199137475545147	0.261997066523348	A	6
ATCCT	2459	35	0.014233428222854819	0.7144108994199431	-0.48517400376312436	A	5
ATCCTA	597	6	0.010050251256281407	0.5044469207964508	-0.9872256216556573	A	6
ATCCTC	639	11	0.017214397496087636	0.8640331061216203	-0.21084150342170574	A	6
ATCCTG	596	6	0.010067114093959731	0.5052933082474516	-0.984807020853014	A	6
ATCCTT	603	11	0.01824212271973466	0.9156171721587321	-0.127183574374796	A	6
ATCG	9550	229	0.023979057591623037	1.2035680956866524	0.26731776917446204	A	4
ATCGA	2418	46	0.01902398676592225	0.95486085876152	-0.06663757430411911	A	5
ATCGAA	612	6	0.00980392156862745	0.4920830256788908	-1.023026343083504	A	6
ATCGAC	573	16	0.027923211169284468	1.401534900362914	0.48700767013108676	A	6
ATCGAG	580	10	0.017241379310344827	0.8653873899870148	-0.2085819962395805	A	6
ATCGAT	623	13	0.02086677367576244	1.0473548829056327	0.06675036400508194	A	6
ATCGC	2375	61	0.02568421052631579	1.289153930852235	0.3664245383452053	A	5
ATCGCA	587	16	0.027257240204429302	1.3681081736080916	0.45218230577793944	A	6
ATCGCC	589	10	0.01697792869269949	0.8521641531281301	-0.23079673005510665	A	6
ATCGCG	572	13	0.022727272727272728	1.1407379231647015	0.18996738025069448	A	6
ATCGCT	600	22	0.03666666666666667	1.8403905160390515	0.880011927029408	A	6
ATCGG	2339	56	0.02394185549380077	1.2017008305591381	0.2650777745931681	A	5
ATCGGA	596	21	0.03523489932885906	1.7685265788660804	0.8225479012045902	A	6
ATCGGC	577	17	0.029462738301559793	1.4788075676381225	0.5644343314928486	A	6
ATCGGG	582	7	0.012027491408934709	0.6036894851112166	-0.728121421962688	A	6
ATCGGT	552	11	0.019927536231884056	1.0002122369777453	0.00030616074711969476	A	6
ATCGT	2331	64	0.027456027456027456	1.3780857964958382	0.46266570975912524	A	5
ATCGTA	615	13	0.02113821138211382	1.0609790114637547	0.08539611680248152	A	6
ATCGTC	575	13	0.022608695652173914	1.1347862470438421	0.1824205711973463	A	6
ATCGTG	574	28	0.04878048780487805	2.4484131033778955	1.2918469942699078	A	6
ATCGTT	543	9	0.016574585635359115	0.8319193693797822	-0.2654843874740576	A	6
ATCT	9827	188	0.019130965706726365	0.9602303958907509	-0.05854748996065359	A	4
ATCTA	2420	42	0.017355371900826446	0.87110895950759	-0.1990749104952051	A	5
ATCTAA	597	8	0.01340033500837521	0.6725958943952678	-0.5721881223768134	A	6
ATCTAC	591	11	0.018612521150592216	0.9342083837761682	-0.09818370265224369	A	6
ATCTAG	595	10	0.01680672268907563	0.8435709011638127	-0.24541876441995197	A	6
ATCTAT	618	12	0.019417475728155338	0.9746110411504244	-0.037101528295226845	A	6
ATCTC	2411	53	0.02198257984238905	1.103359948909201	0.14190351784866465	A	5
ATCTCA	604	21	0.0347682119205298	1.7451023857685164	0.8033116823416728	A	6
ATCTCC	617	14	0.022690437601296597	1.1388890772600584	0.18762724179617782	A	6
ATCTCG	587	8	0.013628620102214651	0.6840540868040458	-0.5478176942220606	A	6
ATCTCT	585	9	0.015384615384615385	0.7721918249114902	-0.37296881414046285	A	6
ATCTG	2499	50	0.020008003201280513	1.0042510728140628	0.006120002576012458	A	5
ATCTGA	596	10	0.016778523489932886	0.8421555137457527	-0.24784142668680756	A	6
ATCTGC	620	20	0.03225806451612903	1.619111890943447	0.6952026885011163	A	6
ATCTGG	640	10	0.015625	0.7842573221757322	-0.35060100111200837	A	6
ATCTGT	608	10	0.01644736842105263	0.825534023342876	-0.27660041966823157	A	6
ATCTT	2394	39	0.016290726817042606	0.8176717945491342	-0.2904062191932622	A	5
ATCTTA	574	11	0.01916376306620209	0.9618765763270303	-0.056076309150399135	A	6
ATCTTC	598	10	0.016722408026755852	0.8393389401211849	-0.2526745804227511	A	6
ATCTTG	600	11	0.018333333333333333	0.9201952580195257	-0.11998807297059205	A	6
ATCTTT	589	7	0.011884550084889643	0.596514907189691	-0.745369902884865	A	6
ATGA	9727	177	0.018196771872108563	0.913340901162403	-0.1307746534942198	A	4
ATGAA	2389	39	0.016324822101297615	0.8193831210341681	-0.2873899207060922	A	5
ATGAAA	540	12	0.022222222222222223	1.115388191538819	0.15754590255831688	A	6
ATGAAC	618	10	0.016181229773462782	0.8121758676253537	-0.30013593412902073	A	6
ATGAAG	591	7	0.011844331641285956	0.594496244221198	-0.7502603992319369	A	6
ATGAAT	616	9	0.01461038961038961	0.7333315220344508	-0.4474625403645974	A	6
ATGAC	2501	46	0.018392642942822873	0.9231721537326493	-0.11532838723596531	A	5
ATGACA	630	10	0.015873015873015872	0.7967058510991565	-0.3278809246119249	A	6
ATGACC	583	17	0.029159519725557463	1.4635882787773526	0.5495097669378346	A	6
ATGACG	632	8	0.012658227848101266	0.6353477040410994	-0.6543817492891115	A	6
ATGACT	627	11	0.017543859649122806	0.8805696248990676	-0.18349101527675016	A	6
ATGAG	2425	46	0.018969072164948454	0.9521045593754044	-0.07080807701684783	A	5
ATGAGA	544	15	0.027573529411764705	1.3839835097218802	0.4688267532461706	A	6
ATGAGC	596	14	0.02348993288590604	1.1790177192440539	0.23758540048343427	A	6
ATGAGG	624	9	0.014423076923076924	0.7239298358545221	-0.4660782185319442	A	6
ATGAGT	635	8	0.012598425196850394	0.6323460613448423	-0.6612137827715366	A	6
ATGAT	2321	45	0.01938819474364498	0.9731413562542476	-0.03927871212681609	A	5
ATGATA	570	14	0.02456140350877193	1.2327974748586947	0.3019358118934916	A	6
ATGATC	559	13	0.023255813953488372	1.1672667120755083	0.22313424418589353	A	6
ATGATG	592	8	0.013513513513513514	0.6782766029627955	-0.560054366740958	A	6
ATGATT	570	10	0.017543859649122806	0.8805696248990676	-0.18349101527675016	A	6
ATGC	9922	192	0.019350937311026002	0.9712713137366858	-0.04205374228353042	A	4
ATGCA	2488	50	0.02009646302250804	1.0086910896150896	0.012484418532113703	A	5
ATGCAA	627	16	0.025518341307814992	1.2808285453077348	0.35707736608595264	A	6
ATGCAC	614	9	0.014657980456026058	0.7357202240606217	-0.44277084503987557	A	6
ATGCAG	619	15	0.024232633279483037	1.2162956854421694	0.2824939952822454	A	6
ATGCAT	606	10	0.0165016501650165	0.8282585580733804	-0.27184688969759707	A	6
ATGCC	2450	33	0.013469387755102041	0.676061822218427	-0.564772915643488	A	5
ATGCCA	650	5	0.007692307692307693	0.3860959124557451	-1.3729688141404628	A	6
ATGCCC	586	13	0.02218430034129693	1.1134847987204934	0.15508186260683585	A	6
ATGCCG	591	9	0.015228426395939087	0.7643523139986832	-0.38769031984722835	A	6
ATGCCT	597	5	0.008375209380234505	0.4203724339970423	-1.2502600274894513	A	6
ATGCG	2470	58	0.02348178137651822	1.178608574864906	0.23708466754352372	A	5
ATGCGA	623	13	0.02086677367576244	1.0473548829056327	0.06675036400508194	A	6
ATGCGC	590	16	0.02711864406779661	1.3611516913694064	0.44482785463878804	A	6
ATGCGG	608	16	0.02631578947368421	1.3208544373486015	0.4014714854444061	A	6
ATGCGT	631	13	0.020602218700475437	1.0340762156104741	0.04834252204653478	A	6
ATGCT	2434	50	0.020542317173377157	1.0310696100913488	0.04414173594898792	A	5
ATGCTA	615	10	0.016260162601626018	0.8161377011259653	-0.2931155064512481	A	6
ATGCTC	598	13	0.021739130434782608	1.0911406221575404	0.12583704283097868	A	6
ATGCTG	609	15	0.024630541871921183	1.2362676999814497	0.30599117659017766	A	6
ATGCTT	596	11	0.018456375838926176	0.926371065120328	-0.11033790293687268	A	6
ATGG	9773	207	0.021180804256625396	1.0631168529810804	0.08830018007788608	A	4
ATGGA	2468	50	0.02025931928687196	1.0168652475536235	0.02412850951329833	A	5
ATGGAA	646	13	0.020123839009287926	1.01006515797246	0.014448362335158829	A	6
ATGGAC	615	13	0.02113821138211382	1.0609790114637547	0.08539611680248152	A	6
ATGGAG	576	9	0.015625	0.7842573221757322	-0.35060100111200837	A	6
ATGGAT	607	15	0.02471169686985173	1.2403410696683739	0.3107368882408282	A	6
ATGGC	2386	55	0.02305113160100587	1.1569931995216167	0.2103803847174233	A	5
ATGGCA	657	17	0.0258751902587519	1.2987396750794469	0.37711227981600143	A	6
ATGGCC	600	15	0.025	1.2548117154811715	0.32747090400062934	A	6
ATGGCG	560	7	0.0125	0.6274058577405858	-0.6725290959993707	A	6
ATGGCT	554	16	0.02888086642599278	1.4496019817833028	0.5356568328388033	A	6
ATGGG	2441	55	0.022531749283080705	1.1309241188277661	0.17750213263149722	A	5
ATGGGA	634	5	0.007886435331230283	0.3958396578804957	-1.3370119363640536	A	6
ATGGGC	607	8	0.013179571663920923	0.661515237156466	-0.5961537073676906	A	6
ATGGGG	586	21	0.03583617747440273	1.79870621331772	0.8469595672445039	A	6
ATGGGT	589	18	0.030560271646859084	1.533895475630634	0.6172001764998432	A	6
ATGGT	2403	45	0.018726591760299626	0.9399338692742858	-0.08936883791219992	A	5
ATGGTA	606	12	0.019801980198019802	0.9939102696880566	-0.008812483863803124	A	6
ATGGTC	638	13	0.02037617554858934	1.0227305518028356	0.03242610326421421	A	6
ATGGTG	599	8	0.01335559265442404	0.6703501651986224	-0.5770131939007942	A	6
ATGGTT	539	11	0.02040816326530612	1.0243360942703439	0.034689154772783136	A	6
ATGT	9749	239	0.02451533490614422	1.2304851779669708	0.29922727965520557	A	4
ATGTA	2277	59	0.025911286780852	1.30055144863222	0.37912347211321057	A	5
ATGTAA	523	16	0.030592734225621414	1.5355248525964622	0.6187318626410502	A	6
ATGTAC	580	17	0.029310344827586206	1.4711585629779251	0.5569527501233965	A	6
ATGTAG	595	14	0.023529411764705882	1.1809992616293379	0.24000806275028988	A	6
ATGTAT	557	11	0.019748653500897665	0.9912336711161857	-0.012702899814743008	A	6
ATGTC	2469	59	0.02389631429728635	1.1994150054822053	0.262330927107051	A	5
ATGTCA	638	16	0.025078369905956112	1.258745294526567	0.3319863851231221	A	6
ATGTCC	612	17	0.027777777777777776	1.3942352394235238	0.47947399744567915	A	6
ATGTCG	581	13	0.022375215146299483	1.1230672840795337	0.16744436362455473	A	6
ATGTCT	619	13	0.0210016155088853	1.0541229273832136	0.07604311781481916	A	6
ATGTG	2483	66	0.026580749093838098	1.334153414768543	0.415924572069604	A	5
ATGTGA	614	15	0.024429967426710098	1.2262003734343696	0.2941947491263308	A	6
ATGTGC	634	18	0.028391167192429023	1.4250227683697847	0.5109849701908967	A	6
ATGTGG	585	11	0.018803418803418803	0.9437900082251546	-0.08346219694547807	A	6
ATGTGT	626	20	0.03194888178913738	1.6035932466213054	0.6813082468427356	A	6
ATGTT	2422	54	0.022295623451692816	1.119072380445636	0.16230335135713134	A	5
ATGTTA	593	13	0.021922428330522766	1.1003407960374523	0.13795042248308018	A	6
ATGTTC	626	17	0.027156549520766772	1.3630542596281094	0.4468429932057125	A	6
ATGTTG	588	12	0.02040816326530612	1.0243360942703439	0.034689154772783136	A	6
ATGTTT	589	12	0.02037351443123939	1.022596983753756	0.03223767577868712	A	6
ATTA	9429	168	0.017817371937639197	0.894297881857405	-0.16117263585315544	A	4
ATTAA	2218	48	0.02164111812443643	1.08622114234619	0.11931784944743802	A	5
ATTAAA	508	12	0.023622047244094488	1.1856488650215793	0.24567681283698187	A	6
ATTAAC	566	11	0.019434628975265017	0.975472004967695	-0.03582762530659361	A	6
ATTAAG	564	13	0.02304964539007092	1.1569186029259027	0.21028736463029005	A	6
ATTAAT	556	12	0.02158273381294964	1.083290689624033	0.11542042688564054	A	6
ATTAC	2387	46	0.019271051529116047	0.9672616491350464	-0.04802189613677192	A	5
ATTACA	563	9	0.015985790408525755	0.8023662834337864	-0.3176671117499257	A	6
ATTACC	597	8	0.01340033500837521	0.6725958943952678	-0.5721881223768134	A	6
ATTACG	611	13	0.02127659574468085	1.067924864239295	0.09481014721035425	A	6
ATTACT	595	16	0.02689075630252101	1.3497134418621004	0.43265314069268573	A	6
ATTAG	2343	40	0.017072129748186088	0.856892336649541	-0.22281414508778138	A	5
ATTAGA	593	8	0.013490725126475547	0.677132797561509	-0.5624892956580122	A	6
ATTAGC	594	13	0.021885521885521887	1.0984883704548976	0.1355195962283179	A	6
ATTAGG	585	13	0.022222222222222223	1.115388191538819	0.15754590255831688	A	6
ATTAGT	549	6	0.01092896174863388	0.5485515696092553	-0.8663008393960507	A	6
ATTAT	2396	33	0.013772954924874792	0.6912986078610794	-0.5326190745423406	A	5
ATTATA	586	5	0.008532423208191127	0.4282633841232667	-1.223429760646894	A	6
ATTATC	611	12	0.019639934533551555	0.9857767977593491	-0.02066707020958174	A	6
ATTATG	611	7	0.011456628477905073	0.5750364653596203	-0.7982746488731339	A	6
ATTATT	563	7	0.012433392539964476	0.6240626648929449	-0.680237191134634	A	6
ATTC	9672	165	0.017059553349875932	0.8562610961720153	-0.22387731611531614	A	4
ATTCA	2428	37	0.015238879736408566	0.7648769929621638	-0.3867003417387407	A	5
ATTCAA	578	11	0.01903114186851211	0.9552199910237291	-0.06609506497539001	A	6
ATTCAC	622	11	0.017684887459807074	0.8876481588612789	-0.17194015260531362	A	6
ATTCAG	588	9	0.015306122448979591	0.768252070702758	-0.3803483445060605	A	6
ATTCAT	620	6	0.00967741935483871	0.48573356728303413	-1.0417629056650897	A	6
ATTCC	2398	46	0.019182652210175146	0.9628246690931425	-0.05465498846921908	A	5
ATTCCA	587	8	0.013628620102214651	0.6840540868040458	-0.5478176942220606	A	6
ATTCCC	659	11	0.01669195751138088	0.8378105535837866	-0.25530403748276304	A	6
ATTCCG	569	11	0.019332161687170474	0.9703289188255104	-0.04345422478129311	A	6
ATTCCT	558	14	0.025089605734767026	1.25930924851157	0.3326326091164082	A	6
ATTCG	2407	39	0.01620274200249273	0.8132556195058694	-0.2982192087242568	A	5
ATTCGA	571	8	0.014010507880910683	0.7032219771523203	-0.5079479364748511	A	6
ATTCGC	600	9	0.015	0.7528870292887029	-0.40949469016557694	A	6
ATTCGG	581	11	0.0189328743545611	0.9502877019134517	-0.07356373587924006	A	6
ATTCGT	629	11	0.017488076311605722	0.8777697214812645	-0.1880855893540005	A	6
ATTCT	2350	43	0.01829787234042553	0.9184153832457935	-0.12278128786227263	A	5
ATTCTA	579	12	0.02072538860103627	1.0402584169792095	0.05694196161991118	A	6
ATTCTC	573	9	0.015706806282722512	0.7883633814541391	-0.34306732842660104	A	6
ATTCTG	583	11	0.018867924528301886	0.9470277097971105	-0.07852145567520769	A	6
ATTCTT	588	11	0.01870748299319728	0.9389747530811487	-0.0908417273110755	A	6
ATTG	9711	163	0.0167850890742457	0.8424850566303406	-0.24727699781126028	A	4
ATTGA	2376	45	0.01893939393939394	0.9506149359705844	-0.0730670255830995	A	5
ATTGAA	563	11	0.019538188277087035	0.9806699019746279	-0.028160494554940588	A	6
ATTGAC	581	7	0.012048192771084338	0.6047285375812875	-0.725640432458933	A	6
ATTGAG	627	14	0.022328548644338118	1.120724977144268	0.1644322881435568	A	6
ATTGAT	588	13	0.022108843537414966	1.1096974354595395	0.15016637219271944	A	6
ATTGC	2423	35	0.014444903012794058	0.7250253411777301	-0.46389667361838843	A	5
ATTGCA	657	8	0.0121765601217656	0.6111716118020926	-0.7103505614343382	A	6
ATTGCC	621	8	0.01288244766505636	0.6466018501674313	-0.6290504593324899	A	6
ATTGCG	608	6	0.009868421052631578	0.4953204140057256	-1.0135660138344378	A	6
ATTGCT	514	12	0.023346303501945526	1.1718086058968138	0.22873695041526962	A	6
ATTGG	2416	39	0.016142384105960264	0.8102261076782398	-0.3036035215748391	A	5
ATTGGA	584	10	0.017123287671232876	0.8594600790966928	-0.21849746510466334	A	6
ATTGGC	603	10	0.01658374792703151	0.8323792474170292	-0.26468709812473085	A	6
ATTGGG	597	7	0.011725293132328308	0.5885214075958592	-0.7648332003192095	A	6
ATTGGT	615	12	0.01951219512195122	0.9793652413511582	-0.030081100617454462	A	6
ATTGT	2407	43	0.017864561695056087	0.8966664522757021	-0.15735667288440736	A	5
ATTGTA	580	10	0.017241379310344827	0.8653873899870148	-0.2085819962395805	A	6
ATTGTC	619	16	0.025848142164781908	1.2973820644716474	0.3756033996737269	A	6
ATTGTG	583	8	0.0137221269296741	0.6887474253069895	-0.5379530743125048	A	6
ATTGTT	603	9	0.014925373134328358	0.7491413226753262	-0.416690191569781	A	6
ATTT	9303	184	0.019778566053961086	0.992735055997143	-0.010519356388774303	A	4
ATTTA	2304	33	0.014322916666666666	0.7189025453277544	-0.4761318831958674	A	5
ATTTAA	557	5	0.008976660682226212	0.45056075959826625	-1.1502064235646778	A	6
ATTTAC	589	11	0.01867572156196944	0.937380568440943	-0.09329320630517195	A	6
ATTTAG	576	10	0.017361111111111112	0.8713970246397025	-0.1985979076669583	A	6
ATTTAT	560	7	0.0125	0.6274058577405858	-0.6725290959993707	A	6
ATTTC	2385	39	0.016352201257861635	0.8207573484908292	-0.2849723331426339	A	5
ATTTCA	573	9	0.015706806282722512	0.7883633814541391	-0.34306732842660104	A	6
ATTTCC	586	10	0.017064846416382253	0.8565267682465334	-0.223429760646894	A	6
ATTTCG	610	12	0.019672131147540985	0.9873928252966596	-0.01830393284110071	A	6
ATTTCT	586	8	0.013651877133105802	0.6852214145972267	-0.5453578555342563	A	6
ATTTG	2389	60	0.025115110925073254	1.2605894169756433	0.334098456040178	A	5
ATTTGA	567	14	0.024691358024691357	1.23932021282091	0.3095489960033667	A	6
ATTTGC	582	10	0.01718213058419244	0.8624135501588808	-0.21354824913292986	A	6
ATTTGG	638	18	0.02821316614420063	1.416088456342388	0.5019113865654347	A	6
ATTTGT	580	18	0.03103448275862069	1.5576973019766267	0.6394149103153696	A	6
ATTTT	2149	51	0.023731968357375524	1.1911660770505303	0.25237457343170366	A	5
ATTTTA	558	12	0.021505376344086023	1.0794079272956314	0.11024018777996024	A	6
ATTTTC	536	11	0.020522388059701493	1.0300693186785737	0.0427414270675165	A	6
ATTTTG	539	11	0.02040816326530612	1.0243360942703439	0.034689154772783136	A	6
ATTTTT	493	15	0.030425963488843813	1.5271542176241437	0.6108457581185985	A	6
CAAA	9464	189	0.019970414201183433	1.0023643881062614	0.0034070647692760313	C	4
CAAAA	2344	50	0.021331058020477817	1.0706584603081668	0.09849833424046844	C	5
CAAAAA	555	7	0.012612612612612612	0.6330581627652757	-0.6595900402918726	C	6
CAAAAC	576	16	0.027777777777777776	1.3942352394235238	0.47947399744567915	C	6
CAAAAG	631	14	0.022187004754358162	1.1136205398882029	0.15525772596304666	C	6
CAAAAT	560	11	0.019642857142857142	0.9859234907352061	-0.020452399419677643	C	6
CAAAC	2296	31	0.013501742160278746	0.6776857696849532	-0.561311617400821	C	5
CAAACA	551	11	0.019963702359346643	1.002027504195491	0.002922108954131356	C	6
CAAACC	586	5	0.008532423208191127	0.4282633841232667	-1.223429760646894	C	6
CAAACG	586	9	0.015358361774744027	0.77087409142188	-0.37543285409194405	C	6
CAAACT	545	6	0.011009174311926606	0.5525776361751948	-0.8557509200551408	C	6
CAAAG	2415	51	0.02111801242236025	1.0599651758101822	0.08401686713635184	C	5
CAAAGA	603	12	0.01990049751243781	0.998855096900435	-0.0016526922909371013	C	6
CAAAGC	594	14	0.02356902356902357	1.1829874758745051	0.24243480014482996	C	6
CAAAGG	618	13	0.021035598705501618	1.0558286279129598	0.07837568912470923	C	6
CAAAGT	572	11	0.019230769230769232	0.9652397811393627	-0.05104071925310051	C	6
CAAAT	2298	55	0.023933855526544822	1.201299292453689	0.2645956297665379	C	5
CAAATA	543	7	0.01289134438305709	0.6470483984064973	-0.6280544668587658	C	6
CAAATC	568	18	0.03169014084507042	1.5906063999057103	0.6695768808256218	C	6
CAAATG	578	19	0.0328719723183391	1.6499254390409865	0.7224008298308982	C	6
CAAATT	587	11	0.018739352640545145	0.9405743693555629	-0.08838607558476334	C	6
CAAC	9576	176	0.018379281537176273	0.9225015117990233	-0.11637681941821314	C	4
CAACA	2307	35	0.01517121803207629	0.7614808849907413	-0.3931202728500246	C	5
CAACAA	579	9	0.015544041450777202	0.7801938127344071	-0.35809553765893265	C	6
CAACAC	589	11	0.01867572156196944	0.937380568440943	-0.09329320630517195	C	6
CAACAG	586	4	0.006825938566552901	0.34261070729861337	-1.5453578555342562	C	6
CAACAT	533	11	0.020637898686679174	1.0358670821983404	0.05083889476611303	C	6
CAACC	2332	48	0.02058319039451115	1.0331211379604843	0.047009426408651474	C	5
CAACCA	583	13	0.022298456260720412	1.119214566123858	0.16248664382858735	C	6
CAACCC	592	13	0.02195945945945946	1.1021994798145425	0.14038535140013392	C	6
CAACCG	566	15	0.026501766784452298	1.3301890976832207	0.41163135166462783	C	6
CAACCT	565	7	0.012389380530973451	0.6218535935127929	-0.6853531363569545	C	6
CAACG	2362	36	0.015241320914479255	0.7649995217158708	-0.3864692490668533	C	5
CAACGA	589	8	0.013582342954159592	0.681731322502504	-0.5527248249424691	C	6
CAACGC	597	7	0.011725293132328308	0.5885214075958592	-0.7648332003192095	C	6
CAACGG	588	9	0.015306122448979591	0.768252070702758	-0.3803483445060605	C	6
CAACGT	573	12	0.020942408376963352	1.0511511752721856	0.07197017085224301	C	6
CAACT	2463	53	0.02151847340641494	1.0800653011855799	0.11111854095222962	C	5
CAACTA	584	12	0.02054794520547945	1.0313520949160313	0.04453694072913048	C	6
CAACTC	639	19	0.0297339593114241	1.492420819664617	0.5776543913845825	C	6
CAACTG	609	9	0.014778325123152709	0.7417606199888698	-0.43097441757602856	C	6
CAACTT	611	13	0.02127659574468085	1.067924864239295	0.09481014721035425	C	6
CAAG	9798	200	0.020412329046744233	1.0245451851244511	0.03498361237986525	C	4
CAAGA	2426	62	0.025556471558120363	1.2827423966996312	0.3592314741543565	C	5
CAAGAA	554	11	0.019855595667870037	0.9966013624760207	-0.004911548523899408	C	6
CAAGAC	546	21	0.038461538461538464	1.9304795622787254	0.9489592807468995	C	6
CAAGAG	666	15	0.02252252252252252	1.1304610049379922	0.17691122742524779	C	6
CAAGAT	640	15	0.0234375	1.1763859832635983	0.23436149960914787	C	6
CAAGC	2426	42	0.01731244847485573	0.8689545267965243	-0.20264741345375847	C	5
CAAGCA	608	7	0.011513157894736841	0.5778738163400131	-0.7911735924979899	C	6
CAAGCC	575	12	0.020869565217391306	1.0474949972712388	0.06694335377741029	C	6
CAAGCG	613	13	0.021207177814029365	1.064440606933457	0.09009545333830234	C	6
CAAGCT	615	9	0.014634146341463415	0.7345239310133687	-0.44511859989629826	C	6
CAAGG	2443	46	0.01882930822758903	0.945089462335389	-0.08147719332225192	C	5
CAAGGA	594	11	0.018518518518518517	0.9294901596156825	-0.10548850327547708	C	6
CAAGGC	628	12	0.01910828025477707	0.9590917570556724	-0.060259249282479325	C	6
CAAGGG	589	9	0.015280135823429542	0.766947737815317	-0.3827998235001568	C	6
CAAGGT	598	14	0.023411371237458192	1.1750745161696587	0.23275224674749048	C	6
CAAGT	2415	48	0.01987577639751553	0.9976142831154655	-0.003445974113987736	C	5
CAAGTA	590	12	0.020338983050847456	1.0208637685270547	0.02979035535994414	C	6
CAAGTC	607	8	0.013179571663920923	0.661515237156466	-0.5961537073676906	C	6
CAAGTG	582	15	0.02577319587628866	1.293620325238321	0.37141425158822605	C	6
CAAGTT	613	11	0.01794453507340946	0.900680513559079	-0.15091264616549277	C	6
CAAT	9518	175	0.01838621559151082	0.9228495491036142	-0.1158326284401718	C	4
CAATA	2294	48	0.020924149956408022	1.0502347400714251	0.07071182359332281	C	5
CAATAA	545	17	0.031192660550458717	1.5656366358297187	0.6467494204740424	C	6
CAATAC	589	7	0.011884550084889643	0.596514907189691	-0.745369902884865	C	6
CAATAG	538	14	0.026022304832713755	1.306123718716461	0.3852915583889715	C	6
CAATAT	603	9	0.014925373134328358	0.7491413226753262	-0.416690191569781	C	6
CAATC	2348	49	0.020868824531516183	1.047457820418695	0.06689214989314758	C	5
CAATCA	579	18	0.031088082901554404	1.5603876254688143	0.6419044623410674	C	6
CAATCC	539	12	0.022263450834879406	1.1174575573858299	0.16022003685664227	C	6
CAATCG	613	9	0.01468189233278956	0.736920420184701	-0.4404192633604775	C	6
CAATCT	596	10	0.016778523489932886	0.8421555137457527	-0.24784142668680756	C	6
CAATG	2443	38	0.015554645927138764	0.7807260775814083	-0.3571116359356793	C	5
CAATGA	571	4	0.0070052539404553416	0.35161098857616013	-1.5079479364748511	C	6
CAATGC	606	16	0.026402640264026403	1.3252136929174088	0.40622501541504064	C	6
CAATGG	623	6	0.009630818619582664	0.48339456134106124	-1.0487268534148542	C	6
CAATGT	614	12	0.019543973941368076	0.9809602987474955	-0.027733345761031834	C	6
CAATT	2330	39	0.016738197424892704	0.8401314489916857	-0.2513130217914025	C	5
CAATTA	577	11	0.019064124783362217	0.9568754849423144	-0.06359689112019366	C	6
CAATTC	597	6	0.010050251256281407	0.5044469207964508	-0.9872256216556573	C	6
CAATTG	554	10	0.018050541516245487	0.9060012386145643	-0.14241507227383432	C	6
CAATTT	580	12	0.020689655172413793	1.0384648679844177	0.05445240959421325	C	6
CACA	9785	186	0.019008686765457333	0.9540929139683103	-0.06779832551814315	C	4
CACAA	2423	46	0.018984729673957902	0.9528904484050167	-0.06961773450634201	C	5
CACAAA	559	11	0.01967799642218247	0.9876872179100455	-0.017873855317901217	C	6
CACAAC	603	10	0.01658374792703151	0.8323792474170292	-0.26468709812473085	C	6
CACAAG	610	14	0.022950819672131147	1.1519582961794361	0.2040884884953471	C	6
CACAAT	631	11	0.017432646592709985	0.8749875670550166	-0.19266557745726015	C	6
CACAC	2366	43	0.018174133558748945	0.9122046283295077	-0.13257060474969876	C	5
CACACA	577	13	0.022530329289428077	1.130852845840917	0.17741120838360122	C	6
CACACC	591	6	0.01015228426395939	0.5095682093324554	-0.9726528205683848	C	6
CACACG	584	14	0.023972602739726026	1.2032441107353697	0.26692936206557827	C	6
CACACT	587	9	0.015332197614991482	0.7695608476545515	-0.3778926927797483	C	6
CACAG	2455	46	0.018737270875763747	0.9404698804421	-0.08854635425705094	C	5
CACAGA	612	18	0.029411764705882353	1.4762490770366723	0.5619361576376521	C	6
CACAGC	612	7	0.011437908496732025	0.5740968632920392	-0.800633921747056	C	6
CACAGG	569	11	0.019332161687170474	0.9703289188255104	-0.04345422478129311	C	6
CACAGT	644	9	0.013975155279503106	0.7014475428155617	-0.5115928777843131	C	6
CACAT	2458	47	0.019121236777868186	0.9597420769343379	-0.05928134980703259	C	5
CACATA	646	13	0.020123839009287926	1.01006515797246	0.014448362335158829	C	6
CACATC	616	16	0.025974025974025976	1.3037004836168016	0.38261245819309025	C	6
CACATG	605	13	0.021487603305785124	1.0785158546284448	0.10904738486712674	C	6
CACATT	574	5	0.008710801393728223	0.43721662560319563	-1.193579832900334	C	6
CACC	9742	162	0.016629028946828165	0.8346520135822203	-0.26075326606783206	C	4
CACCA	2457	45	0.018315018315018316	0.9192759820374883	-0.12143004714449847	C	5
CACCAA	599	13	0.021702838063439065	1.0893190184477615	0.12342652424029799	C	6
CACCAC	611	12	0.019639934533551555	0.9857767977593491	-0.02066707020958174	C	6
CACCAG	606	10	0.0165016501650165	0.8282585580733804	-0.27184688969759707	C	6
CACCAT	619	10	0.01615508885298869	0.8108637902947796	-0.30246850543891074	C	6
CACCC	2400	35	0.014583333333333334	0.73197350069735	-0.45013667466292284	C	5
CACCCA	603	9	0.014925373134328358	0.7491413226753262	-0.416690191569781	C	6
CACCCC	593	8	0.013490725126475547	0.677132797561509	-0.5624892956580122	C	6
CACCCG	610	6	0.009836065573770493	0.4936964126483298	-1.0183039328411008	C	6
CACCCT	571	12	0.021015761821366025	1.0548329657284803	0.07701456424630485	C	6
CACCG	2379	44	0.018495166036149643	0.9283180408772013	-0.10730893889984575	C	5
CACCGA	606	8	0.013201320132013201	0.6626068464587044	-0.5937749845849594	C	6
CACCGC	618	13	0.021035598705501618	1.0558286279129598	0.07837568912470923	C	6
CACCGG	580	15	0.02586206896551724	1.2980810849805222	0.3763805044815757	C	6
CACCGT	557	8	0.01436265709156194	0.720897215357226	-0.47213451845204024	C	6
CACCT	2390	35	0.014644351464435146	0.7350361513278829	-0.4441128870351528	C	5
CACCTA	581	9	0.01549053356282272	0.7775081197473696	-0.36307035307422497	C	6
CACCTC	592	7	0.011824324324324325	0.593492027592446	-0.7526994446833539	C	6
CACCTG	591	7	0.011844331641285956	0.594496244221198	-0.7502603992319369	C	6
CACCTT	608	12	0.019736842105263157	0.9906408280114511	-0.013566013834437741	C	6
CACG	9637	179	0.018574245097021894	0.9322872141584713	-0.10115361360411647	C	4
CACGA	2402	43	0.017901748542880933	0.8985329519681994	-0.15435668211554457	C	5
CACGAA	593	10	0.016863406408094434	0.8464159969518863	-0.24056120077064974	C	6
CACGAC	571	11	0.01926444833625219	0.9669302185844404	-0.04851631783755389	C	6
CACGAG	606	9	0.01485148514851485	0.7454327022660424	-0.42384998314264705	C	6
CACGAT	607	11	0.018121911037891267	0.9095834510901407	-0.13672208873039332	C	6
CACGC	2371	47	0.01982285955293125	0.9949582560542396	-0.0072920969163790825	C	5
CACGCA	612	8	0.013071895424836602	0.6561107009051877	-0.6079888438046601	C	6
CACGCC	562	8	0.014234875444839857	0.7144835390640122	-0.4850273213329346	C	6
CACGCG	590	15	0.025423728813559324	1.2760797106588184	0.35171845024730647	C	6
CACGCT	582	16	0.027491408934707903	1.3798616802542092	0.46452365597970774	C	6
CACGG	2349	45	0.019157088122605363	0.9615415444300164	-0.05657890279453065	C	5
CACGGA	598	10	0.016722408026755852	0.8393389401211849	-0.2526745804227511	C	6
CACGGC	598	13	0.021739130434782608	1.0911406221575404	0.12583704283097868	C	6
CACGGG	589	16	0.027164685908319185	1.363462645005008	0.44727517505753084	C	6
CACGGT	545	6	0.011009174311926606	0.5525776361751948	-0.8557509200551408	C	6
CACGT	2423	41	0.01692117210070161	0.849315399665341	-0.23562768594527117	C	5
CACGTA	576	9	0.015625	0.7842573221757322	-0.35060100111200837	C	6
CACGTC	609	10	0.016420361247947456	0.8241784666542998	-0.2789713241309784	C	6
CACGTG	606	15	0.024752475247524754	1.2423878371100707	0.31311561102355917	C	6
CACGTT	617	7	0.011345218800648298	0.5694445386300292	-0.8123727582038222	C	6
CACT	9851	172	0.01746015632930667	0.8763683486458694	-0.1903907147082799	C	4
CACTA	2502	43	0.01718625099920064	0.8626203639598781	-0.21320232057573027	C	5
CACTAA	626	9	0.01437699680511182	0.7216169609795874	-0.4706948466023145	C	6
CACTAC	601	8	0.013311148086522463	0.6681193826189266	-0.5818221818231939	C	6
CACTAG	640	12	0.01875	0.9411087866108786	-0.08756659527821457	C	6
CACTAT	610	14	0.022950819672131147	1.1519582961794361	0.2040884884953471	C	6
CACTC	2326	47	0.020206362854686157	1.0142072334929504	0.020352469092410737	C	5
CACTCA	560	17	0.030357142857142857	1.5236999402271367	0.6075788231933645	C	6
CACTCC	565	6	0.010619469026548672	0.5330173658681082	-0.9077455576934024	C	6
CACTCG	589	10	0.01697792869269949	0.8521641531281301	-0.23079673005510665	C	6
CACTCT	593	13	0.021922428330522766	1.1003407960374523	0.13795042248308018	C	6
CACTG	2483	42	0.016915022150624244	0.8490067184890728	-0.23615212451008913	C	5
CACTGA	636	11	0.01729559748427673	0.8681087339806847	-0.2040523377590665	C	6
CACTGC	585	12	0.020512820512820513	1.0295890998819868	0.042068685138380794	C	6
CACTGG	616	12	0.01948051948051948	0.9777753627126011	-0.03242504108575362	C	6
CACTGT	617	7	0.011345218800648298	0.5694445386300292	-0.8123727582038222	C	6
CACTT	2440	40	0.01639344262295082	0.822827354413883	-0.28133833867489455	C	5
CACTTA	592	15	0.02533783783783784	1.2717686305552414	0.3468362288675603	C	6
CACTTC	578	9	0.015570934256055362	0.7815436290194147	-0.3556016821703751	C	6
CACTTG	626	6	0.009584664536741214	0.48107797398639157	-1.0556573473234707	C	6
CACTTT	625	9	0.0144	0.7227715481171547	-0.46838837921914556	C	6
CAGA	9813	194	0.0197696932640375	0.9922897087673382	-0.011166703728815277	C	4
CAGAA	2455	52	0.021181262729124236	1.0631398648475914	0.08833140782702843	C	5
CAGAAA	579	16	0.027633851468048358	1.387011222638946	0.4719794608987549	C	6
CAGAAC	600	10	0.016666666666666666	0.8365411436541142	-0.25749159672052707	C	6
CAGAAG	630	13	0.020634920634920634	1.0357176064289033	0.050630698641804764	C	6
CAGAAT	623	12	0.019261637239165328	0.9667891226821225	-0.0487268534148541	C	6
CAGAC	2378	50	0.021026072329688814	1.0553504755939205	0.07772218891706045	C	5
CAGACA	593	8	0.013490725126475547	0.677132797561509	-0.5624892956580122	C	6
CAGACC	589	9	0.015280135823429542	0.766947737815317	-0.3827998235001568	C	6
CAGACG	574	26	0.04529616724738676	2.2735264531366175	1.184931790353396	C	6
CAGACT	598	7	0.011705685618729096	0.5875372580848294	-0.7672477532525095	C	6
CAGAG	2352	50	0.021258503401360544	1.0670167648649418	0.09358284382635199	C	5
CAGAGA	594	14	0.02356902356902357	1.1829874758745051	0.24243480014482996	C	6
CAGAGC	585	17	0.02905982905982906	1.458584558166148	0.5445690256675642	C	6
CAGAGG	586	9	0.015358361774744027	0.77087409142188	-0.37543285409194405	C	6
CAGAGT	563	10	0.017761989342806393	0.891518092704207	-0.16566401830487576	C	6
CAGAT	2525	41	0.016237623762376238	0.8150064211442064	-0.2951166690204442	C	5
CAGATA	628	12	0.01910828025477707	0.9590917570556724	-0.060259249282479325	C	6
CAGATC	626	11	0.01757188498402556	0.8819762856417179	-0.18118822940732954	C	6
CAGATG	631	9	0.014263074484944533	0.715898918499559	-0.48217219465224503	C	6
CAGATT	614	9	0.014657980456026058	0.7357202240606217	-0.44277084503987557	C	6
CAGC	9664	172	0.017798013245033113	0.8933262212862645	-0.16274098573498932	C	4
CAGCA	2400	33	0.01375	0.6901464435146443	-0.5350255722494359	C	5
CAGCAA	592	7	0.011824324324324325	0.593492027592446	-0.7526994446833539	C	6
CAGCAC	608	9	0.014802631578947368	0.7429806210085883	-0.42860351311328165	C	6
CAGCAG	578	12	0.020761245674740483	1.0420581720258864	0.05943581710846897	C	6
CAGCAT	593	5	0.008431703204047217	0.42320799847594315	-1.2405612007706497	C	6
CAGCC	2327	45	0.019338203695745595	0.9706321821513144	-0.043003400187682284	C	5
CAGCCA	576	13	0.022569444444444444	1.132816132031613	0.17991371558677124	C	6
CAGCCC	585	6	0.010256410256410256	0.5147945499409934	-0.9579313148616192	C	6
CAGCCG	541	10	0.018484288354898338	0.927772063202345	-0.10815769005146122	C	6
CAGCCT	602	14	0.023255813953488372	1.1672667120755083	0.22313424418589353	C	6
CAGCG	2437	46	0.01887566680344686	0.9474163136993662	-0.07792958077833627	C	5
CAGCGA	631	10	0.01584786053882726	0.7954432427772878	-0.33016910120719495	C	6
CAGCGC	595	8	0.013445378151260505	0.6748567209310502	-0.5673468593073143	C	6
CAGCGG	588	13	0.022108843537414966	1.1096974354595395	0.15016637219271944	C	6
CAGCGT	603	15	0.024875621890547265	1.2485688711255438	0.3202754025964254	C	6
CAGCT	2411	47	0.019493985897967647	0.9784512754477819	-0.03142808503689734	C	5
CAGCTA	654	9	0.013761467889908258	0.6907220452189935	-0.5338228251677786	C	6
CAGCTC	559	13	0.023255813953488372	1.1672667120755083	0.22313424418589353	C	6
CAGCTG	571	14	0.024518388791593695	1.2306384600165605	0.29940698558275297	C	6
CAGCTT	605	11	0.01818181818181818	0.912590338531761	-0.13196071463666817	C	6
CAGG	9737	175	0.017972681524083392	0.9020932534012734	-0.14865151587952294	C	4
CAGGA	2408	39	0.016196013289036543	0.8129178887668718	-0.2988184590094623	C	5
CAGGAA	595	10	0.01680672268907563	0.8435709011638127	-0.24541876441995197	C	6
CAGGAC	608	6	0.009868421052631578	0.4953204140057256	-1.0135660138344378	C	6
CAGGAG	612	11	0.017973856209150325	0.9021522137446331	-0.14855722516736297	C	6
CAGGAT	569	11	0.019332161687170474	0.9703289188255104	-0.04345422478129311	C	6
CAGGC	2391	45	0.018820577164366373	0.9446512287185732	-0.08214631949396171	C	5
CAGGCA	556	8	0.014388489208633094	0.7221937930826886	-0.4695420738355159	C	6
CAGGCC	593	9	0.01517706576728499	0.7617743972566976	-0.3925642942156999	C	6
CAGGCG	566	15	0.026501766784452298	1.3301890976832207	0.41163135166462783	C	6
CAGGCT	655	13	0.01984732824427481	0.9961864000766553	-0.005512379395728799	C	6
CAGGG	2390	45	0.01882845188284519	0.9450464802787065	-0.08154280765044464	C	5
CAGGGA	624	9	0.014423076923076924	0.7239298358545221	-0.4660782185319442	C	6
CAGGGC	542	10	0.01845018450184502	0.9260603066281708	-0.11082194757851759	C	6
CAGGGG	610	10	0.01639344262295082	0.822827354413883	-0.28133833867489455	C	6
CAGGGT	593	16	0.026981450252951095	1.354265595123018	0.43751070434198785	C	6
CAGGT	2455	46	0.018737270875763747	0.9404698804421	-0.08854635425705094	C	5
CAGGTA	611	13	0.02127659574468085	1.067924864239295	0.09481014721035425	C	6
CAGGTC	605	14	0.023140495867768594	1.1614786126767866	0.21596258878363864	C	6
CAGGTG	598	11	0.01839464882943144	0.9232728341333035	-0.11517105667281603	C	6
CAGGTT	623	8	0.012841091492776886	0.6445260817880817	-0.6336893541360102	C	6
CAGT	9855	181	0.01836631151699645	0.9218505144681565	-0.11739526995965108	C	4
CAGTA	2514	35	0.01392203659506762	0.6987813849139379	-0.5170869185875498	C	5
CAGTAA	613	8	0.013050570962479609	0.6550403734975121	-0.6103442648027898	C	6
CAGTAC	645	8	0.012403100775193798	0.6225422464402711	-0.6837563514226249	C	6
CAGTAG	633	7	0.011058451816745656	0.5550509957894597	-0.8493077684827457	C	6
CAGTAT	589	12	0.02037351443123939	1.022596983753756	0.03223767577868712	C	6
CAGTC	2486	51	0.020514883346741754	1.0296926386088454	0.042213759807002156	C	5
CAGTCA	665	13	0.019548872180451128	0.9812061534589611	-0.027371813359468245	C	6
CAGTCC	612	11	0.017973856209150325	0.9021522137446331	-0.14855722516736297	C	6
CAGTCG	601	16	0.026622296173044926	1.3362387652378531	0.4181778181768061	C	6
CAGTCT	580	11	0.01896551724137931	0.9519261289857163	-0.07107847248964565	C	6
CAGTG	2397	44	0.01835627868168544	0.9213469416966465	-0.11818357612384411	C	5
CAGTGA	594	11	0.018518518518518517	0.9294901596156825	-0.10548850327547708	C	6
CAGTGC	604	11	0.018211920529801324	0.9141012496882706	-0.12957412179979014	C	6
CAGTGG	587	7	0.01192504258943782	0.5985473259535401	-0.7404627721644563	C	6
CAGTGT	590	15	0.025423728813559324	1.2760797106588184	0.35171845024730647	C	6
CAGTT	2368	50	0.021114864864864864	1.0598071921293677	0.08380182303376636	C	5
CAGTTA	604	10	0.016556291390728478	0.8310011360802461	-0.26707764554972485	C	6
CAGTTC	620	14	0.02258064516129032	1.133378323660413	0.1806295156713581	C	6
CAGTTG	569	13	0.022847100175746926	1.146752358611967	0.19755387472250197	C	6
CAGTTT	551	12	0.021778584392014518	1.0931209136678082	0.12845299103799016	C	6
CATA	9637	171	0.017744111237937118	0.8906207464865843	-0.16711687598247502	C	4
CATAA	2369	34	0.014352047277332207	0.7203646825894441	-0.4732006431019004	C	5
CATAAA	621	9	0.014492753623188406	0.7274270814383603	-0.45912545789017734	C	6
CATAAC	597	4	0.006700167504187605	0.3362979471976339	-1.5721881223768135	C	6
CATAAG	562	7	0.012455516014234875	0.6251730966810107	-0.6776723992753303	C	6
CATAAT	570	13	0.02280701754385965	1.1447405123687882	0.19502060797697993	C	6
CATAC	2341	38	0.016232379325074753	0.8147431898895261	-0.2955827067804357	C	5
CATACA	577	10	0.01733102253032929	0.8698868044930131	-0.20110041487012856	C	6
CATACC	574	14	0.024390243902439025	1.2242065516889478	0.2918469942699079	C	6
CATACG	569	7	0.012302284710017574	0.6174820392525976	-0.6955309213609862	C	6
CATACT	603	7	0.011608623548922056	0.5826654731919204	-0.7792602709544891	C	6
CATAG	2424	54	0.022277227722772276	1.1181490533990637	0.1611125175785092	C	5
CATAGA	626	16	0.025559105431309903	1.2828745972970443	0.35938015195537326	C	6
CATAGC	593	15	0.025295109612141653	1.2696239954278294	0.34440129995050645	C	6
CATAGG	571	12	0.021015761821366025	1.0548329657284803	0.07701456424630485	C	6
CATAGT	613	10	0.01631321370309951	0.8188004668718899	-0.2884161699154278	C	6
CATAT	2415	42	0.017391304347826087	0.8729124977260323	-0.19609105205638366	C	5
CATATA	562	15	0.026690391459074734	1.339656635745023	0.4218632742755841	C	6
CATATC	603	7	0.011608623548922056	0.5826654731919204	-0.7792602709544891	C	6
CATATG	641	7	0.0109204368174727	0.5481236822694665	-0.8674266256731452	C	6
CATATT	589	13	0.022071307300509338	1.107813399066569	0.14771489319862308	C	6
CATC	9698	200	0.02062280882656218	1.0351096848679493	0.049783650266386426	C	4
CATCA	2331	44	0.018876018876018877	0.9474339850908888	-0.07790267160357736	C	5
CATCAA	594	14	0.02356902356902357	1.1829874758745051	0.24243480014482996	C	6
CATCAC	583	6	0.010291595197255575	0.5165605689802422	-0.9529905735913485	C	6
CATCAG	559	13	0.023255813953488372	1.1672667120755083	0.22313424418589353	C	6
CATCAT	570	11	0.01929824561403509	0.9686265873889746	-0.04598749152681504	C	6
CATCC	2432	49	0.020148026315789474	1.011279178595023	0.016181329559614273	C	5
CATCCA	596	14	0.02348993288590604	1.1790177192440539	0.23758540048343427	C	6
CATCCC	578	15	0.025951557093425604	1.3025727150323578	0.3813639119958312	C	6
CATCCG	625	11	0.0176	0.8833874476987448	-0.17888176202416045	C	6
CATCCT	613	9	0.01468189233278956	0.736920420184701	-0.4404192633604775	C	6
CATCG	2321	61	0.026281775096940973	1.3191471718113132	0.3996055291063953	C	5
CATCGA	596	11	0.018456375838926176	0.926371065120328	-0.11033790293687268	C	6
CATCGC	572	13	0.022727272727272728	1.1407379231647015	0.18996738025069448	C	6
CATCGG	569	13	0.022847100175746926	1.146752358611967	0.19755387472250197	C	6
CATCGT	566	23	0.04063604240282685	2.0396232831142713	1.0283027121131219	C	6
CATCT	2520	45	0.017857142857142856	0.896294082486551	-0.15795592316961266	C	5
CATCTA	631	10	0.01584786053882726	0.7954432427772878	-0.33016910120719495	C	6
CATCTC	621	17	0.027375201288244767	1.3740289316057916	0.4584123819178496	C	6
CATCTG	643	11	0.017107309486780714	0.8586580945749851	-0.21984430980265854	C	6
CATCTT	600	5	0.008333333333333333	0.4182705718270571	-1.2574915967205271	C	6
CATG	9934	220	0.022146164686933763	1.111570676085596	0.15259968097541318	C	4
CATGA	2431	45	0.01851090086384204	0.9291078107223811	-0.1060820828110626	C	5
CATGAA	567	11	0.019400352733686066	0.9737515957878579	-0.03837430741694009	C	6
CATGAC	652	18	0.027607361963190184	1.3856816489976127	0.47059584609922644	C	6
CATGAG	587	7	0.01192504258943782	0.5985473259535401	-0.7404627721644563	C	6
CATGAT	599	9	0.015025041736227046	0.7541439358484503	-0.4070881924584817	C	6
CATGC	2497	47	0.01882258710452543	0.9447521125769334	-0.08199225536258312	C	5
CATGCA	633	11	0.017377567140600316	0.8722229933834367	-0.19723107190305256	C	6
CATGCC	651	4	0.006144393241167435	0.30840226494160894	-1.697114734277644	C	6
CATGCG	599	18	0.03005008347245409	1.5082878716969006	0.5929118075415183	C	6
CATGCT	589	14	0.023769100169779286	1.193029814379382	0.254630097115135	C	6
CATGG	2503	50	0.01997602876548142	1.0026461969485987	0.00381261297438417	C	5
CATGGA	652	12	0.018404907975460124	0.9237877659984085	-0.11436665462192969	C	6
CATGGC	615	19	0.030894308943089432	1.5506616321393338	0.6328839121049749	C	6
CATGGG	588	7	0.011904761904761904	0.5975293883243673	-0.7429184238907689	C	6
CATGGT	625	11	0.0176	0.8833874476987448	-0.17888176202416045	C	6
CATGT	2394	74	0.030910609857978277	1.5514798152983573	0.6336449275734394	C	5
CATGTA	553	31	0.05605786618444846	2.813682689324869	1.4924596390401599	C	6
CATGTC	635	14	0.02204724409448819	1.106605607353474	0.14614113928606745	C	6
CATGTG	582	14	0.024054982817869417	1.2073789702224331	0.27187857803731197	C	6
CATGTT	597	15	0.02512562814070352	1.2611173019911273	0.33470247323170527	C	6
CATT	9594	145	0.015113612674588285	0.7585895298927241	-0.39860863529856205	C	4
CATTA	2435	27	0.01108829568788501	0.5565489333550987	-0.8454195559182442	C	5
CATTAA	575	7	0.01217391304347826	0.6110387484082226	-0.710664224886142	C	6
CATTAC	627	9	0.014354066985645933	0.7204660567356008	-0.47299763247173504	C	6
CATTAG	594	6	0.010101010101010102	0.5069946325176451	-0.9799576211916179	C	6
CATTAT	623	5	0.008025682182985553	0.402828801117551	-1.311761259248648	C	6
CATTC	2342	41	0.017506404782237403	0.878689672668284	-0.18657435699513983	C	5
CATTCA	588	10	0.017006802721088437	0.8536134118919535	-0.22834525106101025	C	6
CATTCC	606	9	0.01485148514851485	0.7454327022660424	-0.42384998314264705	C	6
CATTCG	564	7	0.012411347517730497	0.6229561708062553	-0.6827974314531979	C	6
CATTCT	562	15	0.026690391459074734	1.339656635745023	0.4218632742755841	C	6
CATTG	2436	30	0.012315270935960592	0.6181338499907248	-0.6940088234098223	C	5
CATTGA	620	3	0.004838709677419355	0.24286678364151706	-2.04176290566509	C	6
CATTGC	575	7	0.01217391304347826	0.6110387484082226	-0.710664224886142	C	6
CATTGG	612	10	0.016339869281045753	0.8201383761314847	-0.28606074891729777	C	6
CATTGT	608	10	0.01644736842105263	0.825534023342876	-0.27660041966823157	C	6
CATTT	2299	45	0.019573727707699	0.9824537137303647	-0.025538655500513804	C	5
CATTTA	567	7	0.012345679012345678	0.619660106410455	-0.6904510039966333	C	6
CATTTC	585	8	0.013675213675213675	0.6863927332546579	-0.5428938155827753	C	6
CATTTG	569	17	0.029876977152899824	1.4995992381848797	0.584576997831749	C	6
CATTTT	562	13	0.023131672597864767	1.1610357509790197	0.2154123968081574	C	6
CCAA	9624	174	0.01807980049875312	0.9074698191759096	-0.14007843243935644	C	4
CCAAA	2359	43	0.018228062738448497	0.9149114669892391	-0.128295949649373	C	5
CCAAAA	571	8	0.014010507880910683	0.7032219771523203	-0.5079479364748511	C	6
CCAAAC	555	6	0.010810810810810811	0.5426212823702363	-0.8819824616283205	C	6
CCAAAG	596	16	0.026845637583892617	1.3474488219932041	0.4302304784258299	C	6
CCAAAT	619	12	0.01938610662358643	0.9730365483537355	-0.03943409960511689	C	6
CCAAC	2391	43	0.017984107068172314	0.9026667296644145	-0.1477346611215383	C	5
CCAACA	560	8	0.014285714285714285	0.7170352659892408	-0.4798840180569749	C	6
CCAACC	558	12	0.021505376344086023	1.0794079272956314	0.11024018777996024	C	6
CCAACG	592	11	0.018581081081081082	0.9326303290738437	-0.10062274810366088	C	6
CCAACT	644	11	0.017080745341614908	0.8573247745523532	-0.22208626058932804	C	6
CCAAG	2416	51	0.021109271523178808	1.0595264485023137	0.08341960153440833	C	5
CCAAGA	604	15	0.024834437086092714	1.246501704120369	0.31788485517143117	C	6
CCAAGC	589	11	0.01867572156196944	0.937380568440943	-0.09329320630517195	C	6
CCAAGG	602	14	0.023255813953488372	1.1672667120755083	0.22313424418589353	C	6
CCAAGT	595	11	0.018487394957983194	0.927927991280194	-0.10791524067001708	C	6
CCAAT	2372	36	0.01517706576728499	0.7617743972566976	-0.3925642942156999	C	5
CCAATA	558	10	0.017921146953405017	0.8995066060796928	-0.15279421805383367	C	6
CCAATC	603	11	0.01824212271973466	0.9156171721587321	-0.127183574374796	C	6
CCAATG	614	6	0.009771986970684038	0.49048014937374773	-1.0277333457610318	C	6
CCAATT	575	9	0.01565217391304348	0.7856212479534291	-0.3480941455014335	C	6
CCAC	9702	170	0.017522160379303237	0.8794804849795883	-0.18527652916912452	C	4
CCACA	2372	36	0.01517706576728499	0.7617743972566976	-0.3925642942156999	C	5
CCACAA	576	3	0.005208333333333333	0.2614191073919107	-1.9355635018331647	C	6
CCACAC	621	11	0.017713365539452495	0.8890775439802181	-0.1696188406951926	C	6
CCACAG	579	13	0.022452504317789293	1.1269466183941437	0.1724191790398472	C	6
CCACAT	575	8	0.01391304347826087	0.6983299981808259	-0.518019146943746	C	6
CCACC	2461	37	0.015034538805363673	0.7546206171930653	-0.40617657794121853	C	5
CCACCA	604	7	0.011589403973509934	0.5817007952561722	-0.7816508183794831	C	6
CCACCC	603	9	0.014925373134328358	0.7491413226753262	-0.416690191569781	C	6
CCACCG	600	9	0.015	0.7528870292887029	-0.40949469016557694	C	6
CCACCT	625	12	0.0192	0.9636953974895396	-0.05335087994030178	C	6
CCACG	2339	48	0.020521590423257803	1.0300292833364042	0.042685353256720314	C	5
CCACGA	572	8	0.013986013986013986	0.7019925681013547	-0.5104723378903978	C	6
CCACGC	582	15	0.02577319587628866	1.293620325238321	0.37141425158822605	C	6
CCACGG	579	15	0.025906735751295335	1.3003230212240118	0.3788700565072734	C	6
CCACGT	577	10	0.01733102253032929	0.8698868044930131	-0.20110041487012856	C	6
CCACT	2448	48	0.0196078431372549	0.9841660513577816	-0.023026343083503965	C	5
CCACTA	615	12	0.01951219512195122	0.9793652413511582	-0.030081100617454462	C	6
CCACTC	583	13	0.022298456260720412	1.119214566123858	0.16248664382858735	C	6
CCACTG	636	10	0.015723270440251572	0.7891897581642587	-0.3415558615090015	C	6
CCACTT	585	13	0.022222222222222223	1.115388191538819	0.15754590255831688	C	6
CCAG	9785	173	0.01768012263668881	0.887409000626439	-0.17232890898945014	C	4
CCAGA	2448	39	0.015931372549019607	0.7996349167281974	-0.32258662494241197	C	5
CCAGAA	618	8	0.012944983818770227	0.649740694100283	-0.6220640290163829	C	6
CCAGAC	592	13	0.02195945945945946	1.1021994798145425	0.14038535140013392	C	6
CCAGAG	553	8	0.014466546112115732	0.7261116617612565	-0.4617366713467155	C	6
CCAGAT	655	10	0.015267175572519083	0.7662972308281962	-0.38402400264945885	C	6
CCAGC	2377	46	0.019352124526714348	0.9713309030228674	-0.04196523299743004	C	5
CCAGCA	617	7	0.011345218800648298	0.5694445386300292	-0.8123727582038222	C	6
CCAGCC	607	13	0.0214168039538715	1.0749622603792572	0.10428601077340163	C	6
CCAGCG	558	17	0.03046594982078853	1.5291612303354778	0.6127405283091435	C	6
CCAGCT	584	8	0.0136986301369863	0.6875680632773542	-0.5404255599920257	C	6
CCAGG	2361	49	0.02075391783142736	1.0416903694803457	0.05892651677455724	C	5
CCAGGA	572	7	0.012237762237762238	0.6142434970886853	-0.7031174158327937	C	6
CCAGGC	558	17	0.03046594982078853	1.5291612303354778	0.6127405283091435	C	6
CCAGGG	565	11	0.019469026548672566	0.9771985040915317	-0.03327643977726123	C	6
CCAGGT	650	14	0.021538461538461538	1.081068554876086	0.11245801302977873	C	6
CCAGT	2486	38	0.015285599356395816	0.767221966022277	-0.3822840687209079	C	5
CCAGTA	605	7	0.011570247933884297	0.5807393063383933	-0.7840374112163614	C	6
CCAGTC	640	4	0.00625	0.3137029288702929	-1.6725290959993706	C	6
CCAGTG	605	14	0.023140495867768594	1.1614786126767866	0.21596258878363864	C	6
CCAGTT	608	13	0.02138157894736842	1.0731942303457387	0.10191120358549816	C	6
CCAT	9701	181	0.01865787032264715	0.9364845706714443	-0.0946728697721272	C	4
CCATA	2425	46	0.018969072164948454	0.9521045593754044	-0.07080807701684783	C	5
CCATAA	609	10	0.016420361247947456	0.8241784666542998	-0.2789713241309784	C	6
CCATAC	581	7	0.012048192771084338	0.6047285375812875	-0.725640432458933	C	6
CCATAG	618	12	0.019417475728155338	0.9746110411504244	-0.037101528295226845	C	6
CCATAT	597	16	0.02680067001675042	1.3451917887905356	0.42781187762318656	C	6
CCATC	2367	51	0.021546261089987327	1.0814600336212885	0.11298035012487252	C	5
CCATCA	604	9	0.014900662251655629	0.7479010224722213	-0.41908073899477505	C	6
CCATCC	569	11	0.019332161687170474	0.9703289188255104	-0.04345422478129311	C	6
CCATCG	575	25	0.043478260869565216	2.1822812443150807	1.1258370428309787	C	6
CCATCT	598	6	0.010033444816053512	0.503603364072711	-0.9896401745889571	C	6
CCATG	2409	48	0.019925280199252802	1.000099001130697	0.0001428213706769304	C	5
CCATGA	607	8	0.013179571663920923	0.661515237156466	-0.5961537073676906	C	6
CCATGC	615	12	0.01951219512195122	0.9793652413511582	-0.030081100617454462	C	6
CCATGG	609	10	0.016420361247947456	0.8241784666542998	-0.2789713241309784	C	6
CCATGT	550	18	0.03272727272727273	1.6426626093571701	0.7160361919182822	C	6
CCATT	2399	36	0.015006252605252188	0.7532008629816118	-0.4088934419631307	C	5
CCATTA	596	3	0.0050335570469798654	0.2526466541237258	-1.984807020853014	C	6
CCATTC	583	13	0.022298456260720412	1.119214566123858	0.16248664382858735	C	6
CCATTG	591	8	0.01353637901861252	0.6794242791099405	-0.5576153212895409	C	6
CCATTT	614	12	0.019543973941368076	0.9809602987474955	-0.027733345761031834	C	6
CCCA	9668	157	0.01623913942904427	0.8150824961958788	-0.29498200998596413	C	4
CCCAA	2343	38	0.01621852326077678	0.8140477198170638	-0.2968147265315585	C	5
CCCAAA	604	10	0.016556291390728478	0.8310011360802461	-0.26707764554972485	C	6
CCCAAC	550	9	0.016363636363636365	0.8213313046785851	-0.28396380808171784	C	6
CCCAAG	571	11	0.01926444833625219	0.9669302185844404	-0.04851631783755389	C	6
CCCAAT	598	8	0.013377926421404682	0.671471152096948	-0.5746026753101134	C	6
CCCAC	2416	37	0.015314569536423841	0.7686760508742275	-0.3795523748081376	C	5
CCCACA	604	10	0.016556291390728478	0.8310011360802461	-0.26707764554972485	C	6
CCCACC	634	7	0.011041009463722398	0.5541755210326941	-0.8515851091938115	C	6
CCCACG	560	12	0.02142857142857143	1.0755528989838612	0.10507848266418122	C	6
CCCACT	600	8	0.013333333333333334	0.6692329149232915	-0.5794196916078892	C	6
CCCAG	2399	36	0.015006252605252188	0.7532008629816118	-0.4088934419631307	C	5
CCCAGA	618	7	0.011326860841423949	0.5685231073377476	-0.8147091069587789	C	6
CCCAGC	582	8	0.013745704467353952	0.6899308401271046	-0.5354763440202922	C	6
CCCAGG	545	11	0.02018348623853211	1.0130589996545238	0.01871819786100026	C	6
CCCAGT	625	9	0.0144	0.7227715481171547	-0.46838837921914556	C	6
CCCAT	2414	46	0.019055509527754765	0.9564430639955905	-0.06424900581001697	C	5
CCCATA	594	12	0.020202020202020204	1.0139892650352902	0.02004237880838213	C	6
CCCATC	592	12	0.02027027027027027	1.0174149044441931	0.024908133980198064	C	6
CCCATG	602	16	0.026578073089700997	1.3340190995148666	0.4157793221282895	C	6
CCCATT	601	6	0.009983361064891847	0.5010895369641949	-0.9968596811020378	C	6
CCCC	9526	159	0.016691161032962417	0.8377705763657621	-0.2553728791916753	C	4
CCCCA	2468	52	0.02106969205834684	1.0575398574557684	0.08071203787966572	C	5
CCCCAA	635	12	0.01889763779527559	0.9485190920172635	-0.07625128205038043	C	6
CCCCAC	611	16	0.02618657937806874	1.314369063679132	0.394370429069262	C	6
CCCCAG	573	13	0.02268760907504363	1.1387471065448675	0.18744738827217874	C	6
CCCCAT	618	11	0.01779935275080906	0.8933934543878891	-0.16263241037908568	C	6
CCCCC	2336	33	0.014126712328767123	0.7090545652547715	-0.4960314406335723	C	5
CCCCCA	601	11	0.018302828618968387	0.9186641511010241	-0.12239056318589656	C	6
CCCCCC	587	6	0.010221465076660987	0.5130405651030343	-0.9628551935009044	C	6
CCCCCG	582	8	0.013745704467353952	0.6899308401271046	-0.5354763440202922	C	6
CCCCCT	552	8	0.014492753623188406	0.7274270814383603	-0.45912545789017734	C	6
CCCCG	2350	33	0.014042553191489362	0.7048304103979346	-0.5046519232059171	C	5
CCCCGA	597	12	0.020100502512562814	1.0088938415929016	0.012774378344342675	C	6
CCCCGC	555	6	0.010810810810810811	0.5426212823702363	-0.8819824616283205	C	6
CCCCGG	592	9	0.015202702702702704	0.7630611783331448	-0.39012936529864584	C	6
CCCCGT	588	5	0.008503401360544218	0.42680670594597675	-1.2283452510610102	C	6
CCCCT	2294	39	0.017000871839581516	0.8533157263080329	-0.22884845826558511	C	5
CCCCTA	567	12	0.021164021164021163	1.0622744681322085	0.08715657466691873	C	6
CCCCTC	593	10	0.016863406408094434	0.8464159969518863	-0.24056120077064974	C	6
CCCCTG	570	7	0.012280701754385965	0.6163987374293474	-0.6980641881065084	C	6
CCCCTT	542	10	0.01845018450184502	0.9260603066281708	-0.11082194757851759	C	6
CCCG	9353	167	0.017855233614882924	0.8961982529043329	-0.15811018085924242	C	4
CCCGA	2365	51	0.02156448202959831	1.0823745875609259	0.11419987263272956	C	5
CCCGAA	633	10	0.01579778830963665	0.7929299939849425	-0.3347345956529874	C	6
CCCGAC	555	12	0.021621621621621623	1.0852425647404726	0.1180175383716795	C	6
CCCGAG	534	11	0.020599250936329586	1.0339272562017143	0.04813468583773493	C	6
CCCGAT	626	17	0.027156549520766772	1.3630542596281094	0.4468429932057125	C	6
CCCGC	2219	34	0.015322217214961695	0.7690599067392488	-0.3788321120586804	C	5
CCCGCA	550	11	0.02	1.003849372384937	0.005542809113266786	C	6
CCCGCC	536	5	0.009328358208955223	0.4682133266720789	-1.0947620966824185	C	6
CCCGCG	532	13	0.02443609022556391	1.2265076918237015	0.29455628152789415	C	6
CCCGCT	573	5	0.008726003490401396	0.43797965636341063	-1.191064234981551	C	6
CCCGG	2328	40	0.01718213058419244	0.8624135501588808	-0.21354824913292986	C	5
CCCGGA	594	10	0.016835016835016835	0.844991054196075	-0.24299202702541195	C	6
CCCGGC	539	14	0.025974025974025976	1.3037004836168016	0.38261245819309025	C	6
CCCGGG	575	6	0.010434782608695653	0.5237474986356194	-0.9330566462225898	C	6
CCCGGT	598	10	0.016722408026755852	0.8393389401211849	-0.2526745804227511	C	6
CCCGT	2356	40	0.01697792869269949	0.8521641531281301	-0.23079673005510665	C	5
CCCGTA	596	9	0.015100671140939598	0.7579399623711774	-0.3998445201318575	C	6
CCCGTC	551	9	0.016333938294010888	0.8198406852508561	-0.28658450824085374	C	6
CCCGTG	609	13	0.021346469622331693	1.0714320066505898	0.09954029912275139	C	6
CCCGTT	577	9	0.01559792027729636	0.7828981240437118	-0.3531035083151785	C	6
CCCT	9593	189	0.01970186594391744	0.9888852881306844	-0.016124918537340376	C	4
CCCTA	2410	50	0.02074688796680498	1.0413375232208892	0.05843775754539239	C	5
CCCTAA	607	9	0.014827018121911038	0.7442046418010243	-0.42622870592537804	C	6
CCCTAC	590	15	0.025423728813559324	1.2760797106588184	0.35171845024730647	C	6
CCCTAG	586	11	0.01877133105802048	0.9421794450711869	-0.08592623689695883	C	6
CCCTAT	603	14	0.02321724709784411	1.1653309463838408	0.2207397290455109	C	6
CCCTC	2433	43	0.017673653925195234	0.8870843200277908	-0.17285685134833959	C	5
CCCTCA	585	9	0.015384615384615385	0.7721918249114902	-0.37296881414046285	C	6
CCCTCC	558	10	0.017921146953405017	0.8995066060796928	-0.15279421805383367	C	6
CCCTCG	651	11	0.016897081413210446	0.8481062285894246	-0.23768311564034666	C	6
CCCTCT	617	13	0.02106969205834684	1.0575398574557684	0.08071203787966572	C	6
CCCTG	2395	47	0.01962421711899791	0.9849879019225897	-0.02182209005791369	C	5
CCCTGA	649	14	0.02157164869029276	1.082734299952937	0.1146792529464574	C	6
CCCTGC	545	6	0.011009174311926606	0.5525776361751948	-0.8557509200551408	C	6
CCCTGG	602	15	0.024916943521594685	1.2506429057951876	0.32266991773680814	C	6
CCCTGT	580	11	0.01896551724137931	0.9519261289857163	-0.07107847248964565	C	6
CCCTT	2244	49	0.021836007130124777	1.0960031026484385	0.13225188239440688	C	5
CCCTTA	534	10	0.018726591760299626	0.9399338692742858	-0.08936883791219992	C	6
CCCTTC	559	15	0.026833631484794274	1.3468462062409712	0.42958512165332	C	6
CCCTTG	557	14	0.025134649910233394	1.2615701268751456	0.3352204036055641	C	6
CCCTTT	569	9	0.015817223198594025	0.7939054790390541	-0.33296084197627784	C	6
CCGA	9640	180	0.01867219917012448	0.9372037708988002	-0.0935653358996577	C	4
CCGAA	2421	37	0.015282940933498555	0.7670885332144295	-0.3825349994819951	C	5
CCGAAA	603	6	0.009950248756218905	0.4994275484502175	-1.001652692290937	C	6
CCGAAC	588	9	0.015306122448979591	0.768252070702758	-0.3803483445060605	C	6
CCGAAG	615	12	0.01951219512195122	0.9793652413511582	-0.030081100617454462	C	6
CCGAAT	597	10	0.01675041876046901	0.8407448679940847	-0.2502600274894512	C	6
CCGAC	2387	50	0.02094679514034353	1.0513713577554853	0.07227233758093997	C	5
CCGACA	626	13	0.020766773162939296	1.0423356103038484	0.059819870096465215	C	6
CCGACC	579	7	0.012089810017271158	0.6068174099045389	-0.7206656170436408	C	6
CCGACG	594	21	0.03535353535353535	1.7744812138117576	0.8273973008659861	C	6
CCGACT	563	9	0.015985790408525755	0.8023662834337864	-0.3176671117499257	C	6
CCGAG	2349	35	0.01489995742869306	0.7478656456677906	-0.4191489821792388	C	5
CCGAGA	591	6	0.01015228426395939	0.5095682093324554	-0.9726528205683848	C	6
CCGAGC	575	8	0.01391304347826087	0.6983299981808259	-0.518019146943746	C	6
CCGAGG	571	7	0.012259194395796848	0.6153192300082803	-0.700593014417247	C	6
CCGAGT	583	14	0.024013722126929673	1.2053079942872316	0.26940184774509923	C	6
CCGAT	2389	57	0.02385935537881959	1.197559946126861	0.2600978745964009	C	5
CCGATA	616	13	0.021103896103896104	1.0592566429386512	0.08305217633418231	C	6
CCGATC	606	22	0.036303630363036306	1.8221688277614372	0.865656634052338	C	6
CCGATG	572	11	0.019230769230769232	0.9652397811393627	-0.05104071925310051	C	6
CCGATT	576	11	0.019097222222222224	0.9585367271036728	-0.061094383917023334	C	6
CCGC	9318	151	0.016205194247692636	0.8133787037461123	-0.29800087689538707	C	4
CCGCA	2357	28	0.011879507848960543	0.5962618249210488	-0.7459821223045717	C	5
CCGCAA	614	7	0.011400651465798045	0.5722268409360391	-0.8053409244245836	C	6
CCGCAC	619	5	0.008077544426494346	0.4054318951473898	-1.3024685054389107	C	6
CCGCAG	536	8	0.014925373134328358	0.7491413226753262	-0.416690191569781	C	6
CCGCAT	571	8	0.014010507880910683	0.7032219771523203	-0.5079479364748511	C	6
CCGCC	2274	36	0.0158311345646438	0.7946037248429583	-0.33169253856194375	C	5
CCGCCA	583	14	0.024013722126929673	1.2053079942872316	0.26940184774509923	C	6
CCGCCC	562	5	0.008896797153024912	0.44655221191500766	-1.1630992264455722	C	6
CCGCCG	532	6	0.011278195488721804	0.5660804731494006	-0.8209209358920421	C	6
CCGCCT	569	10	0.01757469244288225	0.8821171989322824	-0.18095774853122779	C	6
CCGCG	2238	50	0.022341376228775692	1.1213688252736116	0.16526086768632223	C	5
CCGCGA	580	6	0.010344827586206896	0.5192324339922089	-0.9455475904057867	C	6
CCGCGC	528	14	0.026515151515151516	1.3308609103588183	0.4123598015871423	C	6
CCGCGG	563	17	0.03019538188277087	1.515580757597152	0.5998707280581014	C	6
CCGCGT	550	12	0.02181818181818182	1.0951084062381133	0.1310736911971259	C	6
CCGCT	2355	35	0.014861995753715499	0.7459602554877452	-0.4228293286671875	C	5
CCGCTA	609	10	0.016420361247947456	0.8241784666542998	-0.2789713241309784	C	6
CCGCTC	580	7	0.01206896551724138	0.6057711729909103	-0.7231551690693389	C	6
CCGCTG	575	7	0.01217391304347826	0.6110387484082226	-0.710664224886142	C	6
CCGCTT	574	10	0.017421602787456445	0.8744332512063913	-0.19357983290033387	C	6
CCGG	9444	188	0.019906819144430325	0.9991723952158417	-0.0011944756630137203	C	4
CCGGA	2438	51	0.02091878589007383	1.0499655043402747	0.07034193023927507	C	5
CCGGAA	644	14	0.021739130434782608	1.0911406221575404	0.12583704283097868	C	6
CCGGAC	573	5	0.008726003490401396	0.43797965636341063	-1.191064234981551	C	6
CCGGAG	585	14	0.023931623931623933	1.2011872831956514	0.2644611064748289	C	6
CCGGAT	615	18	0.02926829268292683	1.4690478620267373	0.5548814001037017	C	6
CCGGC	2250	61	0.02711111111111111	1.3607735936773593	0.44442705034647845	C	5
CCGGCA	579	8	0.013816925734024179	0.693505611319473	-0.5280205391012451	C	6
CCGGCC	542	13	0.023985239852398525	1.2038783986166222	0.2676896756752123	C	6
CCGGCG	537	19	0.035381750465549346	1.7758973999361085	0.8285482343461644	C	6
CCGGCT	572	21	0.03671328671328671	1.842730491266056	0.8818450848883624	C	6
CCGGG	2307	30	0.013003901170351105	0.6526979014206353	-0.6155126941864726	C	5
CCGGGA	572	11	0.019230769230769232	0.9652397811393627	-0.05104071925310051	C	6
CCGGGC	527	4	0.007590132827324478	0.3809675037513993	-1.392260152749223	C	6
CCGGGG	594	7	0.011784511784511785	0.5914937379372526	-0.75756519985517	C	6
CCGGGT	593	6	0.01011804384485666	0.5078495981711317	-0.977526794936856	C	6
CCGGT	2347	44	0.018747337025990626	0.9409751253714792	-0.08777150899788147	C	5
CCGGTA	608	7	0.011513157894736841	0.5778738163400131	-0.7911735924979899	C	6
CCGGTC	586	11	0.01877133105802048	0.9421794450711869	-0.08592623689695883	C	6
CCGGTG	577	16	0.02772963604852686	1.3918188871888209	0.4769714902425089	C	6
CCGGTT	549	9	0.01639344262295082	0.822827354413883	-0.28133833867489455	C	6
CCGT	9666	207	0.021415270018621976	1.0748852683823815	0.10418267695959185	C	4
CCGTA	2478	41	0.016545601291364002	0.830464573603358	-0.2680094686345263	C	5
CCGTAA	585	5	0.008547008547008548	0.42899545828416125	-1.2209657206954128	C	6
CCGTAC	651	11	0.016897081413210446	0.8481062285894246	-0.23768311564034666	C	6
CCGTAG	610	14	0.022950819672131147	1.1519582961794361	0.2040884884953471	C	6
CCGTAT	610	10	0.01639344262295082	0.822827354413883	-0.28133833867489455	C	6
CCGTC	2375	58	0.024421052631578948	1.2257529178595021	0.29366819590989107	C	5
CCGTCA	597	11	0.018425460636515914	0.9248193547934933	-0.11275650373951603	C	6
CCGTCC	564	9	0.015957446808510637	0.8009436481794711	-0.3202273520684898	C	6
CCGTCG	597	26	0.04355108877721943	2.1859366567846203	1.1282515957642787	C	6
CCGTCT	593	11	0.01854974704890388	0.931057596647075	-0.10305767702071474	C	6
CCGTG	2351	69	0.029349213100808166	1.4731094575619026	0.5588646320131392	C	5
CCGTGA	612	16	0.026143790849673203	1.3122214018103755	0.39201115619533994	C	6
CCGTGC	548	11	0.020072992700729927	1.0075130562257582	0.010798534564762185	C	6
CCGTGG	614	9	0.014657980456026058	0.7357202240606217	-0.44277084503987557	C	6
CCGTGT	547	30	0.054844606946983544	2.7527862131213996	1.4608925717039534	C	6
CCGTT	2368	39	0.016469594594594593	0.8266496098609067	-0.27465214787871006	C	5
CCGTTA	585	10	0.017094017094017096	0.8579909165683225	-0.22096572069541273	C	6
CCGTTC	605	6	0.009917355371900827	0.4977765482900515	-1.006429832552809	C	6
CCGTTG	561	13	0.023172905525846704	1.1631053334228327	0.2179817564202909	C	6
CCGTTT	595	10	0.01680672268907563	0.8435709011638127	-0.24541876441995197	C	6
CCTA	9568	180	0.018812709030100336	0.9442563076363331	-0.0827495789804387	C	4
CCTAA	2355	46	0.019532908704883226	0.9804049072124651	-0.028550389555141203	C	5
CCTAAA	524	13	0.02480916030534351	1.245233000095819	0.3164157154916334	C	6
CCTAAC	612	13	0.021241830065359478	1.06617988897093	0.09245087433643193	C	6
CCTAAG	571	10	0.017513134851138354	0.8790274714404003	-0.18601984158748894	C	6
CCTAAT	626	9	0.01437699680511182	0.7216169609795874	-0.4706948466023145	C	6
CCTAC	2359	38	0.016108520559559136	0.8085264126881648	-0.3066331909078853	C	5
CCTACA	604	12	0.019867549668874173	0.9972013632962953	-0.004043239715931039	C	6
CCTACC	571	3	0.005253940455341506	0.26370824143212007	-1.922985435753695	C	6
CCTACG	595	5	0.008403361344537815	0.42178545058190636	-1.245418764419952	C	6
CCTACT	561	17	0.030303030303030304	1.520983897552935	0.6050048795295381	C	6
CCTAG	2399	48	0.020008336807002917	1.0042678173088158	0.006144057315713102	C	5
CCTAGA	607	19	0.03130148270181219	1.5710986882466067	0.651773806075895	C	6
CCTAGC	588	11	0.01870748299319728	0.9389747530811487	-0.0908417273110755	C	6
CCTAGG	610	7	0.011475409836065573	0.5759791480897181	-0.7959115115046529	C	6
CCTAGT	574	9	0.0156794425087108	0.7869899260857521	-0.34558292634538385	C	6
CCTAT	2379	45	0.018915510718789406	0.9494161781698649	-0.07488746120746835	C	5
CCTATA	589	12	0.02037351443123939	1.022596983753756	0.03223767577868712	C	6
CCTATC	553	12	0.0216998191681736	1.0891674926418848	0.12322582937444077	C	6
CCTATG	589	10	0.01697792869269949	0.8521641531281301	-0.23079673005510665	C	6
CCTATT	628	11	0.01751592356687898	0.8791674439676997	-0.18579013136633818	C	6
CCTC	9840	181	0.01839430894308943	0.9232557743987481	-0.11519771425540534	C	4
CCTCA	2397	39	0.016270337922403004	0.8166484255947549	-0.292212975898893	C	5
CCTCAA	584	12	0.02054794520547945	1.0313520949160313	0.04453694072913048	C	6
CCTCAC	564	10	0.01773049645390071	0.8899373868660791	-0.16822425862343945	C	6
CCTCAG	625	8	0.0128	0.6424635983263598	-0.6383133806614578	C	6
CCTCAT	605	9	0.01487603305785124	0.7466648224350773	-0.42146733183165286	C	6
CCTCC	2339	41	0.017528858486532708	0.8798166795165119	-0.18472514284635225	C	5
CCTCCA	615	9	0.014634146341463415	0.7345239310133687	-0.44511859989629826	C	6
CCTCCC	541	11	0.02033271719038817	1.0205492695225795	0.029345833698473777	C	6
CCTCCG	555	9	0.016216216216216217	0.8139319235553545	-0.2970199609071643	C	6
CCTCCT	600	12	0.02	1.003849372384937	0.005542809113266786	C	6
CCTCG	2533	47	0.018555073035925778	0.9313249210835381	-0.10264351114687216	C	5
CCTCGA	578	12	0.020761245674740483	1.0420581720258864	0.05943581710846897	C	6
CCTCGC	643	8	0.012441679626749611	0.6244786142363529	-0.6792759284399557	C	6
CCTCGG	636	8	0.012578616352201259	0.6313518065314071	-0.6634839563963636	C	6
CCTCGT	648	19	0.029320987654320986	1.4716927527248307	0.5574765094469523	C	6
CCTCT	2486	52	0.02091713596138375	1.049882690346274	0.07022813597659894	C	5
CCTCTA	604	19	0.03145695364238411	1.5789021585524674	0.6589217730064981	C	6
CCTCTC	627	16	0.025518341307814992	1.2808285453077348	0.35707736608595264	C	6
CCTCTG	596	6	0.010067114093959731	0.5052933082474516	-0.984807020853014	C	6
CCTCTT	638	10	0.01567398119122257	0.7867158090791043	-0.34608551998951553	C	6
CCTG	9762	206	0.02110223314894489	1.059173175124447	0.08293848967752591	C	4
CCTGA	2475	71	0.028686868686868688	1.439864756350112	0.5259333085383393	C	5
CCTGAA	658	13	0.019756838905775075	0.9916445167936309	-0.012105056706157859	C	6
CCTGAC	587	17	0.028960817717206135	1.4536149344585974	0.5396451470282789	C	6
CCTGAG	621	14	0.02254428341384863	1.1315532377930049	0.1783044627251143	C	6
CCTGAT	583	27	0.04631217838765009	2.3245225604110895	1.2169344278509637	C	6
CCTGC	2351	34	0.01446193109315185	0.7258800225667347	-0.46219698351469035	C	5
CCTGCA	618	10	0.016181229773462782	0.8121758676253537	-0.30013593412902073	C	6
CCTGCC	571	7	0.012259194395796848	0.6153192300082803	-0.700593014417247	C	6
CCTGCG	543	8	0.014732965009208104	0.7394838838931398	-0.4354093889163698	C	6
CCTGCT	594	9	0.015151515151515152	0.7604919487764675	-0.3949951204704619	C	6
CCTGG	2409	44	0.0182648401826484	0.9167574177031389	-0.12538806071318193	C	5
CCTGGA	582	24	0.041237113402061855	2.0697925203813137	1.0494861567008638	C	6
CCTGGC	608	4	0.006578947368421052	0.3302136093371504	-1.5985285145555939	C	6
CCTGGG	602	5	0.008305647840531562	0.41688096859839585	-1.262292582984348	C	6
CCTGGT	596	11	0.018456375838926176	0.926371065120328	-0.11033790293687268	C	6
CCTGT	2437	56	0.022979072630283134	1.1533763818948806	0.20586338522225495	C	5
CCTGTA	586	21	0.03583617747440273	1.79870621331772	0.8469595672445039	C	6
CCTGTC	598	14	0.023411371237458192	1.1750745161696587	0.23275224674749048	C	6
CCTGTG	619	14	0.022617124394184167	1.1352093064126914	0.1829583217313309	C	6
CCTGTT	611	6	0.009819967266775777	0.49288839887967456	-1.0206670702095817	C	6
CCTT	9569	183	0.019124255408088618	0.95989358943695	-0.05905361249163013	C	4
CCTTA	2305	50	0.021691973969631236	1.0887737227602354	0.12270415334601581	C	5
CCTTAA	555	15	0.02702702702702703	1.356553205925591	0.43994563325904196	C	6
CCTTAC	567	8	0.014109347442680775	0.7081829787548057	-0.4978059260542373	C	6
[truncated: 3,377 more rows]
