# Supplementary material for: Predicting sequence-specific amplification efficiency in multi-template PCR with deep learning
Source: Nat Commun. 2025 Oct 16;16:9187. doi: 10.1038/s41467-025-64221-4 (PMC12533003; doi:10.1038/s41467-025-64221-4)
Supplement: Supplementary file 4 — Source data [file 41467_2025_64221_MOESM4_ESM.zip › Supp.Fig. 8/qpcr_efficiency.csv]

seq_id	exp	slope	intercept	R2	eff_exp
#11493	Exp1	3.623503565594227	6.399616100616203	0.9993596236172552	0.8878869937058564
#11493	Exp2	3.610418208148272	6.325534869793375	0.9997007619218695	0.8922400198984843
#11493	Exp3	3.599073327890469	6.343817494365956	0.9997478646899733	0.8960478734158828
#11493	Exp1	3.8142553975613867	9.50415830546227	0.9994350268858244	0.8288343424839046
#11493	Exp2	3.7515175587209404	9.673109892044913	0.999773467206552	0.8473908788072433
#11493	Exp3	3.744483829388403	9.728667035982014	0.9998499683075202	0.8495220168034099
#00006	Exp1	3.5938499196738656	4.014523880367045	0.9998991452927207	0.8978117583716154
#00006	Exp2	3.558725587477694	4.464172048548463	0.9998625658285607	0.9098509229505061
#00006	Exp3	3.5362248207627776	4.074366145963394	0.9998692455922946	0.9177299465771191
#00006	Exp1	3.953899872512351	7.69304274618195	0.9986566030353495	0.7902548202162238
#00006	Exp2	3.759736318079245	7.899844092924188	0.9996893011466784	0.8449138841945378
#00006	Exp3	3.923986681182802	7.826353061973137	0.999319063464949	0.7982201628081951
#09807	Exp1	4.491879738066226	6.312915652531808	0.9940536389387293	0.6696442560011675
#09807	Exp2	4.439556405112782	6.291366066847264	0.9913180248489899	0.6797619115449975
#09807	Exp3	4.40765523592877	6.237638386385505	0.9931603600440352	0.6860793091753068
#09807	Exp1	3.977566937753865	8.967413659453216	0.9998104199384543	0.7840621270455743
#09807	Exp2	3.8393699807363344	9.295187093383838	0.9997162553280246	0.8216267687304459
#09807	Exp3	3.8558353160370387	9.251980987121117	0.9993810107418345	0.8169675700254362
#01634	Exp1	3.50351821316995	4.345465711505057	0.9999135970701678	0.929422652352617
#01634	Exp2	3.5491801133974556	4.195885262383466	0.999950191647908	0.9131772737392272
#01634	Exp3	3.494101241538289	4.329725604334635	0.9993415475161397	0.9328432275714589
#01634	Exp1	3.7855351056275928	8.042967878624216	0.9994316500387133	0.8372296532771866
#01634	Exp2	3.9066598486127724	8.019384796848051	0.9974274462425544	0.8029062446518811
#01634	Exp3	3.7043360695275083	8.116984536483283	0.9998820662262352	0.8618895241606652
