# Supplementary material for: Predicting sequence-specific amplification efficiency in multi-template PCR with deep learning
Source: Nat Commun. 2025 Oct 16;16:9187. doi: 10.1038/s41467-025-64221-4 (PMC12533003; doi:10.1038/s41467-025-64221-4)
Supplement: Supplementary file 4 — Source data [file 41467_2025_64221_MOESM4_ESM.zip › Supp.Fig. 9/comp_GCall_fix.csv]

seq_id	has_motif_internal	has_motif_dnafountain	has_motif	has_insertedmotif	source_seqid	insert_id	insert_motif_source	insert_motif	insert_motif_position	seq_id_anonymized	x0	eff	eff_sourceseq	eff_diff
Seq00221+internal_TCGTGT_5ntfront	True	False	True	True	Seq00221	internal_TCGTGT_5ntfront	internal	TCGTGT	5' + 5 nt	Seq_anonymized_000004	11.836336787986196	0.7958328140038311	1.0048911645036218	-0.2090583504997907
Seq02655+internal_CGTG_back	True	False	True	True	Seq02655	internal_CGTG_back	internal	CGTG	3' end	Seq_anonymized_000017	0.5591776754271255	1.0040551658102663	0.9944854162943164	0.00956974951594991
Seq00999+dnafountain_TATAT_front	False	True	True	True	Seq00999	dnafountain_TATAT_front	dnafountain	TATAT	5' end	Seq_anonymized_000021	1.7452607729339786	1.0035078647418114	1.005628528229774	-0.002120663487962693
Seq01164+internal_GTCGTG_front	True	False	True	True	Seq01164	internal_GTCGTG_front	internal	GTCGTG	5' end	Seq_anonymized_000024	1.9871034135491668	0.9553466885246436	0.99669809483407	-0.041351406309426464
Seq08115+internal_CGTG_front	True	False	True	True	Seq08115	internal_CGTG_front	internal	CGTG	5' end	Seq_anonymized_000027	1.0511309987763329	1.002376637295018	1.0085130297054892	-0.006136392410471148
Seq05019+dnafountain_TATA_5ntfront	False	True	True	True	Seq05019	dnafountain_TATA_5ntfront	dnafountain	TATA	5' + 5 nt	Seq_anonymized_000028	0.8098477003757051	1.0008387640482297	1.0019981530807929	-0.001159389032563185
Seq01820+internal_GTCGTG_back	True	False	True	True	Seq01820	internal_GTCGTG_back	internal	GTCGTG	3' end	Seq_anonymized_000031	2.4151763649156925	0.9927876601154244	1.00493129258004	-0.012143632464615584
Seq05997+internal_CGTGT_5ntfront	True	False	True	True	Seq05997	internal_CGTGT_5ntfront	internal	CGTGT	5' + 5 nt	Seq_anonymized_000033	1.1416428451529022	0.996790538274948	1.0017608804246532	-0.004970342149705154
Seq04297+dnafountain_GCAC_front	False	True	True	True	Seq04297	dnafountain_GCAC_front	dnafountain	GCAC	5' end	Seq_anonymized_000043	0.7120663778305382	1.004213104596456	0.9990393691620172	0.005173735434438775
Seq08563+internal_TCGTGT_back	True	False	True	True	Seq08563	internal_TCGTGT_back	internal	TCGTGT	3' end	Seq_anonymized_000044	1.2027263391666705	0.9948497623417542	1.005663568995564	-0.010813806653809821
Seq01820+internal_CGTGTG_back	True	False	True	True	Seq01820	internal_CGTGTG_back	internal	CGTGTG	3' end	Seq_anonymized_000046	0.8548941256044896	0.9849283222299464	1.00493129258004	-0.020002970350093574
Seq06105+dnafountain_TATAT_back	False	True	True	True	Seq06105	dnafountain_TATAT_back	dnafountain	TATAT	3' end	Seq_anonymized_000050	0.9251326657342634	1.00650890453478	1.003873832528801	0.0026350720059789
Seq03116+dnafountain_TATT_5ntback	False	True	True	True	Seq03116	dnafountain_TATT_5ntback	dnafountain	TATT	3' - 5 nt	Seq_anonymized_000055	0.9712825965687784	1.000478080478398	1.0013600821321966	-0.000882001653798703
Seq09668+dnafountain_AACA_front	False	True	True	True	Seq09668	dnafountain_AACA_front	dnafountain	AACA	5' end	Seq_anonymized_000059	0.7869195935741881	1.0006533066499586	0.99719109594366	0.0034622107062985963
Seq08654+dnafountain_GCAC_front	False	True	True	True	Seq08654	dnafountain_GCAC_front	dnafountain	GCAC	5' end	Seq_anonymized_000060	1.4330902841836983	0.9796543828873386	0.9991532425529835	-0.019498859665644908
Seq08524+dnafountain_TATT_5ntback	False	True	True	True	Seq08524	dnafountain_TATT_5ntback	dnafountain	TATT	3' - 5 nt	Seq_anonymized_000062	1.3191348094540862	0.9999676684066788	0.9997898815115832	0.00017778689509562184
Seq01053+dnafountain_AACA_5ntback	False	True	True	True	Seq01053	dnafountain_AACA_5ntback	dnafountain	AACA	3' - 5 nt	Seq_anonymized_000064	0.8362482216515043	1.0045204223543849	1.0043482562803097	0.00017216607407521956
Seq03559+internal_GTCGTG_front	True	False	True	True	Seq03559	internal_GTCGTG_front	internal	GTCGTG	5' end	Seq_anonymized_000072	0.7380881055101868	0.9654179555358692	1.0005756070494982	-0.03515765151362904
Seq01156+internal_GTCGTG_back	True	False	True	True	Seq01156	internal_GTCGTG_back	internal	GTCGTG	3' end	Seq_anonymized_000086	0.9033504400770056	1.0000301562516898	1.0020546714876075	-0.0020245152359177343
Seq05046+dnafountain_TATA_5ntfront	False	True	True	True	Seq05046	dnafountain_TATA_5ntfront	dnafountain	TATA	5' + 5 nt	Seq_anonymized_000093	0.954363209605804	1.003721576101795	0.9991747946061172	0.004546781495677776
Seq03116+internal_CGTGT_5ntback	True	False	True	True	Seq03116	internal_CGTGT_5ntback	internal	CGTGT	3' - 5 nt	Seq_anonymized_000095	1.515099993095273	0.9896282869007776	1.0013600821321966	-0.011731795231418984
Seq01293+dnafountain_AACA_front	False	True	True	True	Seq01293	dnafountain_AACA_front	dnafountain	AACA	5' end	Seq_anonymized_000098	0.9521876135598192	1.0016450323516055	1.0021385156028175	-0.0004934832512120124
Seq00582+dnafountain_GCAC_5ntfront	False	True	True	True	Seq00582	dnafountain_GCAC_5ntfront	dnafountain	GCAC	5' + 5 nt	Seq_anonymized_000101	1.0624203023139838	1.0015573914314766	1.0050546412684374	-0.0034972498369607585
Seq00036+dnafountain_AACA_middle	False	True	True	True	Seq00036	dnafountain_AACA_middle	dnafountain	AACA	Middle	Seq_anonymized_000102	1.0599342459780652	1.004677912672728	1.0081461518109016	-0.0034682391381735123
Seq07376+internal_TCGTGT_middle	True	False	True	True	Seq07376	internal_TCGTGT_middle	internal	TCGTGT	Middle	Seq_anonymized_000111	1.000397257148238	1.0078576605834184	1.011892419090712	-0.004034758507293512
Seq05019+dnafountain_GCAC_5ntback	False	True	True	True	Seq05019	dnafountain_GCAC_5ntback	dnafountain	GCAC	3' - 5 nt	Seq_anonymized_000115	0.9212653933891722	1.0017551197089682	1.0019981530807929	-0.00024303337182463025
Seq01164+internal_CGTGTG_back	True	False	True	True	Seq01164	internal_CGTGTG_back	internal	CGTGTG	3' end	Seq_anonymized_000126	0.4273606196197493	0.98985972662953	0.99669809483407	-0.00683836820453998
Seq02085+dnafountain_TATT_back	False	True	True	True	Seq02085	dnafountain_TATT_back	dnafountain	TATT	3' end	Seq_anonymized_000127	1.0439207656012242	0.998819504235786	1.006347738926077	-0.007528234690291069
Seq01156+internal_CGTGTG_5ntfront	True	False	True	True	Seq01156	internal_CGTGTG_5ntfront	internal	CGTGTG	5' + 5 nt	Seq_anonymized_000129	0.6742551307430398	0.9976990473492008	1.0020546714876075	-0.004355624138406733
Seq04769+internal_TCGTGT_middle	True	False	True	True	Seq04769	internal_TCGTGT_middle	internal	TCGTGT	Middle	Seq_anonymized_000151	0.752612628561572	1.0077211363556469	1.0058111558658829	0.001909980489763985
Seq01820+dnafountain_AACA_back	False	True	True	True	Seq01820	dnafountain_AACA_back	dnafountain	AACA	3' end	Seq_anonymized_000154	1.1766266145541628	0.9979740539938802	1.00493129258004	-0.00695723858615982
Seq00221+dnafountain_TATT_front	False	True	True	True	Seq00221	dnafountain_TATT_front	dnafountain	TATT	5' end	Seq_anonymized_000157	0.7955400883882926	1.0029774117585666	1.0048911645036218	-0.0019137527450552305
Seq03559+internal_CGTGT_back	True	False	True	True	Seq03559	internal_CGTGT_back	internal	CGTGT	3' end	Seq_anonymized_000159	1.0316379447606148	0.9961209103139186	1.0005756070494982	-0.004454696735579633
Seq01820+dnafountain_TATAT_middle	False	True	True	True	Seq01820	dnafountain_TATAT_middle	dnafountain	TATAT	Middle	Seq_anonymized_000160	1.3316659952759609	1.0006368151095066	1.00493129258004	-0.004294477470533353
Seq08654+internal_CGTG_middle	True	False	True	True	Seq08654	internal_CGTG_middle	internal	CGTG	Middle	Seq_anonymized_000167	0.8869036568454473	1.0012200593940224	0.9991532425529835	0.002066816841038821
Seq06105+internal_TCGTGT_5ntback	True	False	True	True	Seq06105	internal_TCGTGT_5ntback	internal	TCGTGT	3' - 5 nt	Seq_anonymized_000171	1.0947864071513829	0.9947266900091608	1.003873832528801	-0.009147142519640217
Seq01955+internal_GTCGTG_back	True	False	True	True	Seq01955	internal_GTCGTG_back	internal	GTCGTG	3' end	Seq_anonymized_000175	1.892806154802782	0.9941563546699504	1.0089598773481678	-0.014803522678217385
Seq01053+internal_GTCGTG_5ntback	True	False	True	True	Seq01053	internal_GTCGTG_5ntback	internal	GTCGTG	3' - 5 nt	Seq_anonymized_000186	0.987463091330038	0.988813821559478	1.0043482562803097	-0.015534434720831714
Seq00036+dnafountain_TATAT_middle	False	True	True	True	Seq00036	dnafountain_TATAT_middle	dnafountain	TATAT	Middle	Seq_anonymized_000194	0.8385451600954533	1.0050164576855811	1.0081461518109016	-0.0031296941253204924
Seq01820+dnafountain_TATAT_front	False	True	True	True	Seq01820	dnafountain_TATAT_front	dnafountain	TATAT	5' end	Seq_anonymized_000196	1.0666514183595606	0.9988212714802872	1.00493129258004	-0.006110021099752783
Seq08115+internal_CGTGTG_back	True	False	True	True	Seq08115	internal_CGTGTG_back	internal	CGTGTG	3' end	Seq_anonymized_000208	0.989254140567616	0.9988677776068938	1.0085130297054892	-0.009645252098595347
Seq02764+internal_CGTGTG_5ntfront	True	False	True	True	Seq02764	internal_CGTGTG_5ntfront	internal	CGTGTG	5' + 5 nt	Seq_anonymized_000223	1.0987454600676227	0.979636145839144	1.0037400281649322	-0.024103882325788195
Seq00221+internal_GTCGTG_back	True	False	True	True	Seq00221	internal_GTCGTG_back	internal	GTCGTG	3' end	Seq_anonymized_000225	0.7186906643620641	1.0020851911377011	1.0048911645036218	-0.0028059733659207
Seq08654+internal_CGTGTG_back	True	False	True	True	Seq08654	internal_CGTGTG_back	internal	CGTGTG	3' end	Seq_anonymized_000233	0.9995846325725768	0.9918984724458648	0.9991532425529835	-0.007254770107118724
Seq09033+internal_CGTGTG_5ntfront	True	False	True	True	Seq09033	internal_CGTGTG_5ntfront	internal	CGTGTG	5' + 5 nt	Seq_anonymized_000246	2.097548151477158	1.0065336513421608	0.9943914246828274	0.0121422266593334
Seq02910+dnafountain_TATAT_middle	False	True	True	True	Seq02910	dnafountain_TATAT_middle	dnafountain	TATAT	Middle	Seq_anonymized_000262	1.0061126837814576	0.9984220240480672	1.0074241123802192	-0.009002088332151992
Seq08524+dnafountain_AACA_middle	False	True	True	True	Seq08524	dnafountain_AACA_middle	dnafountain	AACA	Middle	Seq_anonymized_000264	0.9999247455943024	0.9993754726517504	0.9997898815115832	-0.0004144088598327933
Seq01820+internal_GTCGTG_5ntback	True	False	True	True	Seq01820	internal_GTCGTG_5ntback	internal	GTCGTG	3' - 5 nt	Seq_anonymized_000278	0.893833812551839	1.00684529610054	1.00493129258004	0.001914003520500085
Seq04077+internal_CGTGTG_5ntfront	True	False	True	True	Seq04077	internal_CGTGTG_5ntfront	internal	CGTGTG	5' + 5 nt	Seq_anonymized_000280	1.0680161990996366	1.0046002638623817	1.0042526653849415	0.0003475984774401475
Seq08563+internal_CGTG_back	True	False	True	True	Seq08563	internal_CGTG_back	internal	CGTG	3' end	Seq_anonymized_000289	1.7523198543953715	0.9910628734362876	1.005663568995564	-0.014600695559276344
Seq01053+internal_GTCGTG_5ntfront	True	False	True	True	Seq01053	internal_GTCGTG_5ntfront	internal	GTCGTG	5' + 5 nt	Seq_anonymized_000298	0.9027651383298924	0.999594219317602	1.0043482562803097	-0.004754036962707708
Seq01955+dnafountain_GCAC_front	False	True	True	True	Seq01955	dnafountain_GCAC_front	dnafountain	GCAC	5' end	Seq_anonymized_000315	0.7078026974386523	1.0118403061146104	1.0089598773481678	0.0028804287664425665
Seq05046+internal_CGTGT_back	True	False	True	True	Seq05046	internal_CGTGT_back	internal	CGTGT	3' end	Seq_anonymized_000317	1.2877788212752248	0.9625864599133152	0.9991747946061172	-0.036588334692802094
Seq07376+internal_CGTG_front	True	False	True	True	Seq07376	internal_CGTG_front	internal	CGTG	5' end	Seq_anonymized_000327	0.9812594858407576	0.9976333237611468	1.011892419090712	-0.014259095329565152
Seq06035+internal_CGTGTG_middle	True	False	True	True	Seq06035	internal_CGTGTG_middle	internal	CGTGTG	Middle	Seq_anonymized_000334	0.9047072210810828	1.0033862781065692	1.0078298516769064	-0.0044435735703372
Seq02764+dnafountain_TATA_back	False	True	True	True	Seq02764	dnafountain_TATA_back	dnafountain	TATA	3' end	Seq_anonymized_000343	0.6518790370016772	1.005673772508841	1.0037400281649322	0.0019337443439086943
Seq01955+dnafountain_GCAC_back	False	True	True	True	Seq01955	dnafountain_GCAC_back	dnafountain	GCAC	3' end	Seq_anonymized_000350	0.8015279987948563	1.0054368295506886	1.0089598773481678	-0.0035230477974792507
Seq05519+dnafountain_TATAT_middle	False	True	True	True	Seq05519	dnafountain_TATAT_middle	dnafountain	TATAT	Middle	Seq_anonymized_000361	1.3339383877286497	0.984991059040486	0.98540193925486	-0.0004108802143739654
Seq05033+internal_TCGTGT_5ntfront	True	False	True	True	Seq05033	internal_TCGTGT_5ntfront	internal	TCGTGT	5' + 5 nt	Seq_anonymized_000381	1.674142456866858	0.9735230281625143	1.0012378073567545	-0.027714779194240147
Seq00036+internal_CGTGTG_front	True	False	True	True	Seq00036	internal_CGTGTG_front	internal	CGTGTG	5' end	Seq_anonymized_000382	1.0522693986294724	0.9790074025330124	1.0081461518109016	-0.029138749277889175
Seq02764+dnafountain_TATA_5ntback	False	True	True	True	Seq02764	dnafountain_TATA_5ntback	dnafountain	TATA	3' - 5 nt	Seq_anonymized_000389	1.3118812668098203	0.9984025154295428	1.0037400281649322	-0.005337512735389405
Seq01293+internal_CGTGT_front	True	False	True	True	Seq01293	internal_CGTGT_front	internal	CGTGT	5' end	Seq_anonymized_000409	2.229364699172231	0.9671006548084478	1.0021385156028175	-0.03503786079436977
Seq08061+internal_GTCGTG_back	True	False	True	True	Seq08061	internal_GTCGTG_back	internal	GTCGTG	3' end	Seq_anonymized_000412	1.8251535552420264	0.999367701987198	1.00633414093439	-0.006966438947191955
Seq00221+dnafountain_AACA_5ntfront	False	True	True	True	Seq00221	dnafountain_AACA_5ntfront	dnafountain	AACA	5' + 5 nt	Seq_anonymized_000431	0.7342223563523138	1.008811345634705	1.0048911645036218	0.003920181131083167
Seq03559+dnafountain_TATAT_middle	False	True	True	True	Seq03559	dnafountain_TATAT_middle	dnafountain	TATAT	Middle	Seq_anonymized_000432	1.3296473360751797	1.000027297947117	1.0005756070494982	-0.0005483091023812392
Seq04077+dnafountain_TATAT_middle	False	True	True	True	Seq04077	dnafountain_TATAT_middle	dnafountain	TATAT	Middle	Seq_anonymized_000435	1.14319051000089	1.004452553671662	1.0042526653849415	0.0001998882867204621
Seq08563+dnafountain_GCAC_5ntfront	False	True	True	True	Seq08563	dnafountain_GCAC_5ntfront	dnafountain	GCAC	5' + 5 nt	Seq_anonymized_000438	1.2352758165409832	0.9967047346510528	1.005663568995564	-0.008958834344511168
Seq01820+internal_CGTGTG_5ntfront	True	False	True	True	Seq01820	internal_CGTGTG_5ntfront	internal	CGTGTG	5' + 5 nt	Seq_anonymized_000445	1.501834293879356	0.992337542035018	1.00493129258004	-0.012593750545021987
Seq05997+dnafountain_TATAT_5ntfront	False	True	True	True	Seq05997	dnafountain_TATAT_5ntfront	dnafountain	TATAT	5' + 5 nt	Seq_anonymized_000447	1.3407139418086336	0.9981082497729444	1.0017608804246532	-0.0036526306517087326
Seq08654+dnafountain_GCAC_back	False	True	True	True	Seq08654	dnafountain_GCAC_back	dnafountain	GCAC	3' end	Seq_anonymized_000456	1.3222080357552195	0.9980338421972588	0.9991532425529835	-0.0011194003557247756
Seq00221+dnafountain_AACA_back	False	True	True	True	Seq00221	dnafountain_AACA_back	dnafountain	AACA	3' end	Seq_anonymized_000463	0.7997100204136386	1.0004882361862233	1.0048911645036218	-0.0044029283173985245
Seq01053+dnafountain_AACA_5ntfront	False	True	True	True	Seq01053	dnafountain_AACA_5ntfront	dnafountain	AACA	5' + 5 nt	Seq_anonymized_000466	0.6842634149521174	1.0018596519330607	1.0043482562803097	-0.002488604347248957
Seq00639+internal_GTCGTG_back	True	False	True	True	Seq00639	internal_GTCGTG_back	internal	GTCGTG	3' end	Seq_anonymized_000467	0.786658816938107	0.9981288695816354	1.0099645720673966	-0.011835702485761268
Seq02764+internal_CGTG_5ntfront	True	False	True	True	Seq02764	internal_CGTG_5ntfront	internal	CGTG	5' + 5 nt	Seq_anonymized_000468	0.9441264897640452	1.002755802345011	1.0037400281649322	-0.0009842258199213028
Seq08524+internal_CGTGTG_front	True	False	True	True	Seq08524	internal_CGTGTG_front	internal	CGTGTG	5' end	Seq_anonymized_000469	1.1068875200142303	0.97891751193743	0.9997898815115832	-0.02087236957415317
Seq09033+dnafountain_TATAT_5ntfront	False	True	True	True	Seq09033	dnafountain_TATAT_5ntfront	dnafountain	TATAT	5' + 5 nt	Seq_anonymized_000471	0.8200180725733345	1.0045095899627992	0.9943914246828274	0.01011816527997178
Seq08061+internal_CGTG_5ntfront	True	False	True	True	Seq08061	internal_CGTG_5ntfront	internal	CGTG	5' + 5 nt	Seq_anonymized_000474	1.133075084149329	0.9925372794484436	1.00633414093439	-0.013796861485946388
Seq08524+dnafountain_TATAT_middle	False	True	True	True	Seq08524	dnafountain_TATAT_middle	dnafountain	TATAT	Middle	Seq_anonymized_000475	0.8552506907661953	1.0013614439478202	0.9997898815115832	0.0015715624362370173
Seq00639+dnafountain_TATAT_5ntfront	False	True	True	True	Seq00639	dnafountain_TATAT_5ntfront	dnafountain	TATAT	5' + 5 nt	Seq_anonymized_000477	1.0976119322198492	1.0015908724923075	1.0099645720673966	-0.008373699575089155
Seq02764+internal_TCGTGT_5ntfront	True	False	True	True	Seq02764	internal_TCGTGT_5ntfront	internal	TCGTGT	5' + 5 nt	Seq_anonymized_000478	1.9386928154719143	0.9786786382915706	1.0037400281649322	-0.025061389873361595
Seq05997+dnafountain_GCAC_5ntfront	False	True	True	True	Seq05997	dnafountain_GCAC_5ntfront	dnafountain	GCAC	5' + 5 nt	Seq_anonymized_000491	1.4920735852437383	0.9949077737138636	1.0017608804246532	-0.006853106710789536
Seq06035+internal_CGTGT_middle	True	False	True	True	Seq06035	internal_CGTGT_middle	internal	CGTGT	Middle	Seq_anonymized_000494	0.6983004064277025	1.0127359618566176	1.0078298516769064	0.0049061101797112094
Seq08115+dnafountain_TATT_5ntback	False	True	True	True	Seq08115	dnafountain_TATT_5ntback	dnafountain	TATT	3' - 5 nt	Seq_anonymized_000513	0.7768527703337261	1.0089369142865765	1.0085130297054892	0.0004238845810873304
Seq01053+dnafountain_TATA_5ntfront	False	True	True	True	Seq01053	dnafountain_TATA_5ntfront	dnafountain	TATA	5' + 5 nt	Seq_anonymized_000514	0.8981183035225994	1.0017564716104017	1.0043482562803097	-0.0025917846699079483
Seq08115+internal_TCGTGT_5ntback	True	False	True	True	Seq08115	internal_TCGTGT_5ntback	internal	TCGTGT	3' - 5 nt	Seq_anonymized_000516	0.8834315411290432	1.0039587668572387	1.0085130297054892	-0.0045542628482504455
Seq04769+internal_GTCGTG_middle	True	False	True	True	Seq04769	internal_GTCGTG_middle	internal	GTCGTG	Middle	Seq_anonymized_000525	1.0637052880964988	0.9939619517749638	1.0058111558658829	-0.011849204090919052
Seq01955+internal_CGTGT_back	True	False	True	True	Seq01955	internal_CGTGT_back	internal	CGTGT	3' end	Seq_anonymized_000530	0.6663258770560723	1.0039450413662638	1.0089598773481678	-0.005014835981903998
Seq08219+dnafountain_TATT_5ntfront	False	True	True	True	Seq08219	dnafountain_TATT_5ntfront	dnafountain	TATT	5' + 5 nt	Seq_anonymized_000537	1.1956529656986354	0.9917663469385182	0.9949436579841728	-0.0031773110456546627
Seq02110+internal_GTCGTG_5ntback	True	False	True	True	Seq02110	internal_GTCGTG_5ntback	internal	GTCGTG	3' - 5 nt	Seq_anonymized_000567	1.5885749741516122	1.0037389390078748	1.0057391498599946	-0.002000210852119766
Seq01053+internal_CGTG_back	True	False	True	True	Seq01053	internal_CGTG_back	internal	CGTG	3' end	Seq_anonymized_000568	0.8048995173117827	1.0069725065457502	1.0043482562803097	0.002624250265440553
Seq03559+dnafountain_TATT_5ntfront	False	True	True	True	Seq03559	dnafountain_TATT_5ntfront	dnafountain	TATT	5' + 5 nt	Seq_anonymized_000569	1.179268111926756	1.0040477980583329	1.0005756070494982	0.0034721910088346686
Seq02085+internal_CGTG_middle	True	False	True	True	Seq02085	internal_CGTG_middle	internal	CGTG	Middle	Seq_anonymized_000574	0.8030152040751539	1.008677156175427	1.006347738926077	0.0023294172493499854
Seq05019+internal_CGTG_5ntback	True	False	True	True	Seq05019	internal_CGTG_5ntback	internal	CGTG	3' - 5 nt	Seq_anonymized_000578	0.9093685193845223	0.9999286793583728	1.0019981530807929	-0.0020694737224200566
Seq00036+dnafountain_TATT_5ntfront	False	True	True	True	Seq00036	dnafountain_TATT_5ntfront	dnafountain	TATT	5' + 5 nt	Seq_anonymized_000586	0.9906029055453964	1.0071663841185428	1.0081461518109016	-0.0009797676923588572
Seq05656+internal_CGTGTG_back	True	False	True	True	Seq05656	internal_CGTGTG_back	internal	CGTGTG	3' end	Seq_anonymized_000593	0.9688434024201328	0.991589810407568	1.002992488310071	-0.011402677902502933
Seq05046+dnafountain_TATT_5ntfront	False	True	True	True	Seq05046	dnafountain_TATT_5ntfront	dnafountain	TATT	5' + 5 nt	Seq_anonymized_000596	1.0367618325325838	0.9982153823083808	0.9991747946061172	-0.0009594122977364394
Seq04297+dnafountain_AACA_5ntfront	False	True	True	True	Seq04297	dnafountain_AACA_5ntfront	dnafountain	AACA	5' + 5 nt	Seq_anonymized_000597	1.0045101640892895	1.0021790261690686	0.9990393691620172	0.003139657007051433
Seq02085+internal_TCGTGT_middle	True	False	True	True	Seq02085	internal_TCGTGT_middle	internal	TCGTGT	Middle	Seq_anonymized_000606	1.130817721284888	1.0049313131801156	1.006347738926077	-0.0014164257459614582
Seq08335+dnafountain_GCAC_5ntback	False	True	True	True	Seq08335	dnafountain_GCAC_5ntback	dnafountain	GCAC	3' - 5 nt	Seq_anonymized_000613	0.8462839787837894	0.998429136704058	0.985437141421232	0.012991995282826019
Seq08524+internal_TCGTGT_back	True	False	True	True	Seq08524	internal_TCGTGT_back	internal	TCGTGT	3' end	Seq_anonymized_000615	2.1680396564177973	0.993568163122516	0.9997898815115832	-0.006221718389067266
Seq05019+internal_TCGTGT_5ntfront	True	False	True	True	Seq05019	internal_TCGTGT_5ntfront	internal	TCGTGT	5' + 5 nt	Seq_anonymized_000643	4.786567602999624	0.8779807999433463	1.0019981530807929	-0.12401735313744655
Seq08061+dnafountain_TATAT_5ntfront	False	True	True	True	Seq08061	dnafountain_TATAT_5ntfront	dnafountain	TATAT	5' + 5 nt	Seq_anonymized_000646	0.7361996660669006	1.0011076219803308	1.00633414093439	-0.005226518954059234
Seq03559+internal_CGTGT_middle	True	False	True	True	Seq03559	internal_CGTGT_middle	internal	CGTGT	Middle	Seq_anonymized_000647	1.226703513581754	0.9998914502355204	1.0005756070494982	-0.0006841568139778209
Seq08563+internal_TCGTGT_middle	True	False	True	True	Seq08563	internal_TCGTGT_middle	internal	TCGTGT	Middle	Seq_anonymized_000663	1.121249145729187	0.9974131826198392	1.005663568995564	-0.008250386375724728
Seq06035+internal_TCGTGT_5ntfront	True	False	True	True	Seq06035	internal_TCGTGT_5ntfront	internal	TCGTGT	5' + 5 nt	Seq_anonymized_000665	0.8620432353149955	0.934117001455713	1.0078298516769064	-0.07371285022119345
Seq08115+internal_CGTGT_5ntfront	True	False	True	True	Seq08115	internal_CGTGT_5ntfront	internal	CGTGT	5' + 5 nt	Seq_anonymized_000669	0.6981780141193953	1.0063918800338376	1.0085130297054892	-0.0021211496716515565
Seq02110+dnafountain_TATA_5ntback	False	True	True	True	Seq02110	dnafountain_TATA_5ntback	dnafountain	TATA	3' - 5 nt	Seq_anonymized_000673	1.199752127593841	1.0039829814348131	1.0057391498599946	-0.001756168425181448
Seq06105+dnafountain_TATT_5ntfront	False	True	True	True	Seq06105	dnafountain_TATT_5ntfront	dnafountain	TATT	5' + 5 nt	Seq_anonymized_000675	0.953749227747507	1.0025447965404592	1.003873832528801	-0.0013290359883417757
Seq02910+dnafountain_TATAT_front	False	True	True	True	Seq02910	dnafountain_TATAT_front	dnafountain	TATAT	5' end	Seq_anonymized_000677	1.4105920322446932	1.0077900738964154	1.0074241123802192	0.0003659615161961671
Seq02910+dnafountain_TATT_front	False	True	True	True	Seq02910	dnafountain_TATT_front	dnafountain	TATT	5' end	Seq_anonymized_000680	0.9779598177960525	1.0038396502787552	1.0074241123802192	-0.0035844621014640143
Seq08115+dnafountain_AACA_5ntback	False	True	True	True	Seq08115	dnafountain_AACA_5ntback	dnafountain	AACA	3' - 5 nt	Seq_anonymized_000684	0.6548622144029765	1.013238073409571	1.0085130297054892	0.004725043704081777
Seq01053+dnafountain_GCAC_5ntback	False	True	True	True	Seq01053	dnafountain_GCAC_5ntback	dnafountain	GCAC	3' - 5 nt	Seq_anonymized_000700	0.9634312821737476	1.005080593901872	1.0043482562803097	0.00073233762156244
Seq06035+dnafountain_TATA_5ntback	False	True	True	True	Seq06035	dnafountain_TATA_5ntback	dnafountain	TATA	3' - 5 nt	Seq_anonymized_000703	0.8296488917720716	1.008193756055506	1.0078298516769064	0.0003639043785996776
Seq00582+dnafountain_TATT_back	False	True	True	True	Seq00582	dnafountain_TATT_back	dnafountain	TATT	3' end	Seq_anonymized_000712	0.75248269754944	1.0038456398460798	1.0050546412684374	-0.0012090014223575807
Seq00639+internal_CGTG_front	True	False	True	True	Seq00639	internal_CGTG_front	internal	CGTG	5' end	Seq_anonymized_000721	0.812956808840961	1.0044820584677785	1.0099645720673966	-0.005482513599618155
Seq01156+internal_TCGTGT_front	True	False	True	True	Seq01156	internal_TCGTGT_front	internal	TCGTGT	5' end	Seq_anonymized_000731	1.3481150504720678	0.9708311198401228	1.0020546714876075	-0.031223551647484693
Seq04077+dnafountain_GCAC_back	False	True	True	True	Seq04077	dnafountain_GCAC_back	dnafountain	GCAC	3' end	Seq_anonymized_000739	1.1112582633902877	1.0033726646025822	1.0042526653849415	-0.0008800007823592804
Seq00582+dnafountain_TATT_middle	False	True	True	True	Seq00582	dnafountain_TATT_middle	dnafountain	TATT	Middle	Seq_anonymized_000751	0.8485287481996476	1.003747112567238	1.0050546412684374	-0.001307528701199434
Seq05519+dnafountain_TATA_back	False	True	True	True	Seq05519	dnafountain_TATA_back	dnafountain	TATA	3' end	Seq_anonymized_000754	1.3782464897018152	0.9928011209344788	0.98540193925486	0.007399181679618838
Seq00221+internal_CGTGTG_front	True	False	True	True	Seq00221	internal_CGTGTG_front	internal	CGTGTG	5' end	Seq_anonymized_000757	1.008320258021727	0.972206502884314	1.0048911645036218	-0.03268466161930783
Seq05033+internal_TCGTGT_middle	True	False	True	True	Seq05033	internal_TCGTGT_middle	internal	TCGTGT	Middle	Seq_anonymized_000758	1.2005417004875767	0.9967300234622826	1.0012378073567545	-0.004507783894471928
Seq01164+internal_CGTGTG_front	True	False	True	True	Seq01164	internal_CGTGTG_front	internal	CGTGTG	5' end	Seq_anonymized_000762	2.8668776487840746	0.9714445705119886	0.99669809483407	-0.02525352432208139
Seq08335+internal_CGTGTG_front	True	False	True	True	Seq08335	internal_CGTGTG_front	internal	CGTGTG	5' end	Seq_anonymized_000764	2.6588293073868523	0.971730447771109	0.985437141421232	-0.013706693650123003
Seq02085+dnafountain_TATA_5ntback	False	True	True	True	Seq02085	dnafountain_TATA_5ntback	dnafountain	TATA	3' - 5 nt	Seq_anonymized_000767	0.9698140295999652	1.007623876298936	1.006347738926077	0.001276137372858921
Seq02910+dnafountain_TATA_5ntback	False	True	True	True	Seq02910	dnafountain_TATA_5ntback	dnafountain	TATA	3' - 5 nt	Seq_anonymized_000780	0.9096063719847386	1.0001343078965348	1.0074241123802192	-0.007289804483684437
Seq07376+dnafountain_TATT_back	False	True	True	True	Seq07376	dnafountain_TATT_back	dnafountain	TATT	3' end	Seq_anonymized_000784	0.8079121334937618	1.007507961193477	1.011892419090712	-0.004384457897234961
Seq03559+internal_CGTGTG_middle	True	False	True	True	Seq03559	internal_CGTGTG_middle	internal	CGTGTG	Middle	Seq_anonymized_000786	1.07743545347867	1.0011756762990822	1.0005756070494982	0.000600069249584001
Seq04297+internal_GTCGTG_middle	True	False	True	True	Seq04297	internal_GTCGTG_middle	internal	GTCGTG	Middle	Seq_anonymized_000787	0.7734548000044045	1.0045697475150204	0.9990393691620172	0.005530378353003185
Seq00639+dnafountain_TATAT_middle	False	True	True	True	Seq00639	dnafountain_TATAT_middle	dnafountain	TATAT	Middle	Seq_anonymized_000789	1.0229416579302415	1.0034192051721158	1.0099645720673966	-0.006545366895280846
Seq06105+dnafountain_TATT_front	False	True	True	True	Seq06105	dnafountain_TATT_front	dnafountain	TATT	5' end	Seq_anonymized_000790	0.8341502241110744	1.0022128622604165	1.003873832528801	-0.0016609702683845207
Seq09033+dnafountain_AACA_front	False	True	True	True	Seq09033	dnafountain_AACA_front	dnafountain	AACA	5' end	Seq_anonymized_000801	0.7855899109328304	1.0023127807440988	0.9943914246828274	0.007921356061271423
Seq08219+dnafountain_GCAC_middle	False	True	True	True	Seq08219	dnafountain_GCAC_middle	dnafountain	GCAC	Middle	Seq_anonymized_000815	0.9583314836260616	0.9967613773170604	0.9949436579841728	0.0018177193328875463
Seq09668+dnafountain_TATT_back	False	True	True	True	Seq09668	dnafountain_TATT_back	dnafountain	TATT	3' end	Seq_anonymized_000820	0.739584326773608	0.9985405722885612	0.99719109594366	0.0013494763449012348
Seq04077+internal_TCGTGT_5ntfront	True	False	True	True	Seq04077	internal_TCGTGT_5ntfront	internal	TCGTGT	5' + 5 nt	Seq_anonymized_000824	1.2726460386544176	0.9689976741933496	1.0042526653849415	-0.03525499119159192
Seq03116+internal_CGTGTG_back	True	False	True	True	Seq03116	internal_CGTGTG_back	internal	CGTGTG	3' end	Seq_anonymized_000828	1.4040900424369709	0.984219505835898	1.0013600821321966	-0.017140576296298615
Seq00639+internal_CGTG_middle	True	False	True	True	Seq00639	internal_CGTG_middle	internal	CGTG	Middle	Seq_anonymized_000832	0.9456215213501584	1.009989900175669	1.0099645720673966	2.5328108272271166e-05
Seq08563+internal_GTCGTG_5ntback	True	False	True	True	Seq08563	internal_GTCGTG_5ntback	internal	GTCGTG	3' - 5 nt	Seq_anonymized_000833	1.281720062814433	0.9944611319071932	1.005663568995564	-0.011202437088370765
Seq05046+dnafountain_AACA_5ntback	False	True	True	True	Seq05046	dnafountain_AACA_5ntback	dnafountain	AACA	3' - 5 nt	Seq_anonymized_000834	0.7032045589387215	1.0074280324402174	0.9991747946061172	0.008253237834100147
Seq08563+dnafountain_AACA_middle	False	True	True	True	Seq08563	dnafountain_AACA_middle	dnafountain	AACA	Middle	Seq_anonymized_000840	1.0488329601349418	1.0029200000121674	1.005663568995564	-0.0027435689833965604
Seq03559+internal_TCGTGT_5ntback	True	False	True	True	Seq03559	internal_TCGTGT_5ntback	internal	TCGTGT	3' - 5 nt	Seq_anonymized_000849	2.351910271061444	1.0014175103715597	1.0005756070494982	0.0008419033220614658
Seq05656+dnafountain_GCAC_5ntfront	False	True	True	True	Seq05656	dnafountain_GCAC_5ntfront	dnafountain	GCAC	5' + 5 nt	Seq_anonymized_000863	0.7417718928792051	1.0064269491238755	1.002992488310071	0.0034344608138046073
Seq00639+dnafountain_TATA_back	False	True	True	True	Seq00639	dnafountain_TATA_back	dnafountain	TATA	3' end	Seq_anonymized_000873	1.0525477690228164	1.0014692180681568	1.0099645720673966	-0.00849535399923984
Seq02655+dnafountain_GCAC_back	False	True	True	True	Seq02655	dnafountain_GCAC_back	dnafountain	GCAC	3' end	Seq_anonymized_000875	0.9621378660145996	0.9997149573516538	0.9944854162943164	0.005229541057337417
Seq02110+internal_GTCGTG_5ntfront	True	False	True	True	Seq02110	internal_GTCGTG_5ntfront	internal	GTCGTG	5' + 5 nt	Seq_anonymized_000888	1.6064411398807477	0.9926342878751158	1.0057391498599946	-0.013104861984878813
Seq06105+internal_CGTGT_middle	True	False	True	True	Seq06105	internal_CGTGT_middle	internal	CGTGT	Middle	Seq_anonymized_000899	1.202945518953019	0.9978539575288956	1.003873832528801	-0.006019874999905417
Seq02085+internal_CGTG_5ntfront	True	False	True	True	Seq02085	internal_CGTG_5ntfront	internal	CGTG	5' + 5 nt	Seq_anonymized_000901	0.7268699667914276	1.0040392900921702	1.006347738926077	-0.0023084488339069065
Seq04077+internal_CGTG_front	True	False	True	True	Seq04077	internal_CGTG_front	internal	CGTG	5' end	Seq_anonymized_000903	1.153270285474505	1.0022943177548	1.0042526653849415	-0.001958347630141466
Seq03116+internal_CGTGTG_5ntback	True	False	True	True	Seq03116	internal_CGTGTG_5ntback	internal	CGTGTG	3' - 5 nt	Seq_anonymized_000909	0.9058553588910164	1.002936260560143	1.0013600821321966	0.0015761784279464397
Seq02110+dnafountain_GCAC_back	False	True	True	True	Seq02110	dnafountain_GCAC_back	dnafountain	GCAC	3' end	Seq_anonymized_000915	0.9604467809176728	1.0063223266278585	1.0057391498599946	0.0005831767678639022
Seq04769+internal_CGTG_back	True	False	True	True	Seq04769	internal_CGTG_back	internal	CGTG	3' end	Seq_anonymized_000919	0.8410351092312791	1.0014884389305827	1.0058111558658829	-0.004322716935300175
Seq02085+internal_GTCGTG_front	True	False	True	True	Seq02085	internal_GTCGTG_front	internal	GTCGTG	5' end	Seq_anonymized_000930	0.8364139858635933	0.9814921889455672	1.006347738926077	-0.024855549980509872
Seq03273+internal_CGTGTG_back	True	False	True	True	Seq03273	internal_CGTGTG_back	internal	CGTGTG	3' end	Seq_anonymized_000938	0.2031673519424196	0.964355048293002	1.0100225984475957	-0.04566755015459367
Seq09668+internal_CGTGT_middle	True	False	True	True	Seq09668	internal_CGTGT_middle	internal	CGTGT	Middle	Seq_anonymized_000945	0.8270090597949937	1.0011675596334515	0.99719109594366	0.003976463689791543
Seq00221+internal_GTCGTG_front	True	False	True	True	Seq00221	internal_GTCGTG_front	internal	GTCGTG	5' end	Seq_anonymized_000954	0.931097655209506	0.9587100099548608	1.0048911645036218	-0.04618115454876104
Seq03116+dnafountain_AACA_middle	False	True	True	True	Seq03116	dnafountain_AACA_middle	dnafountain	AACA	Middle	Seq_anonymized_000955	1.25410034380034	1.0013288138241825	1.0013600821321966	-3.126830801414293e-05
Seq00639+internal_GTCGTG_front	True	False	True	True	Seq00639	internal_GTCGTG_front	internal	GTCGTG	5' end	Seq_anonymized_000961	0.3978917696793788	0.9607435836095988	1.0099645720673966	-0.049220988457797876
Seq00036+internal_CGTGTG_5ntback	True	False	True	True	Seq00036	internal_CGTGTG_5ntback	internal	CGTGTG	3' - 5 nt	Seq_anonymized_000962	1.1497900599215112	0.9937711617046382	1.0081461518109016	-0.014374990106263419
Seq08524+internal_CGTGT_front	True	False	True	True	Seq08524	internal_CGTGT_front	internal	CGTGT	5' end	Seq_anonymized_000973	0.2774019483598369	0.9540008643798126	0.9997898815115832	-0.04578901713177064
Seq03116+dnafountain_TATAT_5ntfront	False	True	True	True	Seq03116	dnafountain_TATAT_5ntfront	dnafountain	TATAT	5' + 5 nt	Seq_anonymized_000975	1.664570490502005	1.0049022478164924	1.0013600821321966	0.0035421656842957727
Seq05046+internal_GTCGTG_middle	True	False	True	True	Seq05046	internal_GTCGTG_middle	internal	GTCGTG	Middle	Seq_anonymized_000976	0.8752740297830117	1.0026118674978908	0.9991747946061172	0.0034370728917735294
Seq00639+internal_CGTG_back	True	False	True	True	Seq00639	internal_CGTG_back	internal	CGTG	3' end	Seq_anonymized_000977	1.0068679496513238	0.9983836679013478	1.0099645720673966	-0.011580904166048844
Seq05019+dnafountain_GCAC_middle	False	True	True	True	Seq05019	dnafountain_GCAC_middle	dnafountain	GCAC	Middle	Seq_anonymized_000991	0.8342322636441705	1.0060352494512563	1.0019981530807929	0.0040370963704634555
Seq02110+internal_CGTG_front	True	False	True	True	Seq02110	internal_CGTG_front	internal	CGTG	5' end	Seq_anonymized_001016	1.5268770570276606	0.9916056300055236	1.0057391498599946	-0.014133519854470977
Seq02910+internal_CGTGT_front	True	False	True	True	Seq02910	internal_CGTGT_front	internal	CGTGT	5' end	Seq_anonymized_001020	2.19765819701586	0.9771660568256716	1.0074241123802192	-0.030258055554547636
Seq00582+dnafountain_GCAC_middle	False	True	True	True	Seq00582	dnafountain_GCAC_middle	dnafountain	GCAC	Middle	Seq_anonymized_001023	1.061360344700567	1.002286023411872	1.0050546412684374	-0.0027686178565653474
Seq02085+internal_CGTGTG_5ntback	True	False	True	True	Seq02085	internal_CGTGTG_5ntback	internal	CGTGTG	3' - 5 nt	Seq_anonymized_001054	1.033659289814802	0.9942883143347172	1.006347738926077	-0.01205942459135989
Seq08219+dnafountain_AACA_5ntfront	False	True	True	True	Seq08219	dnafountain_AACA_5ntfront	dnafountain	AACA	5' + 5 nt	Seq_anonymized_001067	1.1030667649626382	0.9953213146479436	0.9949436579841728	0.00037765666377076457
Seq02764+internal_CGTGTG_back	True	False	True	True	Seq02764	internal_CGTGTG_back	internal	CGTGTG	3' end	Seq_anonymized_001069	0.956154551176493	0.9967534974955216	1.0037400281649322	-0.006986530669410684
Seq01156+internal_GTCGTG_middle	True	False	True	True	Seq01156	internal_GTCGTG_middle	internal	GTCGTG	Middle	Seq_anonymized_001076	1.1990336462034223	0.9899426597740836	1.0020546714876075	-0.01211201171352394
Seq03559+internal_CGTGT_front	True	False	True	True	Seq03559	internal_CGTGT_front	internal	CGTGT	5' end	Seq_anonymized_001079	14.867094304635575	0.819267243999225	1.0005756070494982	-0.1813083630502732
Seq08061+dnafountain_AACA_back	False	True	True	True	Seq08061	dnafountain_AACA_back	dnafountain	AACA	3' end	Seq_anonymized_001099	1.0051557481883855	0.9949335111052132	1.00633414093439	-0.011400629829176778
Seq01053+internal_CGTG_middle	True	False	True	True	Seq01053	internal_CGTG_middle	internal	CGTG	Middle	Seq_anonymized_001111	0.8409389285391979	1.0033955439224564	1.0043482562803097	-0.0009527123578532137
Seq01053+internal_TCGTGT_5ntback	True	False	True	True	Seq01053	internal_TCGTGT_5ntback	internal	TCGTGT	3' - 5 nt	Seq_anonymized_001112	0.862196363830839	1.0043313892174206	1.0043482562803097	-1.6867062889058815e-05
Seq00999+internal_CGTG_back	True	False	True	True	Seq00999	internal_CGTG_back	internal	CGTG	3' end	Seq_anonymized_001120	2.215100441670021	0.9551526885359	1.005628528229774	-0.05047583969387415
Seq03116+dnafountain_TATT_front	False	True	True	True	Seq03116	dnafountain_TATT_front	dnafountain	TATT	5' end	Seq_anonymized_001131	1.365579336982545	0.9979774449780952	1.0013600821321966	-0.0033826371541014755
Seq01156+internal_TCGTGT_5ntfront	True	True	True	True	Seq01156	internal_TCGTGT_5ntfront	internal	TCGTGT	5' + 5 nt	Seq_anonymized_001133	2.7395919790491488	0.9372449319579887	1.0020546714876075	-0.06480973952961877
Seq09668+internal_CGTGTG_middle	True	False	True	True	Seq09668	internal_CGTGTG_middle	internal	CGTGTG	Middle	Seq_anonymized_001145	1.009816719691816	0.9957130029471296	0.99719109594366	-0.0014780929965303446
Seq02085+dnafountain_AACA_5ntfront	False	True	True	True	Seq02085	dnafountain_AACA_5ntfront	dnafountain	AACA	5' + 5 nt	Seq_anonymized_001157	0.6766279567043958	1.0084836080393556	1.006347738926077	0.0021358691132784546
Seq01955+internal_CGTGTG_front	True	False	True	True	Seq01955	internal_CGTGTG_front	internal	CGTGTG	5' end	Seq_anonymized_001164	1.111549210341363	0.9763623389649376	1.0089598773481678	-0.03259753838323021
Seq01820+dnafountain_AACA_5ntfront	False	True	True	True	Seq01820	dnafountain_AACA_5ntfront	dnafountain	AACA	5' + 5 nt	Seq_anonymized_001165	1.0755481251094308	1.0025958540879878	1.00493129258004	-0.0023354384920521998
Seq04297+internal_GTCGTG_back	True	False	True	True	Seq04297	internal_GTCGTG_back	internal	GTCGTG	3' end	Seq_anonymized_001166	0.8817601717027548	0.991041356648146	0.9990393691620172	-0.007998012513871222
Seq00582+dnafountain_AACA_back	False	True	True	True	Seq00582	dnafountain_AACA_back	dnafountain	AACA	3' end	Seq_anonymized_001167	0.867447308105643	1.0007532944225126	1.0050546412684374	-0.004301346845924758
Seq01053+internal_TCGTGT_5ntfront	True	False	True	True	Seq01053	internal_TCGTGT_5ntfront	internal	TCGTGT	5' + 5 nt	Seq_anonymized_001178	0.9412716992359426	0.9996992180592008	1.0043482562803097	-0.004649038221108848
Seq02910+dnafountain_TATT_middle	False	True	True	True	Seq02910	dnafountain_TATT_middle	dnafountain	TATT	Middle	Seq_anonymized_001203	1.092765001617276	1.0011155635023927	1.0074241123802192	-0.006308548877826503
Seq08061+internal_TCGTGT_5ntback	True	False	True	True	Seq08061	internal_TCGTGT_5ntback	internal	TCGTGT	3' - 5 nt	Seq_anonymized_001215	0.8696755179806234	0.998968808617124	1.00633414093439	-0.0073653323172659935
Seq09668+internal_CGTGT_5ntback	True	False	True	True	Seq09668	internal_CGTGT_5ntback	internal	CGTGT	3' - 5 nt	Seq_anonymized_001223	1.3365358676910852	0.9910686762395804	0.99719109594366	-0.0061224197040795625
Seq02655+dnafountain_TATT_5ntback	False	True	True	True	Seq02655	dnafountain_TATT_5ntback	dnafountain	TATT	3' - 5 nt	Seq_anonymized_001224	1.3268651148190644	0.9994428851892536	0.9944854162943164	0.0049574688949372
Seq09033+internal_CGTG_5ntback	True	False	True	True	Seq09033	internal_CGTG_5ntback	internal	CGTG	3' - 5 nt	Seq_anonymized_001225	1.054893169078915	0.9992867475099122	0.9943914246828274	0.004895322827084825
Seq01164+internal_CGTGT_5ntfront	True	False	True	True	Seq01164	internal_CGTGT_5ntfront	internal	CGTGT	5' + 5 nt	Seq_anonymized_001251	0.9696282651422438	0.9890566762393233	0.99669809483407	-0.007641418594746763
Seq05997+dnafountain_GCAC_front	False	True	True	True	Seq05997	dnafountain_GCAC_front	dnafountain	GCAC	5' end	Seq_anonymized_001257	0.8772190873182736	0.999278978598815	1.0017608804246532	-0.002481901825838184
Seq01293+dnafountain_TATT_middle	False	True	True	True	Seq01293	dnafountain_TATT_middle	dnafountain	TATT	Middle	Seq_anonymized_001267	0.9368883378897094	1.002166473575394	1.0021385156028175	2.7957972576375667e-05
Seq00221+dnafountain_TATA_front	False	True	True	True	Seq00221	dnafountain_TATA_front	dnafountain	TATA	5' end	Seq_anonymized_001271	1.0805252774705505	0.997216902690344	1.0048911645036218	-0.007674261813277794
Seq02110+internal_CGTGT_back	True	False	True	True	Seq02110	internal_CGTGT_back	internal	CGTGT	3' end	Seq_anonymized_001285	0.8286663422297738	0.9769342311803304	1.0057391498599946	-0.02880491867966417
Seq05019+dnafountain_TATAT_middle	False	True	True	True	Seq05019	dnafountain_TATAT_middle	dnafountain	TATAT	Middle	Seq_anonymized_001290	1.091917914842493	1.0006444712447538	1.0019981530807929	-0.0013536818360391223
Seq04769+dnafountain_TATA_middle	False	True	True	True	Seq04769	dnafountain_TATA_middle	dnafountain	TATA	Middle	Seq_anonymized_001293	1.2365123037205692	1.0002778281641749	1.0058111558658829	-0.005533327701708002
Seq00036+dnafountain_GCAC_5ntback	False	True	True	True	Seq00036	dnafountain_GCAC_5ntback	dnafountain	GCAC	3' - 5 nt	Seq_anonymized_001295	1.0709637010429776	1.005526733043335	1.0081461518109016	-0.0026194187675665503
Seq08563+dnafountain_TATT_middle	False	True	True	True	Seq08563	dnafountain_TATT_middle	dnafountain	TATT	Middle	Seq_anonymized_001297	1.1907544963063992	1.00011402135504	1.005663568995564	-0.005549547640524066
Seq01293+internal_CGTGTG_front	True	False	True	True	Seq01293	internal_CGTGTG_front	internal	CGTGTG	5' end	Seq_anonymized_001305	1.303896346388404	0.9694513163699832	1.0021385156028175	-0.03268719923283436
Seq03559+dnafountain_TATA_5ntfront	False	True	True	True	Seq03559	dnafountain_TATA_5ntfront	dnafountain	TATA	5' + 5 nt	Seq_anonymized_001320	1.235756825640609	1.002941895740109	1.0005756070494982	0.0023662886906108405
Seq02655+dnafountain_AACA_5ntfront	False	True	True	True	Seq02655	dnafountain_AACA_5ntfront	dnafountain	AACA	5' + 5 nt	Seq_anonymized_001325	0.8559418580192367	1.001834556787674	0.9944854162943164	0.007349140493357664
Seq00036+dnafountain_TATT_5ntback	False	True	True	True	Seq00036	dnafountain_TATT_5ntback	dnafountain	TATT	3' - 5 nt	Seq_anonymized_001328	1.20326955554141	1.0023101961043677	1.0081461518109016	-0.005835955706533946
Seq08524+internal_CGTGTG_5ntfront	True	False	True	True	Seq08524	internal_CGTGTG_5ntfront	internal	CGTGTG	5' + 5 nt	Seq_anonymized_001332	1.2840924992400995	0.979156637426574	0.9997898815115832	-0.020633244085009217
Seq03273+dnafountain_AACA_front	False	True	True	True	Seq03273	dnafountain_AACA_front	dnafountain	AACA	5' end	Seq_anonymized_001333	0.927801214549563	1.002504688240842	1.0100225984475957	-0.007517910206753742
Seq02085+dnafountain_GCAC_back	False	True	True	True	Seq02085	dnafountain_GCAC_back	dnafountain	GCAC	3' end	Seq_anonymized_001339	0.7174662706269909	1.0096181982500432	1.006347738926077	0.0032704593239660795
Seq03559+internal_CGTG_front	True	False	True	True	Seq03559	internal_CGTG_front	internal	CGTG	5' end	Seq_anonymized_001344	0.8644086052666882	1.0035609777146588	1.0005756070494982	0.0029853706651605805
Seq00036+internal_TCGTGT_back	True	False	True	True	Seq00036	internal_TCGTGT_back	internal	TCGTGT	3' end	Seq_anonymized_001347	0.9625321417191768	1.0039037090488214	1.0081461518109016	-0.00424244276208019
Seq05656+dnafountain_TATA_back	False	True	True	True	Seq05656	dnafountain_TATA_back	dnafountain	TATA	3' end	Seq_anonymized_001358	0.959896845954394	0.9991534179591394	1.002992488310071	-0.0038390703509315616
Seq01293+internal_GTCGTG_5ntback	True	False	True	True	Seq01293	internal_GTCGTG_5ntback	internal	GTCGTG	3' - 5 nt	Seq_anonymized_001364	0.9017518257053758	1.0032931597811707	1.0021385156028175	0.0011546441783532035
Seq04077+internal_GTCGTG_5ntback	True	False	True	True	Seq04077	internal_GTCGTG_5ntback	internal	GTCGTG	3' - 5 nt	Seq_anonymized_001367	0.8529806115996318	1.0049971188488758	1.0042526653849415	0.0007444534639342582
Seq05519+dnafountain_TATT_middle	False	True	True	True	Seq05519	dnafountain_TATT_middle	dnafountain	TATT	Middle	Seq_anonymized_001369	1.0089181275854855	0.9900048006336916	0.98540193925486	0.004602861378831591
Seq03559+internal_CGTG_middle	True	False	True	True	Seq03559	internal_CGTG_middle	internal	CGTG	Middle	Seq_anonymized_001394	1.0408209925929768	1.0041995472140723	1.0005756070494982	0.0036239401645741243
Seq07376+internal_GTCGTG_middle	True	True	True	True	Seq07376	internal_GTCGTG_middle	internal	GTCGTG	Middle	Seq_anonymized_001399	0.91978915423633	1.0061727857987317	1.011892419090712	-0.0057196332919802195
Seq01955+internal_TCGTGT_middle	True	False	True	True	Seq01955	internal_TCGTGT_middle	internal	TCGTGT	Middle	Seq_anonymized_001401	0.9109425953557314	1.0050068132858865	1.0089598773481678	-0.003953064062281353
Seq09668+dnafountain_TATT_5ntfront	False	True	True	True	Seq09668	dnafountain_TATT_5ntfront	dnafountain	TATT	5' + 5 nt	Seq_anonymized_001406	1.1373765603181478	1.0001118647461102	0.99719109594366	0.002920768802450291
Seq05656+internal_GTCGTG_middle	True	False	True	True	Seq05656	internal_GTCGTG_middle	internal	GTCGTG	Middle	Seq_anonymized_001418	0.8333572388152554	1.007666687320987	1.002992488310071	0.004674199010916036
Seq05019+dnafountain_TATT_middle	False	True	True	True	Seq05019	dnafountain_TATT_middle	dnafountain	TATT	Middle	Seq_anonymized_001422	0.9040042903732058	0.998099010670998	1.0019981530807929	-0.0038991424097948313
Seq00999+dnafountain_AACA_middle	False	True	True	True	Seq00999	dnafountain_AACA_middle	dnafountain	AACA	Middle	Seq_anonymized_001423	0.7337049453444151	1.0066452812498807	1.005628528229774	0.00101675302010662
Seq02655+internal_CGTGTG_5ntback	True	False	True	True	Seq02655	internal_CGTGTG_5ntback	internal	CGTGTG	3' - 5 nt	Seq_anonymized_001429	1.2787081659355677	0.9871220878366403	0.9944854162943164	-0.007363328457676066
Seq03559+internal_GTCGTG_5ntback	True	False	True	True	Seq03559	internal_GTCGTG_5ntback	internal	GTCGTG	3' - 5 nt	Seq_anonymized_001435	1.2096330365717876	0.9989921465875734	1.0005756070494982	-0.0015834604619248127
Seq08654+dnafountain_TATT_5ntfront	False	True	True	True	Seq08654	dnafountain_TATT_5ntfront	dnafountain	TATT	5' + 5 nt	Seq_anonymized_001437	1.41860888539744	0.9895781091818644	0.9991532425529835	-0.009575133371119149
Seq00221+internal_TCGTGT_5ntback	True	False	True	True	Seq00221	internal_TCGTGT_5ntback	internal	TCGTGT	3' - 5 nt	Seq_anonymized_001445	0.7031704363044485	1.0024556329970906	1.0048911645036218	-0.0024355315065311967
Seq01293+internal_CGTGT_5ntfront	True	False	True	True	Seq01293	internal_CGTGT_5ntfront	internal	CGTGT	5' + 5 nt	Seq_anonymized_001455	0.6710517700156835	1.0053612983602442	1.0021385156028175	0.003222782757426712
Seq01164+internal_CGTGTG_middle	True	False	True	True	Seq01164	internal_CGTGTG_middle	internal	CGTGTG	Middle	Seq_anonymized_001465	2.4043011734100155	1.0025487285709478	0.99669809483407	0.005850633736877775
Seq08219+internal_TCGTGT_front	True	False	True	True	Seq08219	internal_TCGTGT_front	internal	TCGTGT	5' end	Seq_anonymized_001467	1.2731715605567278	0.9653689948542564	0.9949436579841728	-0.029574663129916412
Seq05519+dnafountain_GCAC_5ntfront	False	True	True	True	Seq05519	dnafountain_GCAC_5ntfront	dnafountain	GCAC	5' + 5 nt	Seq_anonymized_001475	1.6704608031903192	0.9917491851590882	0.98540193925486	0.006347245904228194
Seq08654+internal_GTCGTG_back	True	False	True	True	Seq08654	internal_GTCGTG_back	internal	GTCGTG	3' end	Seq_anonymized_001491	1.0767164599341532	0.9840991722527034	0.9991532425529835	-0.015054070300280165
Seq05997+internal_CGTGTG_middle	True	False	True	True	Seq05997	internal_CGTGTG_middle	internal	CGTGTG	Middle	Seq_anonymized_001493	1.3946605461482784	1.0013271607018397	1.0017608804246532	-0.0004337197228134748
Seq04077+dnafountain_GCAC_5ntfront	False	True	True	True	Seq04077	dnafountain_GCAC_5ntfront	dnafountain	GCAC	5' + 5 nt	Seq_anonymized_001498	0.8306521319123864	1.01083887701354	1.0042526653849415	0.006586211628598404
Seq01293+internal_GTCGTG_middle	True	False	True	True	Seq01293	internal_GTCGTG_middle	internal	GTCGTG	Middle	Seq_anonymized_001502	0.8719018916569035	1.0026807658512065	1.0021385156028175	0.0005422502483889424
Seq00036+dnafountain_AACA_back	False	True	True	True	Seq00036	dnafountain_AACA_back	dnafountain	AACA	3' end	Seq_anonymized_001504	1.0661429876218111	1.003718261543376	1.0081461518109016	-0.004427890267525658
Seq04769+dnafountain_TATAT_front	False	True	True	True	Seq04769	dnafountain_TATAT_front	dnafountain	TATAT	5' end	Seq_anonymized_001512	1.13180942411748	0.998507024904038	1.0058111558658829	-0.007304130961844901
Seq08335+internal_CGTG_5ntback	True	False	True	True	Seq08335	internal_CGTG_5ntback	internal	CGTG	3' - 5 nt	Seq_anonymized_001514	1.2080509337892675	0.988285592237663	0.985437141421232	0.0028484508164310363
Seq05033+internal_GTCGTG_front	True	False	True	True	Seq05033	internal_GTCGTG_front	internal	GTCGTG	5' end	Seq_anonymized_001527	0.9573948647624884	0.950545672189571	1.0012378073567545	-0.050692135167183516
Seq08654+internal_CGTGTG_5ntback	True	False	True	True	Seq08654	internal_CGTGTG_5ntback	internal	CGTGTG	3' - 5 nt	Seq_anonymized_001528	0.8288106168879212	0.9924277391223312	0.9991532425529835	-0.006725503430652369
Seq00582+internal_CGTGT_front	True	False	True	True	Seq00582	internal_CGTGT_front	internal	CGTGT	5' end	Seq_anonymized_001536	3.449604310731469	0.8771328596439198	1.0050546412684374	-0.1279217816245175
Seq02085+internal_CGTG_back	True	False	True	True	Seq02085	internal_CGTG_back	internal	CGTG	3' end	Seq_anonymized_001537	1.223542089198968	0.9962301624559414	1.006347738926077	-0.01011757647013567
Seq04297+dnafountain_AACA_front	False	True	True	True	Seq04297	dnafountain_AACA_front	dnafountain	AACA	5' end	Seq_anonymized_001549	1.0539158927554744	1.001059865228188	0.9990393691620172	0.0020204960661707183
Seq08654+internal_TCGTGT_5ntfront	True	False	True	True	Seq08654	internal_TCGTGT_5ntfront	internal	TCGTGT	5' + 5 nt	Seq_anonymized_001551	1.7205347687760066	0.9551814230075484	0.9991532425529835	-0.043971819545435165
Seq01156+dnafountain_TATAT_5ntback	False	True	True	True	Seq01156	dnafountain_TATAT_5ntback	dnafountain	TATAT	3' - 5 nt	Seq_anonymized_001558	0.9538082405021052	0.9977514926621396	1.0020546714876075	-0.004303178825467935
Seq05033+dnafountain_TATAT_middle	False	True	True	True	Seq05033	dnafountain_TATAT_middle	dnafountain	TATAT	Middle	Seq_anonymized_001572	0.8708176715154957	1.0026636341553434	1.0012378073567545	0.0014258267985889361
Seq01164+dnafountain_TATA_middle	False	True	True	True	Seq01164	dnafountain_TATA_middle	dnafountain	TATA	Middle	Seq_anonymized_001587	1.3086529066754078	0.997239208966466	0.99669809483407	0.0005411141323959923
Seq01955+dnafountain_TATA_middle	False	True	True	True	Seq01955	dnafountain_TATA_middle	dnafountain	TATA	Middle	Seq_anonymized_001590	0.8478427941296722	1.0068338780851345	1.0089598773481678	-0.0021259992630333624
Seq00221+dnafountain_TATA_5ntfront	False	True	True	True	Seq00221	dnafountain_TATA_5ntfront	dnafountain	TATA	5' + 5 nt	Seq_anonymized_001598	1.060175647786583	0.9978816541867024	1.0048911645036218	-0.007009510316919432
Seq08219+internal_TCGTGT_back	True	False	True	True	Seq08219	internal_TCGTGT_back	internal	TCGTGT	3' end	Seq_anonymized_001599	1.2194087037519026	0.9835625261306052	0.9949436579841728	-0.011381131853567594
Seq05656+dnafountain_AACA_middle	False	True	True	True	Seq05656	dnafountain_AACA_middle	dnafountain	AACA	Middle	Seq_anonymized_001602	0.9378091079725333	0.9987473299216646	1.002992488310071	-0.004245158388406334
Seq08219+dnafountain_TATAT_5ntback	False	True	True	True	Seq08219	dnafountain_TATAT_5ntback	dnafountain	TATAT	3' - 5 nt	Seq_anonymized_001616	0.9064636674448124	1.0011993026411123	0.9949436579841728	0.0062556446569395074
Seq08115+internal_CGTG_5ntback	True	False	True	True	Seq08115	internal_CGTG_5ntback	internal	CGTG	3' - 5 nt	Seq_anonymized_001625	0.9339143673694617	1.0054708176962273	1.0085130297054892	-0.003042212009261913
Seq08524+dnafountain_TATT_5ntfront	False	True	True	True	Seq08524	dnafountain_TATT_5ntfront	dnafountain	TATT	5' + 5 nt	Seq_anonymized_001643	0.694358527855003	1.0024660747127376	0.9997898815115832	0.00267619320115442
Seq08061+internal_CGTGT_middle	True	False	True	True	Seq08061	internal_CGTGT_middle	internal	CGTGT	Middle	Seq_anonymized_001644	0.3790864467504045	1.0052496322483446	1.00633414093439	-0.0010845086860453712
Seq05033+dnafountain_TATT_5ntback	False	True	True	True	Seq05033	dnafountain_TATT_5ntback	dnafountain	TATT	3' - 5 nt	Seq_anonymized_001649	0.937547049859992	1.004855339743248	1.0012378073567545	0.0036175323864935383
Seq04297+internal_CGTG_5ntfront	True	False	True	True	Seq04297	internal_CGTG_5ntfront	internal	CGTG	5' + 5 nt	Seq_anonymized_001650	0.666408770859862	1.0061596700113629	0.9990393691620172	0.007120300849345673
Seq01820+dnafountain_AACA_5ntback	False	True	True	True	Seq01820	dnafountain_AACA_5ntback	dnafountain	AACA	3' - 5 nt	Seq_anonymized_001655	1.3263155890794904	1.0004370069197996	1.00493129258004	-0.004494285660240349
Seq06105+internal_CGTGTG_front	True	False	True	True	Seq06105	internal_CGTGTG_front	internal	CGTGTG	5' end	Seq_anonymized_001658	1.0253327194157404	0.9782598371182482	1.003873832528801	-0.02561399541055287
Seq01293+dnafountain_AACA_back	False	True	True	True	Seq01293	dnafountain_AACA_back	dnafountain	AACA	3' end	Seq_anonymized_001661	0.871618022657157	1.0025821697457382	1.0021385156028175	0.00044365414292069083
Seq05519+dnafountain_TATA_5ntfront	False	True	True	True	Seq05519	dnafountain_TATA_5ntfront	dnafountain	TATA	5' + 5 nt	Seq_anonymized_001668	0.9066002632805972	0.9936139470550284	0.98540193925486	0.008212007800168397
Seq05046+dnafountain_AACA_middle	False	True	True	True	Seq05046	dnafountain_AACA_middle	dnafountain	AACA	Middle	Seq_anonymized_001671	0.9440478379923016	1.0024025513411092	0.9991747946061172	0.0032277567349919822
Seq02910+internal_CGTGT_back	True	False	True	True	Seq02910	internal_CGTGT_back	internal	CGTGT	3' end	Seq_anonymized_001676	0.3818276926804126	0.963098561466465	1.0074241123802192	-0.04432555091375423
Seq04077+dnafountain_AACA_middle	False	True	True	True	Seq04077	dnafountain_AACA_middle	dnafountain	AACA	Middle	Seq_anonymized_001681	1.0059395567883649	1.005730283750521	1.0042526653849415	0.0014776183655795805
Seq08654+internal_CGTG_back	True	False	True	True	Seq08654	internal_CGTG_back	internal	CGTG	3' end	Seq_anonymized_001692	0.9185342845823996	0.9949465971811406	0.9991532425529835	-0.004206645371842899
Seq02110+dnafountain_TATA_middle	False	True	True	True	Seq02110	dnafountain_TATA_middle	dnafountain	TATA	Middle	Seq_anonymized_001695	1.3851634534263095	0.9995146908900424	1.0057391498599946	-0.006224458969952162
Seq01293+dnafountain_GCAC_5ntfront	False	True	True	True	Seq01293	dnafountain_GCAC_5ntfront	dnafountain	GCAC	5' + 5 nt	Seq_anonymized_001697	1.0294616750236831	1.0025724406002992	1.0021385156028175	0.00043392499748162727
Seq04769+dnafountain_TATAT_5ntback	False	True	True	True	Seq04769	dnafountain_TATAT_5ntback	dnafountain	TATAT	3' - 5 nt	Seq_anonymized_001718	0.9603592865468332	1.0060327235521598	1.0058111558658829	0.00022156768627690226
Seq09033+dnafountain_TATAT_back	False	True	True	True	Seq09033	dnafountain_TATAT_back	dnafountain	TATAT	3' end	Seq_anonymized_001728	0.9547716789585152	0.9989199273186524	0.9943914246828274	0.004528502635825049
Seq05046+internal_TCGTGT_back	True	False	True	True	Seq05046	internal_TCGTGT_back	internal	TCGTGT	3' end	Seq_anonymized_001737	0.8528283591627395	0.9984323278241544	0.9991747946061172	-0.0007424667819628805
Seq08335+dnafountain_TATT_5ntback	False	True	True	True	Seq08335	dnafountain_TATT_5ntback	dnafountain	TATT	3' - 5 nt	Seq_anonymized_001744	0.9776491266600535	0.9909698274574094	0.985437141421232	0.005532686036177403
Seq05033+dnafountain_GCAC_middle	False	True	True	True	Seq05033	dnafountain_GCAC_middle	dnafountain	GCAC	Middle	Seq_anonymized_001754	1.252322007744167	1.0051065365155496	1.0012378073567545	0.0038687291587951034
Seq01293+internal_TCGTGT_front	True	False	True	True	Seq01293	internal_TCGTGT_front	internal	TCGTGT	5' end	Seq_anonymized_001759	1.3858686487934002	0.9660002136064876	1.0021385156028175	-0.03613830199632995
Seq02655+dnafountain_AACA_front	False	True	True	True	Seq02655	dnafountain_AACA_front	dnafountain	AACA	5' end	Seq_anonymized_001777	0.9350602925365256	1.0048208369418496	0.9944854162943164	0.010335420647533233
Seq01164+internal_GTCGTG_middle	True	False	True	True	Seq01164	internal_GTCGTG_middle	internal	GTCGTG	Middle	Seq_anonymized_001782	1.0110984963029082	1.0039890780727907	0.99669809483407	0.007290983238720683
Seq05519+dnafountain_TATA_front	False	True	True	True	Seq05519	dnafountain_TATA_front	dnafountain	TATA	5' end	Seq_anonymized_001790	0.8026111300921392	0.9945497916401584	0.98540193925486	0.009147852385298472
Seq08654+internal_CGTGT_5ntback	True	False	True	True	Seq08654	internal_CGTGT_5ntback	internal	CGTGT	3' - 5 nt	Seq_anonymized_001799	0.71495759576134	0.9988921559438254	0.9991532425529835	-0.0002610866091581343
Seq01955+dnafountain_TATT_5ntback	False	True	True	True	Seq01955	dnafountain_TATT_5ntback	dnafountain	TATT	3' - 5 nt	Seq_anonymized_001804	0.6518714851162628	1.0062496691350342	1.0089598773481678	-0.0027102082131336136
Seq05519+dnafountain_TATT_5ntfront	False	True	True	True	Seq05519	dnafountain_TATT_5ntfront	dnafountain	TATT	5' + 5 nt	Seq_anonymized_001805	1.1368819874941447	0.9955885689652466	0.98540193925486	0.010186629710386641
Seq01293+internal_CGTGT_back	True	False	True	True	Seq01293	internal_CGTGT_back	internal	CGTGT	3' end	Seq_anonymized_001810	1.3529076242767475	0.9842143851362338	1.0021385156028175	-0.0179241304665837
Seq06105+dnafountain_GCAC_5ntback	False	True	True	True	Seq06105	dnafountain_GCAC_5ntback	dnafountain	GCAC	3' - 5 nt	Seq_anonymized_001825	1.0130271427762667	0.9975966692651126	1.003873832528801	-0.0062771632636884345
Seq03116+dnafountain_TATA_5ntback	False	True	True	True	Seq03116	dnafountain_TATA_5ntback	dnafountain	TATA	3' - 5 nt	Seq_anonymized_001827	0.6180157804622999	1.0093290738277012	1.0013600821321966	0.00796899169550458
Seq02910+internal_TCGTGT_front	True	False	True	True	Seq02910	internal_TCGTGT_front	internal	TCGTGT	5' end	Seq_anonymized_001834	0.9022563080116124	0.979522422838276	1.0074241123802192	-0.027901689541943275
Seq02110+dnafountain_AACA_front	False	True	True	True	Seq02110	dnafountain_AACA_front	dnafountain	AACA	5' end	Seq_anonymized_001842	1.2366009780687408	0.9984655917193734	1.0057391498599946	-0.007273558140621139
Seq05046+internal_CGTGTG_back	True	False	True	True	Seq05046	internal_CGTGTG_back	internal	CGTGTG	3' end	Seq_anonymized_001847	0.8678185692658222	0.9937740758119354	0.9991747946061172	-0.0054007187941818025
Seq05046+internal_CGTGTG_front	True	False	True	True	Seq05046	internal_CGTGTG_front	internal	CGTGTG	5' end	Seq_anonymized_001852	3.741731364364543	0.967130929232774	0.9991747946061172	-0.03204386537334325
Seq08061+dnafountain_TATT_middle	False	True	True	True	Seq08061	dnafountain_TATT_middle	dnafountain	TATT	Middle	Seq_anonymized_001870	0.7356102139529933	1.0021210115526753	1.00633414093439	-0.0042131293817146975
Seq08061+dnafountain_TATA_5ntfront	False	True	True	True	Seq08061	dnafountain_TATA_5ntfront	dnafountain	TATA	5' + 5 nt	Seq_anonymized_001871	0.7218326766200438	1.0046142301978978	1.00633414093439	-0.0017199107364922472
Seq00036+internal_CGTG_5ntback	True	False	True	True	Seq00036	internal_CGTG_5ntback	internal	CGTG	3' - 5 nt	Seq_anonymized_001874	1.2458916509667337	1.002533945193645	1.0081461518109016	-0.005612206617256588
Seq00036+internal_GTCGTG_middle	True	False	True	True	Seq00036	internal_GTCGTG_middle	internal	GTCGTG	Middle	Seq_anonymized_001877	1.584559499555727	1.0020475819746224	1.0081461518109016	-0.006098569836279211
Seq00582+dnafountain_TATAT_5ntback	False	True	True	True	Seq00582	dnafountain_TATAT_5ntback	dnafountain	TATAT	3' - 5 nt	Seq_anonymized_001881	1.01256992314997	1.002430456552221	1.0050546412684374	-0.0026241847162162824
Seq08524+internal_CGTGT_5ntfront	True	False	True	True	Seq08524	internal_CGTGT_5ntfront	internal	CGTGT	5' + 5 nt	Seq_anonymized_001891	1.3499241522320409	0.9840928226379294	0.9997898815115832	-0.015697058873653802
Seq05519+internal_TCGTGT_back	True	False	True	True	Seq05519	internal_TCGTGT_back	internal	TCGTGT	3' end	Seq_anonymized_001893	2.090257334754016	0.9962171710344032	0.98540193925486	0.010815231779543244
Seq01156+dnafountain_TATA_front	False	True	True	True	Seq01156	dnafountain_TATA_front	dnafountain	TATA	5' end	Seq_anonymized_001898	0.9571556547346664	0.9979667853812814	1.0020546714876075	-0.004087886106326155
Seq08524+internal_CGTG_5ntback	True	False	True	True	Seq08524	internal_CGTG_5ntback	internal	CGTG	3' - 5 nt	Seq_anonymized_001906	0.5937719044501278	0.9884103766759214	0.9997898815115832	-0.011379504835661858
Seq05046+dnafountain_TATT_5ntback	False	True	True	True	Seq05046	dnafountain_TATT_5ntback	dnafountain	TATT	3' - 5 nt	Seq_anonymized_001910	0.8501121742428769	1.0015018680566756	0.9991747946061172	0.0023270734505583812
Seq01164+dnafountain_GCAC_middle	False	True	True	True	Seq01164	dnafountain_GCAC_middle	dnafountain	GCAC	Middle	Seq_anonymized_001915	1.0427868624733736	1.0049469427543911	0.99669809483407	0.0082488479203211
Seq08219+dnafountain_AACA_front	False	True	True	True	Seq08219	dnafountain_AACA_front	dnafountain	AACA	5' end	Seq_anonymized_001917	0.897673944701503	1.0008555045454888	0.9949436579841728	0.0059118465613159366
Seq00036+internal_CGTGTG_back	True	False	True	True	Seq00036	internal_CGTGTG_back	internal	CGTGTG	3' end	Seq_anonymized_001922	0.924462044994078	1.0001381244228336	1.0081461518109016	-0.00800802738806805
Seq08335+internal_GTCGTG_back	True	False	True	True	Seq08335	internal_GTCGTG_back	internal	GTCGTG	3' end	Seq_anonymized_001923	0.9307043198007072	0.9921918014775588	0.985437141421232	0.0067546600563268555
Seq04077+dnafountain_TATT_5ntfront	False	True	True	True	Seq04077	dnafountain_TATT_5ntfront	dnafountain	TATT	5' + 5 nt	Seq_anonymized_001935	0.701108411006721	1.0078134618051495	1.0042526653849415	0.0035607964202080122
Seq02764+internal_CGTG_middle	True	False	True	True	Seq02764	internal_CGTG_middle	internal	CGTG	Middle	Seq_anonymized_001939	1.0525225567727936	0.998337414755285	1.0037400281649322	-0.005402613409647206
Seq05019+dnafountain_TATT_back	False	True	True	True	Seq05019	dnafountain_TATT_back	dnafountain	TATT	3' end	Seq_anonymized_001945	1.239247379582493	0.9992387856729052	1.0019981530807929	-0.002759367407887625
Seq02910+internal_GTCGTG_back	True	False	True	True	Seq02910	internal_GTCGTG_back	internal	GTCGTG	3' end	Seq_anonymized_001969	1.6307128709063867	0.9919369862091132	1.0074241123802192	-0.015487126171106036
Seq05019+dnafountain_GCAC_5ntfront	False	True	True	True	Seq05019	dnafountain_GCAC_5ntfront	dnafountain	GCAC	5' + 5 nt	Seq_anonymized_001975	1.0175277295293363	1.0032608537106114	1.0019981530807929	0.0012627006298184806
Seq00036+dnafountain_GCAC_middle	False	True	True	True	Seq00036	dnafountain_GCAC_middle	dnafountain	GCAC	Middle	Seq_anonymized_001983	0.9985199582772164	1.0029023144586444	1.0081461518109016	-0.005243837352257197
Seq04769+dnafountain_TATAT_back	False	True	True	True	Seq04769	dnafountain_TATAT_back	dnafountain	TATAT	3' end	Seq_anonymized_001984	1.0855057926368452	1.0030497315568996	1.0058111558658829	-0.0027614243089832957
Seq08654+dnafountain_TATAT_back	False	True	True	True	Seq08654	dnafountain_TATAT_back	dnafountain	TATAT	3' end	Seq_anonymized_001998	1.1685427616502229	0.9932688558792704	0.9991532425529835	-0.00588438667371316
Seq08563+internal_GTCGTG_5ntfront	True	False	True	True	Seq08563	internal_GTCGTG_5ntfront	internal	GTCGTG	5' + 5 nt	Seq_anonymized_001999	1.0926790788131395	0.9998387024577012	1.005663568995564	-0.0058248665378627384
Seq08654+internal_CGTG_5ntback	True	False	True	True	Seq08654	internal_CGTG_5ntback	internal	CGTG	3' - 5 nt	Seq_anonymized_002002	1.0646878796491102	1.000731266539214	0.9991532425529835	0.0015780239862305256
Seq05519+internal_TCGTGT_middle	True	False	True	True	Seq05519	internal_TCGTGT_middle	internal	TCGTGT	Middle	Seq_anonymized_002004	1.057825899252048	0.9882368831473548	0.98540193925486	0.0028349438924948345
Seq05997+dnafountain_AACA_back	False	True	True	True	Seq05997	dnafountain_AACA_back	dnafountain	AACA	3' end	Seq_anonymized_002006	0.8133656985304888	1.001995151952223	1.0017608804246532	0.00023427152756982927
Seq03559+internal_TCGTGT_front	True	False	True	True	Seq03559	internal_TCGTGT_front	internal	TCGTGT	5' end	Seq_anonymized_002009	0.4613466426467026	0.9636847182218063	1.0005756070494982	-0.03689088882769187
Seq02655+dnafountain_TATA_5ntfront	False	True	True	True	Seq02655	dnafountain_TATA_5ntfront	dnafountain	TATA	5' + 5 nt	Seq_anonymized_002010	1.0404949615242425	0.999715264244174	0.9944854162943164	0.005229847949857591
Seq02655+dnafountain_TATT_back	False	True	True	True	Seq02655	dnafountain_TATT_back	dnafountain	TATT	3' end	Seq_anonymized_002013	1.0502220254510786	0.995363072939276	0.9944854162943164	0.0008776566449595347
Seq01156+dnafountain_TATT_front	False	True	True	True	Seq01156	dnafountain_TATT_front	dnafountain	TATT	5' end	Seq_anonymized_002031	0.8345396093074688	1.000586555080141	1.0020546714876075	-0.0014681164074665798
Seq01156+dnafountain_GCAC_back	False	True	True	True	Seq01156	dnafountain_GCAC_back	dnafountain	GCAC	3' end	Seq_anonymized_002032	0.7549394107953503	1.0030200285541315	1.0020546714876075	0.0009653570665240085
Seq09033+internal_CGTGT_back	True	False	True	True	Seq09033	internal_CGTGT_back	internal	CGTGT	3' end	Seq_anonymized_002037	1.0223541553076814	0.9928748739089676	0.9943914246828274	-0.001516550773859815
Seq01293+dnafountain_TATAT_5ntback	False	True	True	True	Seq01293	dnafountain_TATAT_5ntback	dnafountain	TATAT	3' - 5 nt	Seq_anonymized_002038	0.7719346891535611	1.0012336968819424	1.0021385156028175	-0.0009048187208751113
Seq06035+dnafountain_TATT_back	False	True	True	True	Seq06035	dnafountain_TATT_back	dnafountain	TATT	3' end	Seq_anonymized_002039	0.8147569292442918	1.0017699716010129	1.0078298516769064	-0.006059880075893531
Seq08219+internal_TCGTGT_5ntback	True	False	True	True	Seq08219	internal_TCGTGT_5ntback	internal	TCGTGT	3' - 5 nt	Seq_anonymized_002040	1.1484449895669702	0.9960581442454448	0.9949436579841728	0.0011144862612719741
Seq08115+internal_CGTGT_front	True	False	True	True	Seq08115	internal_CGTGT_front	internal	CGTGT	5' end	Seq_anonymized_002045	0.7539707402266176	0.9867560671292342	1.0085130297054892	-0.021756962576254923
Seq05019+internal_CGTGTG_5ntback	True	False	True	True	Seq05019	internal_CGTGTG_5ntback	internal	CGTGTG	3' - 5 nt	Seq_anonymized_002046	0.9260135227262868	1.0038692037340573	1.0019981530807929	0.0018710506532644278
Seq05019+dnafountain_AACA_5ntfront	False	True	True	True	Seq05019	dnafountain_AACA_5ntfront	dnafountain	AACA	5' + 5 nt	Seq_anonymized_002055	1.1233558262040244	0.9966498259347768	1.0019981530807929	-0.005348327146016074
Seq02910+internal_GTCGTG_middle	True	False	True	True	Seq02910	internal_GTCGTG_middle	internal	GTCGTG	Middle	Seq_anonymized_002060	1.1119494795513982	0.9989154499185284	1.0074241123802192	-0.008508662461690797
Seq05997+dnafountain_TATT_5ntfront	False	True	True	True	Seq05997	dnafountain_TATT_5ntfront	dnafountain	TATT	5' + 5 nt	Seq_anonymized_002062	0.998909337149006	0.9991129354126284	1.0017608804246532	-0.0026479450120248105
Seq03559+internal_TCGTGT_5ntfront	True	False	True	True	Seq03559	internal_TCGTGT_5ntfront	internal	TCGTGT	5' + 5 nt	Seq_anonymized_002069	2.880549660208767	0.9558815914526873	1.0005756070494982	-0.044694015596810965
Seq03559+dnafountain_TATAT_5ntback	False	True	True	True	Seq03559	dnafountain_TATAT_5ntback	dnafountain	TATAT	3' - 5 nt	Seq_anonymized_002073	1.257462765841295	1.000296574769836	1.0005756070494982	-0.0002790322796621947
Seq01820+dnafountain_TATA_front	False	True	True	True	Seq01820	dnafountain_TATA_front	dnafountain	TATA	5' end	Seq_anonymized_002076	0.9357070892115652	1.002251867835162	1.00493129258004	-0.002679424744878034
Seq09668+dnafountain_GCAC_back	False	True	True	True	Seq09668	dnafountain_GCAC_back	dnafountain	GCAC	3' end	Seq_anonymized_002078	0.7297521311797478	1.0073180798958703	0.99719109594366	0.010126983952210344
Seq04769+dnafountain_TATT_5ntfront	False	True	True	True	Seq04769	dnafountain_TATT_5ntfront	dnafountain	TATT	5' + 5 nt	Seq_anonymized_002085	0.9853680208588704	1.0037040657758565	1.0058111558658829	-0.002107090090026409
Seq05019+dnafountain_TATA_back	False	True	True	True	Seq05019	dnafountain_TATA_back	dnafountain	TATA	3' end	Seq_anonymized_002094	1.0567243851096968	0.9986252830673624	1.0019981530807929	-0.0033728700134304512
Seq04769+dnafountain_GCAC_back	False	True	True	True	Seq04769	dnafountain_GCAC_back	dnafountain	GCAC	3' end	Seq_anonymized_002095	0.9689846039839694	1.0019838980848708	1.0058111558658829	-0.0038272577810121167
Seq08335+internal_CGTGTG_back	True	False	True	True	Seq08335	internal_CGTGTG_back	internal	CGTGTG	3' end	Seq_anonymized_002098	0.8766136344215493	0.9966612144906716	0.985437141421232	0.011224073069439622
Seq01156+internal_GTCGTG_5ntfront	True	False	True	True	Seq01156	internal_GTCGTG_5ntfront	internal	GTCGTG	5' + 5 nt	Seq_anonymized_002107	1.3703651210400167	0.9764208873458396	1.0020546714876075	-0.025633784141767868
Seq05997+dnafountain_TATA_5ntfront	False	True	True	True	Seq05997	dnafountain_TATA_5ntfront	dnafountain	TATA	5' + 5 nt	Seq_anonymized_002138	1.3089674810568437	0.9979822898705174	1.0017608804246532	-0.0037785905541357634
Seq06035+dnafountain_AACA_middle	False	True	True	True	Seq06035	dnafountain_AACA_middle	dnafountain	AACA	Middle	Seq_anonymized_002144	0.636348998750979	1.0102095840179175	1.0078298516769064	0.002379732341011076
Seq05019+dnafountain_AACA_5ntback	False	True	True	True	Seq05019	dnafountain_AACA_5ntback	dnafountain	AACA	3' - 5 nt	Seq_anonymized_002157	0.8320185149435684	1.0026418576195943	1.0019981530807929	0.0006437045388014706
Seq08115+dnafountain_GCAC_5ntback	False	True	True	True	Seq08115	dnafountain_GCAC_5ntback	dnafountain	GCAC	3' - 5 nt	Seq_anonymized_002161	0.7863995736650361	1.0091286007401727	1.0085130297054892	0.0006155710346835708
Seq09668+dnafountain_TATA_5ntfront	False	True	True	True	Seq09668	dnafountain_TATA_5ntfront	dnafountain	TATA	5' + 5 nt	Seq_anonymized_002167	0.8306783583752003	0.9990417484833438	0.99719109594366	0.0018506525396838613
Seq00221+dnafountain_TATA_5ntback	False	True	True	True	Seq00221	dnafountain_TATA_5ntback	dnafountain	TATA	3' - 5 nt	Seq_anonymized_002172	0.9735337213593768	1.001749451664068	1.0048911645036218	-0.0031417128395538896
Seq05997+dnafountain_TATA_front	False	True	True	True	Seq05997	dnafountain_TATA_front	dnafountain	TATA	5' end	Seq_anonymized_002179	1.0581252311108622	1.001053749234842	1.0017608804246532	-0.0007071311898112498
Seq02910+internal_GTCGTG_5ntback	True	False	True	True	Seq02910	internal_GTCGTG_5ntback	internal	GTCGTG	3' - 5 nt	Seq_anonymized_002191	1.136122806021798	0.9930129025670936	1.0074241123802192	-0.014411209813125603
Seq00036+internal_TCGTGT_middle	True	False	True	True	Seq00036	internal_TCGTGT_middle	internal	TCGTGT	Middle	Seq_anonymized_002193	1.0655251080416646	1.002297669575633	1.0081461518109016	-0.005848482235268682
Seq01293+internal_CGTGTG_5ntfront	True	False	True	True	Seq01293	internal_CGTGTG_5ntfront	internal	CGTGTG	5' + 5 nt	Seq_anonymized_002209	0.7916064655239564	1.0035759875173365	1.0021385156028175	0.0014374719145189285
Seq06105+dnafountain_TATT_back	False	True	True	True	Seq06105	dnafountain_TATT_back	dnafountain	TATT	3' end	Seq_anonymized_002214	0.6459669182178769	1.0081354262876616	1.003873832528801	0.0042615937588605934
Seq02910+internal_CGTG_back	True	False	True	True	Seq02910	internal_CGTG_back	internal	CGTG	3' end	Seq_anonymized_002216	1.399195875802036	0.996110845489074	1.0074241123802192	-0.011313266891145202
Seq04769+internal_CGTGT_front	True	True	True	True	Seq04769	internal_CGTGT_front	internal	CGTGT	5' end	Seq_anonymized_002231	0.2434714900782476	0.9734323848476768	1.0058111558658829	-0.032378771018206076
Seq06105+dnafountain_TATAT_front	False	True	True	True	Seq06105	dnafountain_TATAT_front	dnafountain	TATAT	5' end	Seq_anonymized_002232	1.511522326965108	0.9964632127636353	1.003873832528801	-0.007410619765165771
Seq01156+dnafountain_TATT_back	False	True	True	True	Seq01156	dnafountain_TATT_back	dnafountain	TATT	3' end	Seq_anonymized_002233	0.919160767815374	1.0042544614459696	1.0020546714876075	0.0021997899583621194
Seq03116+internal_CGTGTG_front	True	False	True	True	Seq03116	internal_CGTGTG_front	internal	CGTGTG	5' end	Seq_anonymized_002248	1.346920823828604	0.9743460101536028	1.0013600821321966	-0.027014071978593845
Seq08335+dnafountain_AACA_back	False	True	True	True	Seq08335	dnafountain_AACA_back	dnafountain	AACA	3' end	Seq_anonymized_002250	0.849389215910589	0.9889547133287278	0.985437141421232	0.003517571907495798
Seq09033+internal_CGTG_back	True	False	True	True	Seq09033	internal_CGTG_back	internal	CGTG	3' end	Seq_anonymized_002255	1.3861902493816762	0.991907541881606	0.9943914246828274	-0.00248388280122136
Seq03559+dnafountain_AACA_5ntfront	False	True	True	True	Seq03559	dnafountain_AACA_5ntfront	dnafountain	AACA	5' + 5 nt	Seq_anonymized_002256	1.0928726853673518	1.001646992698526	1.0005756070494982	0.0010713856490278673
Seq00639+dnafountain_GCAC_front	False	True	True	True	Seq00639	dnafountain_GCAC_front	dnafountain	GCAC	5' end	Seq_anonymized_002259	0.859950643177526	1.0074033656042969	1.0099645720673966	-0.0025612064630997633
Seq03559+internal_GTCGTG_middle	True	False	True	True	Seq03559	internal_GTCGTG_middle	internal	GTCGTG	Middle	Seq_anonymized_002262	1.429973538446799	1.0008398874746571	1.0005756070494982	0.0002642804251589137
Seq03273+internal_TCGTGT_back	True	False	True	True	Seq03273	internal_TCGTGT_back	internal	TCGTGT	3' end	Seq_anonymized_002266	0.8892897291534075	0.9615033695325436	1.0100225984475957	-0.048519228915052115
Seq01955+internal_TCGTGT_5ntfront	True	False	True	True	Seq01955	internal_TCGTGT_5ntfront	internal	TCGTGT	5' + 5 nt	Seq_anonymized_002267	0.2790163206318762	0.9747039197101788	1.0089598773481678	-0.034255957637989054
Seq05033+internal_GTCGTG_back	True	False	True	True	Seq05033	internal_GTCGTG_back	internal	GTCGTG	3' end	Seq_anonymized_002272	0.7245848639114854	0.9864752871052932	1.0012378073567545	-0.014762520251461297
Seq01156+internal_CGTGT_front	True	False	True	True	Seq01156	internal_CGTGT_front	internal	CGTGT	5' end	Seq_anonymized_002292	0.9671172350739063	0.9877351399994968	1.0020546714876075	-0.014319531488110715
Seq08219+internal_CGTG_5ntfront	True	False	True	True	Seq08219	internal_CGTG_5ntfront	internal	CGTG	5' + 5 nt	Seq_anonymized_002295	0.8891877124666299	0.991585073356096	0.9949436579841728	-0.0033585846280768106
Seq02655+internal_CGTGTG_back	True	False	True	True	Seq02655	internal_CGTGTG_back	internal	CGTGTG	3' end	Seq_anonymized_002303	0.9511860499527656	0.9972146399595012	0.9944854162943164	0.002729223665184799
Seq00036+dnafountain_AACA_front	False	True	True	True	Seq00036	dnafountain_AACA_front	dnafountain	AACA	5' end	Seq_anonymized_002314	0.8351760473496544	1.0091004584174197	1.0081461518109016	0.0009543066065180739
Seq01293+internal_TCGTGT_5ntback	True	False	True	True	Seq01293	internal_TCGTGT_5ntback	internal	TCGTGT	3' - 5 nt	Seq_anonymized_002317	2.3382925176888127	0.9734399577927954	1.0021385156028175	-0.028698557810022174
Seq02764+dnafountain_GCAC_5ntback	False	True	True	True	Seq02764	dnafountain_GCAC_5ntback	dnafountain	GCAC	3' - 5 nt	Seq_anonymized_002350	0.839420738620645	1.0010776447158645	1.0037400281649322	-0.0026623834490677734
Seq05997+internal_CGTGT_back	True	False	True	True	Seq05997	internal_CGTGT_back	internal	CGTGT	3' end	Seq_anonymized_002356	0.8326156968620151	0.9979104809796224	1.0017608804246532	-0.003850399445030739
Seq05019+dnafountain_AACA_front	False	True	True	True	Seq05019	dnafountain_AACA_front	dnafountain	AACA	5' end	Seq_anonymized_002360	0.9666038217514328	1.0012185358239756	1.0019981530807929	-0.0007796172568172999
Seq08219+internal_CGTGTG_back	True	False	True	True	Seq08219	internal_CGTGTG_back	internal	CGTGTG	3' end	Seq_anonymized_002361	2.0048500828201217	0.9720189459960068	0.9949436579841728	-0.022924711988166036
Seq01955+dnafountain_TATAT_5ntback	False	True	True	True	Seq01955	dnafountain_TATAT_5ntback	dnafountain	TATAT	3' - 5 nt	Seq_anonymized_002362	0.802767719775449	1.00369760363129	1.0089598773481678	-0.00526227371687793
Seq01955+internal_CGTGTG_5ntback	True	False	True	True	Seq01955	internal_CGTGTG_5ntback	internal	CGTGTG	3' - 5 nt	Seq_anonymized_002368	0.7844379658888221	1.0057712707147275	1.0089598773481678	-0.0031886066334403385
Seq08563+internal_CGTG_middle	True	False	True	True	Seq08563	internal_CGTG_middle	internal	CGTG	Middle	Seq_anonymized_002375	1.2024023435698294	0.9998087915571204	1.005663568995564	-0.005854777438443537
Seq00036+dnafountain_TATAT_5ntback	False	True	True	True	Seq00036	dnafountain_TATAT_5ntback	dnafountain	TATAT	3' - 5 nt	Seq_anonymized_002376	1.1073042584404047	1.0071671587088704	1.0081461518109016	-0.0009789931020312004
Seq05019+internal_TCGTGT_5ntback	True	False	True	True	Seq05019	internal_TCGTGT_5ntback	internal	TCGTGT	3' - 5 nt	Seq_anonymized_002380	0.9910973796475764	0.9994134546144896	1.0019981530807929	-0.00258469846630327
Seq08219+dnafountain_GCAC_5ntback	False	True	True	True	Seq08219	dnafountain_GCAC_5ntback	dnafountain	GCAC	3' - 5 nt	Seq_anonymized_002382	1.2306089486059344	0.9981854825874924	0.9949436579841728	0.0032418246033195652
Seq04769+internal_CGTG_5ntback	True	False	True	True	Seq04769	internal_CGTG_5ntback	internal	CGTG	3' - 5 nt	Seq_anonymized_002396	1.1547579268381996	0.984060131983639	1.0058111558658829	-0.021751023882243925
Seq04297+dnafountain_TATT_back	False	True	True	True	Seq04297	dnafountain_TATT_back	dnafountain	TATT	3' end	Seq_anonymized_002398	0.673762917689066	1.0010000854027354	0.9990393691620172	0.001960716240718252
Seq08219+internal_TCGTGT_5ntfront	True	False	True	True	Seq08219	internal_TCGTGT_5ntfront	internal	TCGTGT	5' + 5 nt	Seq_anonymized_002399	3.0697451462504217	0.9304332145973626	0.9949436579841728	-0.06451044338681022
Seq08115+internal_GTCGTG_5ntfront	True	False	True	True	Seq08115	internal_GTCGTG_5ntfront	internal	GTCGTG	5' + 5 nt	Seq_anonymized_002401	0.8797396486309214	1.0043485286566571	1.0085130297054892	-0.004164501048832037
Seq08115+dnafountain_TATT_middle	False	True	True	True	Seq08115	dnafountain_TATT_middle	dnafountain	TATT	Middle	Seq_anonymized_002402	0.6115611506113705	1.0152546135427176	1.0085130297054892	0.006741583837228449
Seq09668+dnafountain_AACA_back	False	True	True	True	Seq09668	dnafountain_AACA_back	dnafountain	AACA	3' end	Seq_anonymized_002403	0.948551773909465	1.0037306112102171	0.99719109594366	0.006539515266557161
Seq08524+dnafountain_TATT_back	False	True	True	True	Seq08524	dnafountain_TATT_back	dnafountain	TATT	3' end	Seq_anonymized_002404	1.1386723227735775	1.0047231135633692	0.9997898815115832	0.004933232051785974
Seq04769+internal_GTCGTG_5ntback	True	False	True	True	Seq04769	internal_GTCGTG_5ntback	internal	GTCGTG	3' - 5 nt	Seq_anonymized_002410	0.9126048023810126	1.005922741705918	1.0058111558658829	0.00011158584003512217
Seq01955+internal_GTCGTG_middle	True	False	True	True	Seq01955	internal_GTCGTG_middle	internal	GTCGTG	Middle	Seq_anonymized_002417	0.9382138617424928	1.0014862412445047	1.0089598773481678	-0.007473636103663139
Seq08654+dnafountain_TATT_middle	False	True	True	True	Seq08654	dnafountain_TATT_middle	dnafountain	TATT	Middle	Seq_anonymized_002418	0.8586034564955524	0.998334496765028	0.9991532425529835	-0.0008187457879555993
Seq08219+dnafountain_TATA_back	False	True	True	True	Seq08219	dnafountain_TATA_back	dnafountain	TATA	3' end	Seq_anonymized_002419	0.8560359733501324	1.001173257357203	0.9949436579841728	0.006229599373030137
Seq01164+internal_CGTG_middle	True	False	True	True	Seq01164	internal_CGTG_middle	internal	CGTG	Middle	Seq_anonymized_002420	0.7887335242027381	0.9776768879672412	0.99669809483407	-0.019021206866828844
Seq00639+internal_GTCGTG_middle	True	False	True	True	Seq00639	internal_GTCGTG_middle	internal	GTCGTG	Middle	Seq_anonymized_002424	0.6884221192485892	1.0126534483948044	1.0099645720673966	0.0026888763274077743
Seq06105+dnafountain_TATAT_5ntfront	False	True	True	True	Seq06105	dnafountain_TATAT_5ntfront	dnafountain	TATAT	5' + 5 nt	Seq_anonymized_002438	1.3092333743299425	0.99682481095473	1.003873832528801	-0.007049021574071057
Seq04297+dnafountain_GCAC_5ntback	False	True	True	True	Seq04297	dnafountain_GCAC_5ntback	dnafountain	GCAC	3' - 5 nt	Seq_anonymized_002445	0.9519810627455724	1.002735213076568	0.9990393691620172	0.0036958439145509114
Seq02910+internal_TCGTGT_5ntback	True	False	True	True	Seq02910	internal_TCGTGT_5ntback	internal	TCGTGT	3' - 5 nt	Seq_anonymized_002446	1.2599204714973404	1.0010079076032932	1.0074241123802192	-0.00641620477692606
Seq01156+dnafountain_GCAC_5ntback	False	True	True	True	Seq01156	dnafountain_GCAC_5ntback	dnafountain	GCAC	3' - 5 nt	Seq_anonymized_002447	1.3760193445180364	0.9956134492977472	1.0020546714876075	-0.006441222189860318
Seq05519+internal_GTCGTG_5ntfront	True	False	True	True	Seq05519	internal_GTCGTG_5ntfront	internal	GTCGTG	5' + 5 nt	Seq_anonymized_002463	0.9446194149706671	0.993665579170893	0.98540193925486	0.008263639916033072
Seq05997+internal_CGTGT_5ntback	True	True	True	True	Seq05997	internal_CGTGT_5ntback	internal	CGTGT	3' - 5 nt	Seq_anonymized_002468	1.0249709806700564	0.9979847101132558	1.0017608804246532	-0.00377617031139732
Seq08335+dnafountain_TATT_back	False	True	True	True	Seq08335	dnafountain_TATT_back	dnafountain	TATT	3' end	Seq_anonymized_002470	1.1307649208579524	0.9886473740635354	0.985437141421232	0.0032102326423034677
Seq06035+internal_CGTG_back	True	True	True	True	Seq06035	internal_CGTG_back	internal	CGTG	3' end	Seq_anonymized_002474	0.9244698065033204	1.0005544741503618	1.0078298516769064	-0.007275377526544613
Seq00999+internal_GTCGTG_5ntback	True	False	True	True	Seq00999	internal_GTCGTG_5ntback	internal	GTCGTG	3' - 5 nt	Seq_anonymized_002475	1.2494310977892884	1.001487281099671	1.005628528229774	-0.0041412471301032205
Seq03273+internal_CGTGT_5ntback	True	False	True	True	Seq03273	internal_CGTGT_5ntback	internal	CGTGT	3' - 5 nt	Seq_anonymized_002484	1.3528116380455295	1.0015341324262177	1.0100225984475957	-0.008488466021377983
Seq01820+internal_GTCGTG_5ntfront	True	False	True	True	Seq01820	internal_GTCGTG_5ntfront	internal	GTCGTG	5' + 5 nt	Seq_anonymized_002485	1.478352511135758	0.9943363147542836	1.00493129258004	-0.010594977825756358
Seq03273+internal_CGTG_5ntback	True	False	True	True	Seq03273	internal_CGTG_5ntback	internal	CGTG	3' - 5 nt	Seq_anonymized_002486	1.071015460634216	1.0047620093485623	1.0100225984475957	-0.005260589099033375
Seq08115+internal_CGTGTG_5ntfront	True	False	True	True	Seq08115	internal_CGTGTG_5ntfront	internal	CGTGTG	5' + 5 nt	Seq_anonymized_002491	0.6151353582300322	0.9829409890337716	1.0085130297054892	-0.02557204067171759
Seq01053+internal_CGTGTG_middle	True	False	True	True	Seq01053	internal_CGTGTG_middle	internal	CGTGTG	Middle	Seq_anonymized_002492	0.8271711084399058	1.0014193308560264	1.0043482562803097	-0.0029289254242832463
Seq01820+internal_CGTGT_back	True	False	True	True	Seq01820	internal_CGTGT_back	internal	CGTGT	3' end	Seq_anonymized_002500	0.8738791463974093	1.0037146379902462	1.00493129258004	-0.0012166545897938086
Seq08335+dnafountain_TATA_5ntback	False	True	True	True	Seq08335	dnafountain_TATA_5ntback	dnafountain	TATA	3' - 5 nt	Seq_anonymized_002501	1.3501923812782024	0.987670585339156	0.985437141421232	0.002233443917924016
Seq06035+dnafountain_GCAC_front	False	True	True	True	Seq06035	dnafountain_GCAC_front	dnafountain	GCAC	5' end	Seq_anonymized_002534	0.8929373648378388	1.0035844865137582	1.0078298516769064	-0.004245365163148218
Seq04769+internal_TCGTGT_5ntback	True	False	True	True	Seq04769	internal_TCGTGT_5ntback	internal	TCGTGT	3' - 5 nt	Seq_anonymized_002547	1.2871215684714932	0.9873459231454078	1.0058111558658829	-0.018465232720475067
Seq02655+internal_CGTGT_back	True	False	True	True	Seq02655	internal_CGTGT_back	internal	CGTGT	3' end	Seq_anonymized_002555	1.271100389908221	0.984682937953429	0.9944854162943164	-0.009802478340887433
Seq05519+dnafountain_TATA_middle	False	True	True	True	Seq05519	dnafountain_TATA_middle	dnafountain	TATA	Middle	Seq_anonymized_002564	1.24462271350977	0.9894867068426332	0.98540193925486	0.004084767587773208
Seq08061+dnafountain_TATAT_back	False	True	True	True	Seq08061	dnafountain_TATAT_back	dnafountain	TATAT	3' end	Seq_anonymized_002565	0.6998818005108596	0.9995454274535336	1.00633414093439	-0.006788713480856412
Seq02110+internal_TCGTGT_back	True	False	True	True	Seq02110	internal_TCGTGT_back	internal	TCGTGT	3' end	Seq_anonymized_002567	1.6170019421380175	0.979548301967206	1.0057391498599946	-0.026190847892788582
Seq01293+internal_CGTG_middle	True	False	True	True	Seq01293	internal_CGTG_middle	internal	CGTG	Middle	Seq_anonymized_002583	0.8774400200588495	0.9996890168367558	1.0021385156028175	-0.0024494987660617085
Seq02655+dnafountain_AACA_5ntback	False	True	True	True	Seq02655	dnafountain_AACA_5ntback	dnafountain	AACA	3' - 5 nt	Seq_anonymized_002584	0.8630334672637991	1.00404766914205	0.9944854162943164	0.009562252847733488
Seq02655+dnafountain_TATAT_back	False	True	True	True	Seq02655	dnafountain_TATAT_back	dnafountain	TATAT	3' end	Seq_anonymized_002586	0.7887279903519573	1.0009676292083345	0.9944854162943164	0.006482212914018071
Seq00999+internal_GTCGTG_front	True	False	True	True	Seq00999	internal_GTCGTG_front	internal	GTCGTG	5' end	Seq_anonymized_002587	2.3461797901918127	0.9432327214983112	1.005628528229774	-0.062395806731462944
Seq02655+dnafountain_AACA_middle	False	True	True	True	Seq02655	dnafountain_AACA_middle	dnafountain	AACA	Middle	Seq_anonymized_002590	0.8164243717736989	1.0034311426795344	0.9944854162943164	0.008945726385217956
Seq08219+dnafountain_TATA_front	False	True	True	True	Seq08219	dnafountain_TATA_front	dnafountain	TATA	5' end	Seq_anonymized_002591	0.7514082487456989	1.0001524098156362	0.9949436579841728	0.00520875183146341
Seq09668+dnafountain_GCAC_5ntfront	False	True	True	True	Seq09668	dnafountain_GCAC_5ntfront	dnafountain	GCAC	5' + 5 nt	Seq_anonymized_002593	1.033683389367868	1.000519897921816	0.99719109594366	0.003328801978155993
Seq00639+dnafountain_TATAT_5ntback	False	True	True	True	Seq00639	dnafountain_TATAT_5ntback	dnafountain	TATAT	3' - 5 nt	Seq_anonymized_002615	0.8252375159068492	1.0122945526820737	1.0099645720673966	0.0023299806146770408
Seq00221+dnafountain_GCAC_5ntfront	False	True	True	True	Seq00221	dnafountain_GCAC_5ntfront	dnafountain	GCAC	5' + 5 nt	Seq_anonymized_002618	0.6913106876036446	1.0090054708762752	1.0048911645036218	0.00411430637265342
Seq00582+internal_GTCGTG_back	True	False	True	True	Seq00582	internal_GTCGTG_back	internal	GTCGTG	3' end	Seq_anonymized_002627	1.0139967744373206	1.0007508812027035	1.0050546412684374	-0.004303760065733853
Seq00639+internal_TCGTGT_back	True	False	True	True	Seq00639	internal_TCGTGT_back	internal	TCGTGT	3' end	Seq_anonymized_002646	1.333895856166286	0.9937463919022724	1.0099645720673966	-0.01621818016512422
Seq06035+internal_TCGTGT_middle	True	False	True	True	Seq06035	internal_TCGTGT_middle	internal	TCGTGT	Middle	Seq_anonymized_002647	0.8667584100371369	1.0012288357667452	1.0078298516769064	-0.0066010159101612675
Seq03559+dnafountain_GCAC_5ntfront	False	True	True	True	Seq03559	dnafountain_GCAC_5ntfront	dnafountain	GCAC	5' + 5 nt	Seq_anonymized_002648	1.1016762322547824	1.0040105758343325	1.0005756070494982	0.0034349687848342914
Seq08219+internal_CGTGTG_5ntback	True	False	True	True	Seq08219	internal_CGTGTG_5ntback	internal	CGTGTG	3' - 5 nt	Seq_anonymized_002650	0.6540142241765725	0.9614881611631062	0.9949436579841728	-0.03345549682106663
Seq09033+dnafountain_GCAC_5ntback	False	True	True	True	Seq09033	dnafountain_GCAC_5ntback	dnafountain	GCAC	3' - 5 nt	Seq_anonymized_002652	0.956564906015451	0.999106187607657	0.9943914246828274	0.004714762924829641
Seq07376+dnafountain_TATT_front	False	True	True	True	Seq07376	dnafountain_TATT_front	dnafountain	TATT	5' end	Seq_anonymized_002659	0.931797774570482	1.0070884544797658	1.011892419090712	-0.004803964610946121
Seq01293+dnafountain_GCAC_front	False	True	True	True	Seq01293	dnafountain_GCAC_front	dnafountain	GCAC	5' end	Seq_anonymized_002660	0.9801868222638924	1.000467254073076	1.0021385156028175	-0.001671261529741619
Seq02110+dnafountain_AACA_5ntback	False	True	True	True	Seq02110	dnafountain_AACA_5ntback	dnafountain	AACA	3' - 5 nt	Seq_anonymized_002669	0.8648031606807334	1.0097842742789227	1.0057391498599946	0.0040451244189281255
Seq04297+dnafountain_TATT_front	False	True	True	True	Seq04297	dnafountain_TATT_front	dnafountain	TATT	5' end	Seq_anonymized_002675	0.737726157771659	1.0020137358511274	0.9990393691620172	0.0029743666891102194
Seq02110+internal_CGTGT_middle	True	False	True	True	Seq02110	internal_CGTGT_middle	internal	CGTGT	Middle	Seq_anonymized_002676	1.079049859470382	1.0069352805847875	1.0057391498599946	0.0011961307247929653
Seq00582+dnafountain_AACA_5ntfront	False	True	True	True	Seq00582	dnafountain_AACA_5ntfront	dnafountain	AACA	5' + 5 nt	Seq_anonymized_002689	0.9799664975466048	1.0020699530522623	1.0050546412684374	-0.0029846882161750354
Seq01164+internal_CGTG_5ntback	True	False	True	True	Seq01164	internal_CGTG_5ntback	internal	CGTG	3' - 5 nt	Seq_anonymized_002696	0.7916591733475901	1.0047929208411868	0.99669809483407	0.008094826007116751
Seq02110+dnafountain_GCAC_front	False	True	True	True	Seq02110	dnafountain_GCAC_front	dnafountain	GCAC	5' end	Seq_anonymized_002703	0.7403763343485837	1.0062374648808676	1.0057391498599946	0.0004983150208730525
Seq08524+internal_TCGTGT_middle	True	False	True	True	Seq08524	internal_TCGTGT_middle	internal	TCGTGT	Middle	Seq_anonymized_002710	2.909119771719247	0.9658852724221306	0.9997898815115832	-0.033904609089452586
Seq01293+dnafountain_TATA_middle	False	True	True	True	Seq01293	dnafountain_TATA_middle	dnafountain	TATA	Middle	Seq_anonymized_002716	0.8566663327391962	1.0036996115228003	1.0021385156028175	0.001561095919982769
Seq05046+internal_GTCGTG_5ntback	True	False	True	True	Seq05046	internal_GTCGTG_5ntback	internal	GTCGTG	3' - 5 nt	Seq_anonymized_002720	1.1814489129624948	1.0012815995311464	0.9991747946061172	0.0021068049250291265
Seq03273+internal_CGTGT_5ntfront	True	False	True	True	Seq03273	internal_CGTGT_5ntfront	internal	CGTGT	5' + 5 nt	Seq_anonymized_002726	1.6780293685128052	0.962839622753313	1.0100225984475957	-0.04718297569428265
Seq00639+dnafountain_AACA_front	False	True	True	True	Seq00639	dnafountain_AACA_front	dnafountain	AACA	5' end	Seq_anonymized_002733	1.4172864266535523	1.004786696698305	1.0099645720673966	-0.005177875369091645
Seq04077+internal_CGTG_back	True	True	True	True	Seq04077	internal_CGTG_back	internal	CGTG	3' end	Seq_anonymized_002737	0.927378435688866	1.0018084700866108	1.0042526653849415	-0.0024441952983307313
Seq01820+dnafountain_TATT_5ntback	False	True	True	True	Seq01820	dnafountain_TATT_5ntback	dnafountain	TATT	3' - 5 nt	Seq_anonymized_002742	1.4319191737766772	0.9988502852271908	1.00493129258004	-0.0060810073528492214
Seq05997+dnafountain_AACA_middle	False	True	True	True	Seq05997	dnafountain_AACA_middle	dnafountain	AACA	Middle	Seq_anonymized_002746	1.1599654719712895	1.000870778271603	1.0017608804246532	-0.0008901021530500763
Seq01156+dnafountain_TATA_5ntfront	False	True	True	True	Seq01156	dnafountain_TATA_5ntfront	dnafountain	TATA	5' + 5 nt	Seq_anonymized_002753	0.8448912453579288	0.9997572847153634	1.0020546714876075	-0.0022973867722441144
Seq01164+internal_CGTG_5ntfront	True	False	True	True	Seq01164	internal_CGTG_5ntfront	internal	CGTG	5' + 5 nt	Seq_anonymized_002763	1.113636118358104	0.9973619123364922	0.99669809483407	0.0006638175024221704
Seq05046+internal_CGTG_back	True	False	True	True	Seq05046	internal_CGTG_back	internal	CGTG	3' end	Seq_anonymized_002778	1.3827559824873072	0.9875807977600702	0.9991747946061172	-0.011593996846047006
Seq03559+internal_TCGTGT_middle	True	False	True	True	Seq03559	internal_TCGTGT_middle	internal	TCGTGT	Middle	Seq_anonymized_002787	1.3447387253526486	1.0005008707276597	1.0005756070494982	-7.473632183851997e-05
Seq05656+dnafountain_TATA_5ntfront	False	True	True	True	Seq05656	dnafountain_TATA_5ntfront	dnafountain	TATA	5' + 5 nt	Seq_anonymized_002788	0.9452022231685532	0.9975810743588642	1.002992488310071	-0.0054114139512067005
Seq04297+dnafountain_TATAT_5ntfront	False	True	True	True	Seq04297	dnafountain_TATAT_5ntfront	dnafountain	TATAT	5' + 5 nt	Seq_anonymized_002790	0.536380809246818	1.0046552134297142	0.9990393691620172	0.005615844267697012
Seq04297+dnafountain_TATA_5ntfront	False	True	True	True	Seq04297	dnafountain_TATA_5ntfront	dnafountain	TATA	5' + 5 nt	Seq_anonymized_002799	0.7816748408878463	1.0009646239173646	0.9990393691620172	0.0019252547553474386
Seq04077+internal_CGTGT_front	True	False	True	True	Seq04077	internal_CGTGT_front	internal	CGTGT	5' end	Seq_anonymized_002812	1.0544003123791974	0.9879986003257992	1.0042526653849415	-0.016254065059142286
Seq07376+internal_TCGTGT_front	True	False	True	True	Seq07376	internal_TCGTGT_front	internal	TCGTGT	5' end	Seq_anonymized_002814	1.5806072033570555	0.954484955709048	1.011892419090712	-0.057407463381663915
Seq06035+dnafountain_TATT_front	False	True	True	True	Seq06035	dnafountain_TATT_front	dnafountain	TATT	5' end	Seq_anonymized_002822	0.6465187299037858	1.0110636694944215	1.0078298516769064	0.0032338178175150833
Seq05019+internal_CGTG_back	True	False	True	True	Seq05019	internal_CGTG_back	internal	CGTG	3' end	Seq_anonymized_002828	0.6292524496012006	1.0009654309450056	1.0019981530807929	-0.0010327221357873118
Seq00999+dnafountain_AACA_5ntback	False	True	True	True	Seq00999	dnafountain_AACA_5ntback	dnafountain	AACA	3' - 5 nt	Seq_anonymized_002832	0.7264854421758303	1.0069276255201294	1.005628528229774	0.0012990972903552667
Seq08335+internal_GTCGTG_5ntback	True	False	True	True	Seq08335	internal_GTCGTG_5ntback	internal	GTCGTG	3' - 5 nt	Seq_anonymized_002835	1.2161531531208072	0.9858304713016112	0.985437141421232	0.0003933298803792118
Seq04077+dnafountain_TATA_back	False	True	True	True	Seq04077	dnafountain_TATA_back	dnafountain	TATA	3' end	Seq_anonymized_002837	0.6456127431236452	1.0049640721911408	1.0042526653849415	0.0007114068061992995
Seq08219+internal_GTCGTG_5ntback	True	False	True	True	Seq08219	internal_GTCGTG_5ntback	internal	GTCGTG	3' - 5 nt	Seq_anonymized_002839	0.97868531004028	0.9973852636130182	0.9949436579841728	0.0024416056288453225
Seq01820+dnafountain_TATA_5ntback	False	True	True	True	Seq01820	dnafountain_TATA_5ntback	dnafountain	TATA	3' - 5 nt	Seq_anonymized_002846	1.1048192907436012	1.003910329802469	1.00493129258004	-0.0010209627775710217
Seq03273+internal_TCGTGT_front	True	False	True	True	Seq03273	internal_TCGTGT_front	internal	TCGTGT	5' end	Seq_anonymized_002849	1.363928674683409	0.965829628474733	1.0100225984475957	-0.044192969972862706
Seq05019+dnafountain_TATAT_front	False	True	True	True	Seq05019	dnafountain_TATAT_front	dnafountain	TATAT	5' end	Seq_anonymized_002850	0.6520703216121934	1.0037221237862195	1.0019981530807929	0.0017239707054266251
Seq05046+dnafountain_TATT_back	False	True	True	True	Seq05046	dnafountain_TATT_back	dnafountain	TATT	3' end	Seq_anonymized_002855	0.7904749399075439	1.0033812596573688	0.9991747946061172	0.004206465051251551
Seq04297+dnafountain_TATA_middle	False	True	True	True	Seq04297	dnafountain_TATA_middle	dnafountain	TATA	Middle	Seq_anonymized_002862	0.8269471301323492	1.0004619726316788	0.9990393691620172	0.0014226034696616097
Seq00036+internal_GTCGTG_5ntback	True	False	True	True	Seq00036	internal_GTCGTG_5ntback	internal	GTCGTG	3' - 5 nt	Seq_anonymized_002863	0.9666551125843252	1.0032904059178758	1.0081461518109016	-0.004855745893025842
Seq06105+internal_CGTGT_front	True	False	True	True	Seq06105	internal_CGTGT_front	internal	CGTGT	5' end	Seq_anonymized_002865	0.0829764561075882	0.9849909754543368	1.003873832528801	-0.018882857074464243
Seq03559+dnafountain_AACA_front	False	True	True	True	Seq03559	dnafountain_AACA_front	dnafountain	AACA	5' end	Seq_anonymized_002866	0.9681990806334436	0.9981074708341748	1.0005756070494982	-0.00246813621532338
Seq04297+internal_TCGTGT_front	True	False	True	True	Seq04297	internal_TCGTGT_front	internal	TCGTGT	5' end	Seq_anonymized_002877	0.9280848069290604	0.974879775290383	0.9990393691620172	-0.024159593871634133
Seq08219+dnafountain_TATAT_back	False	True	True	True	Seq08219	dnafountain_TATAT_back	dnafountain	TATAT	3' end	Seq_anonymized_002891	0.952557168239996	0.996118012566638	0.9949436579841728	0.0011743545824651758
Seq00999+internal_CGTGTG_front	True	False	True	True	Seq00999	internal_CGTGTG_front	internal	CGTGTG	5' end	Seq_anonymized_002900	0.8623074503101357	0.9798740566798502	1.005628528229774	-0.02575447154992394
Seq01293+dnafountain_TATAT_5ntfront	False	True	True	True	Seq01293	dnafountain_TATAT_5ntfront	dnafountain	TATAT	5' + 5 nt	Seq_anonymized_002913	1.0260048189644713	0.9961506094813172	1.0021385156028175	-0.005987906121500353
Seq05656+internal_TCGTGT_5ntback	True	False	True	True	Seq05656	internal_TCGTGT_5ntback	internal	TCGTGT	3' - 5 nt	Seq_anonymized_002915	1.272803342070275	0.9999151683246904	1.002992488310071	-0.003077319985380522
Seq08524+dnafountain_AACA_front	False	True	True	True	Seq08524	dnafountain_AACA_front	dnafountain	AACA	5' end	Seq_anonymized_002917	0.7906390182019324	1.0071586256960556	0.9997898815115832	0.00736874418447242
Seq07376+dnafountain_TATT_5ntback	False	True	True	True	Seq07376	dnafountain_TATT_5ntback	dnafountain	TATT	3' - 5 nt	Seq_anonymized_002924	0.6316035191345278	1.012781032556406	1.011892419090712	0.0008886134656940214
Seq05046+internal_CGTGTG_5ntback	True	False	True	True	Seq05046	internal_CGTGTG_5ntback	internal	CGTGTG	3' - 5 nt	Seq_anonymized_002925	1.3033698609053384	0.9885675551723092	0.9991747946061172	-0.010607239433808036
Seq08335+internal_CGTG_5ntfront	True	False	True	True	Seq08335	internal_CGTG_5ntfront	internal	CGTG	5' + 5 nt	Seq_anonymized_002927	1.2770206320951	0.9921096306929156	0.985437141421232	0.006672489271683624
Seq02110+dnafountain_AACA_back	False	True	True	True	Seq02110	dnafountain_AACA_back	dnafountain	AACA	3' end	Seq_anonymized_002933	1.541835470099591	0.9962457305596726	1.0057391498599946	-0.009493419300321992
Seq02910+dnafountain_AACA_5ntfront	False	True	True	True	Seq02910	dnafountain_AACA_5ntfront	dnafountain	AACA	5' + 5 nt	Seq_anonymized_002937	0.9881587146704472	1.001708031517102	1.0074241123802192	-0.005716080863117146
Seq08563+dnafountain_AACA_front	False	True	True	True	Seq08563	dnafountain_AACA_front	dnafountain	AACA	5' end	Seq_anonymized_002945	1.1900254814861253	1.0020951286058888	1.005663568995564	-0.003568440389675187
Seq02110+internal_CGTGTG_back	True	False	True	True	Seq02110	internal_CGTGTG_back	internal	CGTGTG	3' end	Seq_anonymized_002958	1.2281967935577116	0.9893257889210434	1.0057391498599946	-0.016413360938951183
Seq09668+dnafountain_TATA_back	False	True	True	True	Seq09668	dnafountain_TATA_back	dnafountain	TATA	3' end	Seq_anonymized_002960	0.8344276843604329	0.9998396414027528	0.99719109594366	0.002648545459092877
Seq08061+internal_TCGTGT_front	True	False	True	True	Seq08061	internal_TCGTGT_front	internal	TCGTGT	5' end	Seq_anonymized_002961	8.027411800846119	0.8062008180829513	1.00633414093439	-0.2001333228514387
Seq00221+internal_CGTG_5ntfront	True	False	True	True	Seq00221	internal_CGTG_5ntfront	internal	CGTG	5' + 5 nt	Seq_anonymized_002963	0.9571001208779576	0.997422614237634	1.0048911645036218	-0.007468550265987806
Seq01293+internal_GTCGTG_back	True	False	True	True	Seq01293	internal_GTCGTG_back	internal	GTCGTG	3' end	Seq_anonymized_002977	1.1380040056825875	0.988745935807692	1.0021385156028175	-0.013392579795125537
Seq04769+dnafountain_TATT_middle	False	True	True	True	Seq04769	dnafountain_TATT_middle	dnafountain	TATT	Middle	Seq_anonymized_003022	0.999262420363809	1.0064463018144587	1.0058111558658829	0.0006351459485758326
Seq03116+internal_CGTG_5ntback	True	False	True	True	Seq03116	internal_CGTG_5ntback	internal	CGTG	3' - 5 nt	Seq_anonymized_003027	1.0446740274457598	1.0033538201842862	1.0013600821321966	0.0019937380520895776
Seq05656+internal_CGTG_back	True	False	True	True	Seq05656	internal_CGTG_back	internal	CGTG	3' end	Seq_anonymized_003035	1.011058796296344	1.002599219314976	1.002992488310071	-0.00039326899509495306
Seq05519+internal_CGTG_middle	True	True	True	True	Seq05519	internal_CGTG_middle	internal	CGTG	Middle	Seq_anonymized_003037	1.1145910489581434	0.9902736879781436	0.98540193925486	0.004871748723283664
Seq00999+dnafountain_TATT_middle	False	True	True	True	Seq00999	dnafountain_TATT_middle	dnafountain	TATT	Middle	Seq_anonymized_003046	0.8216406744310611	1.0051435802167212	1.005628528229774	-0.00048494801305287716
Seq05046+dnafountain_TATT_middle	False	True	True	True	Seq05046	dnafountain_TATT_middle	dnafountain	TATT	Middle	Seq_anonymized_003048	0.6481130808190206	1.0060926978891875	0.9991747946061172	0.0069179032830702925
Seq00999+dnafountain_AACA_5ntfront	False	True	True	True	Seq00999	dnafountain_AACA_5ntfront	dnafountain	AACA	5' + 5 nt	Seq_anonymized_003053	0.8773806096758858	1.0056207058193771	1.005628528229774	-7.822410396984836e-06
Seq08563+dnafountain_TATAT_5ntfront	False	True	True	True	Seq08563	dnafountain_TATAT_5ntfront	dnafountain	TATAT	5' + 5 nt	Seq_anonymized_003056	2.363001663982852	1.0006792790234178	1.005663568995564	-0.004984289972146172
Seq06105+dnafountain_GCAC_back	False	True	True	True	Seq06105	dnafountain_GCAC_back	dnafountain	GCAC	3' end	Seq_anonymized_003058	0.9590282806783066	1.0044573619295838	1.003873832528801	0.0005835294007827674
Seq01164+dnafountain_TATA_5ntback	False	True	True	True	Seq01164	dnafountain_TATA_5ntback	dnafountain	TATA	3' - 5 nt	Seq_anonymized_003074	1.0104390710341509	1.0033725952173438	0.99669809483407	0.006674500383273774
Seq00036+internal_TCGTGT_front	True	False	True	True	Seq00036	internal_TCGTGT_front	internal	TCGTGT	5' end	Seq_anonymized_003087	1.1887647518164246	0.9750328662852792	1.0081461518109016	-0.03311328552562243
Seq02110+dnafountain_TATA_front	False	True	True	True	Seq02110	dnafountain_TATA_front	dnafountain	TATA	5' end	Seq_anonymized_003097	1.4450600641951017	0.9943266880947152	1.0057391498599946	-0.011412461765279325
Seq04077+internal_CGTGT_5ntback	True	False	True	True	Seq04077	internal_CGTGT_5ntback	internal	CGTGT	3' - 5 nt	Seq_anonymized_003105	1.1371996397865416	1.00199934755185	1.0042526653849415	-0.0022533178330914616
Seq05046+internal_CGTGTG_middle	True	False	True	True	Seq05046	internal_CGTGTG_middle	internal	CGTGTG	Middle	Seq_anonymized_003106	2.0047952845253056	1.000673694822379	0.9991747946061172	0.001498900216261645
Seq08563+dnafountain_AACA_5ntback	False	True	True	True	Seq08563	dnafountain_AACA_5ntback	dnafountain	AACA	3' - 5 nt	Seq_anonymized_003108	1.147357658416137	1.0005384842549752	1.005663568995564	-0.0051250847405888145
Seq09668+dnafountain_TATAT_5ntback	False	True	True	True	Seq09668	dnafountain_TATAT_5ntback	dnafountain	TATAT	3' - 5 nt	Seq_anonymized_003109	1.2495625576310971	0.9935315463548604	0.99719109594366	-0.003659549588799549
Seq01293+dnafountain_TATAT_middle	False	True	True	True	Seq01293	dnafountain_TATAT_middle	dnafountain	TATAT	Middle	Seq_anonymized_003110	1.1256726569675033	1.0005143455512688	1.0021385156028175	-0.00162417005154869
Seq03273+internal_TCGTGT_5ntback	True	False	True	True	Seq03273	internal_TCGTGT_5ntback	internal	TCGTGT	3' - 5 nt	Seq_anonymized_003115	0.9708350359270388	1.0038144650905552	1.0100225984475957	-0.006208133357040513
Seq06035+internal_TCGTGT_back	True	False	True	True	Seq06035	internal_TCGTGT_back	internal	TCGTGT	3' end	Seq_anonymized_003118	1.1044824726340372	0.988752229892721	1.0078298516769064	-0.019077621784185372
Seq02655+internal_CGTG_middle	True	True	True	True	Seq02655	internal_CGTG_middle	internal	CGTG	Middle	Seq_anonymized_003123	0.6311884667512245	1.0060778676236586	0.9944854162943164	0.011592451329342168
Seq04297+internal_CGTGTG_middle	True	False	True	True	Seq04297	internal_CGTGTG_middle	internal	CGTGTG	Middle	Seq_anonymized_003136	2.164805688942121	0.9870406118227384	0.9990393691620172	-0.011998757339278798
Seq05033+internal_CGTGTG_back	True	False	True	True	Seq05033	internal_CGTGTG_back	internal	CGTGTG	3' end	Seq_anonymized_003144	1.1572252045594982	0.987830856101916	1.0012378073567545	-0.013406951254838484
Seq05519+dnafountain_GCAC_5ntback	True	True	True	True	Seq05519	dnafountain_GCAC_5ntback	dnafountain	GCAC	3' - 5 nt	Seq_anonymized_003148	1.239723079675885	0.9885144788017576	0.98540193925486	0.003112539546897608
Seq03273+dnafountain_GCAC_5ntback	False	True	True	True	Seq03273	dnafountain_GCAC_5ntback	dnafountain	GCAC	3' - 5 nt	Seq_anonymized_003150	0.650728092634037	1.0097916546961772	1.0100225984475957	-0.00023094375141852197
Seq05997+dnafountain_AACA_5ntback	False	True	True	True	Seq05997	dnafountain_AACA_5ntback	dnafountain	AACA	3' - 5 nt	Seq_anonymized_003153	0.962701614119688	1.0009449225807192	1.0017608804246532	-0.0008159578439339565
Seq02655+dnafountain_TATAT_front	False	True	True	True	Seq02655	dnafountain_TATAT_front	dnafountain	TATAT	5' end	Seq_anonymized_003154	1.7668056007382855	0.9993508764606216	0.9944854162943164	0.00486546016630518
Seq09668+dnafountain_AACA_5ntfront	False	True	True	True	Seq09668	dnafountain_AACA_5ntfront	dnafountain	AACA	5' + 5 nt	Seq_anonymized_003161	0.852260153360975	1.001123568747245	0.99719109594366	0.0039324728035851075
Seq05997+dnafountain_TATA_middle	False	True	True	True	Seq05997	dnafountain_TATA_middle	dnafountain	TATA	Middle	Seq_anonymized_003163	1.1720368857722587	1.002906154834361	1.0017608804246532	0.0011452744097077971
Seq02085+internal_CGTGT_5ntfront	True	False	True	True	Seq02085	internal_CGTGT_5ntfront	internal	CGTGT	5' + 5 nt	Seq_anonymized_003168	0.2934104603614063	0.9625425542833648	1.006347738926077	-0.043805184642712325
Seq02910+dnafountain_TATA_back	False	True	True	True	Seq02910	dnafountain_TATA_back	dnafountain	TATA	3' end	Seq_anonymized_003180	1.0325799326236795	1.000437616873331	1.0074241123802192	-0.006986495506888124
Seq09668+internal_GTCGTG_back	True	False	True	True	Seq09668	internal_GTCGTG_back	internal	GTCGTG	3' end	Seq_anonymized_003183	1.0000763063316631	0.9627641089091352	0.99719109594366	-0.034426987034524736
Seq03116+dnafountain_GCAC_middle	False	True	True	True	Seq03116	dnafountain_GCAC_middle	dnafountain	GCAC	Middle	Seq_anonymized_003184	1.12762981268507	1.0013630619993923	1.0013600821321966	2.9798671956626777e-06
Seq05019+internal_GTCGTG_5ntfront	True	False	True	True	Seq05019	internal_GTCGTG_5ntfront	internal	GTCGTG	5' + 5 nt	Seq_anonymized_003187	0.8414628307834626	0.9537477614622268	1.0019981530807929	-0.048250391618566035
Seq05997+dnafountain_AACA_front	False	True	True	True	Seq05997	dnafountain_AACA_front	dnafountain	AACA	5' end	Seq_anonymized_003190	0.6005208603388142	1.006452263834322	1.0017608804246532	0.004691383409668903
Seq08654+internal_TCGTGT_5ntback	True	False	True	True	Seq08654	internal_TCGTGT_5ntback	internal	TCGTGT	3' - 5 nt	Seq_anonymized_003193	0.973186538480181	0.9974036455963298	0.9991532425529835	-0.0017495969566537761
Seq05656+internal_CGTG_middle	True	False	True	True	Seq05656	internal_CGTG_middle	internal	CGTG	Middle	Seq_anonymized_003202	0.7970802617196142	1.0042905176797388	1.002992488310071	0.0012980293696678302
Seq05519+dnafountain_GCAC_middle	False	True	True	True	Seq05519	dnafountain_GCAC_middle	dnafountain	GCAC	Middle	Seq_anonymized_003224	1.3680219713220558	0.9852903319607452	0.98540193925486	-0.00011160729411474613
Seq08524+internal_GTCGTG_front	True	False	True	True	Seq08524	internal_GTCGTG_front	internal	GTCGTG	5' end	Seq_anonymized_003227	2.962910824459483	0.9293444406782234	0.9997898815115832	-0.0704454408333598
Seq00582+dnafountain_TATAT_front	False	True	True	True	Seq00582	dnafountain_TATAT_front	dnafountain	TATAT	5' end	Seq_anonymized_003231	2.1784082133915423	0.9991965087603056	1.0050546412684374	-0.005858132508131719
Seq05997+internal_CGTGT_front	True	False	True	True	Seq05997	internal_CGTGT_front	internal	CGTGT	5' end	Seq_anonymized_003243	1.322072927370854	0.9804158427672768	1.0017608804246532	-0.021345037657376387
Seq08563+dnafountain_GCAC_5ntback	False	True	True	True	Seq08563	dnafountain_GCAC_5ntback	dnafountain	GCAC	3' - 5 nt	Seq_anonymized_003248	1.3512378104053273	0.9992523363367644	1.005663568995564	-0.006411232658799615
Seq05033+dnafountain_TATAT_5ntback	False	True	True	True	Seq05033	dnafountain_TATAT_5ntback	dnafountain	TATAT	3' - 5 nt	Seq_anonymized_003258	0.7879309351907698	1.00447246479807	1.0012378073567545	0.0032346574413155693
Seq02110+internal_TCGTGT_front	True	False	True	True	Seq02110	internal_TCGTGT_front	internal	TCGTGT	5' end	Seq_anonymized_003272	0.8465602498444718	0.9282384753507064	1.0057391498599946	-0.07750067450928821
Seq04769+dnafountain_GCAC_middle	False	True	True	True	Seq04769	dnafountain_GCAC_middle	dnafountain	GCAC	Middle	Seq_anonymized_003275	0.8933997575706876	1.0068022394060665	1.0058111558658829	0.0009910835401836238
Seq02110+dnafountain_TATA_5ntfront	False	True	True	True	Seq02110	dnafountain_TATA_5ntfront	dnafountain	TATA	5' + 5 nt	Seq_anonymized_003278	0.9821244353809828	0.9905318272666448	1.0057391498599946	-0.015207322593349781
Seq01955+dnafountain_TATAT_front	False	True	True	True	Seq01955	dnafountain_TATAT_front	dnafountain	TATAT	5' end	Seq_anonymized_003282	1.5844811924357414	1.003557995839612	1.0089598773481678	-0.005401881508555917
Seq02764+dnafountain_TATAT_back	False	True	True	True	Seq02764	dnafountain_TATAT_back	dnafountain	TATAT	3' end	Seq_anonymized_003285	0.8087824889502268	0.9991896080260512	1.0037400281649322	-0.004550420138881073
Seq01293+dnafountain_AACA_5ntback	False	True	True	True	Seq01293	dnafountain_AACA_5ntback	dnafountain	AACA	3' - 5 nt	Seq_anonymized_003286	0.8995393532604066	1.0011285938908114	1.0021385156028175	-0.00100992171200609
Seq02764+internal_GTCGTG_back	True	False	True	True	Seq02764	internal_GTCGTG_back	internal	GTCGTG	3' end	Seq_anonymized_003289	2.2311183877934537	0.9917920856683944	1.0037400281649322	-0.011947942496537856
Seq05033+internal_CGTG_middle	True	False	True	True	Seq05033	internal_CGTG_middle	internal	CGTG	Middle	Seq_anonymized_003303	0.962576664427932	1.0021511543110913	1.0012378073567545	0.0009133469543367578
Seq00999+internal_GTCGTG_5ntfront	True	False	True	True	Seq00999	internal_GTCGTG_5ntfront	internal	GTCGTG	5' + 5 nt	Seq_anonymized_003305	1.0947182491948295	0.99481695863328	1.005628528229774	-0.010811569596494097
Seq00221+dnafountain_GCAC_back	False	True	True	True	Seq00221	dnafountain_GCAC_back	dnafountain	GCAC	3' end	Seq_anonymized_003310	0.8281109416275468	1.0028089175830202	1.0048911645036218	-0.0020822469206016603
Seq01053+dnafountain_TATAT_back	False	True	True	True	Seq01053	dnafountain_TATAT_back	dnafountain	TATAT	3' end	Seq_anonymized_003317	1.0542985128373652	0.9973417936952156	1.0043482562803097	-0.007006462585094075
Seq01293+dnafountain_GCAC_back	False	True	True	True	Seq01293	dnafountain_GCAC_back	dnafountain	GCAC	3' end	Seq_anonymized_003320	0.7603023821318915	1.003269777152893	1.0021385156028175	0.0011312615500753687
Seq05019+dnafountain_GCAC_back	False	True	True	True	Seq05019	dnafountain_GCAC_back	dnafountain	GCAC	3' end	Seq_anonymized_003321	0.9419371767514408	0.9994127636563026	1.0019981530807929	-0.0025853894244902698
Seq02910+dnafountain_AACA_back	False	True	True	True	Seq02910	dnafountain_AACA_back	dnafountain	AACA	3' end	Seq_anonymized_003323	1.07562158337148	0.9995909269256786	1.0074241123802192	-0.007833185454540592
Seq02085+dnafountain_TATAT_middle	False	True	True	True	Seq02085	dnafountain_TATAT_middle	dnafountain	TATAT	Middle	Seq_anonymized_003330	0.9256725809601868	1.0050038718708147	1.006347738926077	-0.0013438670552623488
Seq08115+dnafountain_AACA_back	False	True	True	True	Seq08115	dnafountain_AACA_back	dnafountain	AACA	3' end	Seq_anonymized_003338	0.959475232529871	1.003707492977088	1.0085130297054892	-0.004805536728401227
Seq06035+dnafountain_GCAC_5ntback	False	True	True	True	Seq06035	dnafountain_GCAC_5ntback	dnafountain	GCAC	3' - 5 nt	Seq_anonymized_003344	0.8731807855231472	1.003526889931369	1.0078298516769064	-0.004302961745537459
Seq01164+internal_GTCGTG_back	True	False	True	True	Seq01164	internal_GTCGTG_back	internal	GTCGTG	3' end	Seq_anonymized_003354	0.7243320116768004	1.0044053398068833	0.99669809483407	0.007707244972813276
Seq02655+dnafountain_AACA_back	False	True	True	True	Seq02655	dnafountain_AACA_back	dnafountain	AACA	3' end	Seq_anonymized_003355	0.7400834708035376	1.0059733102183963	0.9944854162943164	0.011487893924079895
Seq08219+internal_GTCGTG_back	True	False	True	True	Seq08219	internal_GTCGTG_back	internal	GTCGTG	3' end	Seq_anonymized_003359	1.2474420411950116	0.976917820157331	0.9949436579841728	-0.018025837826841862
Seq01293+dnafountain_TATA_back	False	True	True	True	Seq01293	dnafountain_TATA_back	dnafountain	TATA	3' end	Seq_anonymized_003366	0.7087542399284994	1.0038712826683955	1.0021385156028175	0.0017327670655780114
Seq05019+dnafountain_TATA_5ntback	False	True	True	True	Seq05019	dnafountain_TATA_5ntback	dnafountain	TATA	3' - 5 nt	Seq_anonymized_003367	0.931376966239124	1.001481261484109	1.0019981530807929	-0.0005168915966837773
Seq01053+internal_CGTGT_back	True	False	True	True	Seq01053	internal_CGTGT_back	internal	CGTGT	3' end	Seq_anonymized_003381	0.7291768285896667	0.978671472188782	1.0043482562803097	-0.025676784091527627
Seq08335+internal_CGTG_middle	True	False	True	True	Seq08335	internal_CGTG_middle	internal	CGTG	Middle	Seq_anonymized_003383	1.0304281700762474	0.9923813883245276	0.985437141421232	0.006944246903295648
Seq06035+dnafountain_TATAT_middle	False	True	True	True	Seq06035	dnafountain_TATAT_middle	dnafountain	TATAT	Middle	Seq_anonymized_003390	0.7596205311955896	1.007353114603752	1.0078298516769064	-0.0004767370731544318
Seq08335+dnafountain_TATAT_middle	False	True	True	True	Seq08335	dnafountain_TATAT_middle	dnafountain	TATAT	Middle	Seq_anonymized_003416	1.00755852730817	0.9874269230727776	0.985437141421232	0.001989781651545619
Seq08115+dnafountain_GCAC_back	False	True	True	True	Seq08115	dnafountain_GCAC_back	dnafountain	GCAC	3' end	Seq_anonymized_003419	1.1495421452376398	1.0046109220179853	1.0085130297054892	-0.003902107687503875
Seq05656+internal_CGTG_5ntfront	True	False	True	True	Seq05656	internal_CGTG_5ntfront	internal	CGTG	5' + 5 nt	Seq_anonymized_003428	0.7741744966393117	1.0023026588729396	1.002992488310071	-0.0006898294371313618
Seq03273+dnafountain_TATAT_middle	False	True	True	True	Seq03273	dnafountain_TATAT_middle	dnafountain	TATAT	Middle	Seq_anonymized_003433	0.8909174397728633	1.0056024024138053	1.0100225984475957	-0.004420196033790402
Seq08219+dnafountain_GCAC_5ntfront	False	True	True	True	Seq08219	dnafountain_GCAC_5ntfront	dnafountain	GCAC	5' + 5 nt	Seq_anonymized_003440	1.1254112115929544	0.9968009660927816	0.9949436579841728	0.001857308108608735
Seq08061+internal_CGTGT_back	True	False	True	True	Seq08061	internal_CGTGT_back	internal	CGTGT	3' end	Seq_anonymized_003451	0.5197489931659635	1.0079039350247156	1.00633414093439	0.001569794090325649
Seq00999+dnafountain_TATA_middle	False	True	True	True	Seq00999	dnafountain_TATA_middle	dnafountain	TATA	Middle	Seq_anonymized_003452	0.8860006538198805	1.003050051249313	1.005628528229774	-0.0025784769804610974
Seq00582+internal_CGTGTG_middle	True	True	True	True	Seq00582	internal_CGTGTG_middle	internal	CGTGTG	Middle	Seq_anonymized_003455	0.7654267146522961	1.0048031439887457	1.0050546412684374	-0.00025149727969164815
Seq08524+dnafountain_TATA_front	False	True	True	True	Seq08524	dnafountain_TATA_front	dnafountain	TATA	5' end	Seq_anonymized_003457	1.0542114060666876	0.9986128918687572	0.9997898815115832	-0.0011769896428259763
Seq09033+internal_CGTG_middle	True	False	True	True	Seq09033	internal_CGTG_middle	internal	CGTG	Middle	Seq_anonymized_003474	1.0845122835486078	0.9997984259366892	0.9943914246828274	0.005407001253861843
Seq04769+dnafountain_TATAT_5ntfront	False	True	True	True	Seq04769	dnafountain_TATAT_5ntfront	dnafountain	TATAT	5' + 5 nt	Seq_anonymized_003481	1.306006196952792	1.001795943874615	1.0058111558658829	-0.004015211991267975
Seq00639+internal_TCGTGT_middle	True	False	True	True	Seq00639	internal_TCGTGT_middle	internal	TCGTGT	Middle	Seq_anonymized_003486	1.0380848130297833	1.0042273438018363	1.0099645720673966	-0.005737228265560335
Seq05656+internal_TCGTGT_middle	True	True	True	True	Seq05656	internal_TCGTGT_middle	internal	TCGTGT	Middle	Seq_anonymized_003488	0.7816162710379829	1.0014144332827437	1.002992488310071	-0.0015780550273272187
Seq05019+dnafountain_TATA_front	False	True	True	True	Seq05019	dnafountain_TATA_front	dnafountain	TATA	5' end	Seq_anonymized_003495	1.060125299187828	0.994201517027035	1.0019981530807929	-0.0077966360537579105
Seq00036+dnafountain_TATA_5ntback	False	True	True	True	Seq00036	dnafountain_TATA_5ntback	dnafountain	TATA	3' - 5 nt	Seq_anonymized_003510	0.8639029549865002	1.0041631316100663	1.0081461518109016	-0.003983020200835297
Seq08524+dnafountain_AACA_5ntfront	False	True	True	True	Seq08524	dnafountain_AACA_5ntfront	dnafountain	AACA	5' + 5 nt	Seq_anonymized_003515	1.1062005026527262	1.0025187543234535	0.9997898815115832	0.0027288728118702865
Seq04077+internal_GTCGTG_5ntfront	True	False	True	True	Seq04077	internal_GTCGTG_5ntfront	internal	GTCGTG	5' + 5 nt	Seq_anonymized_003516	0.9925110703921788	0.9968697158319992	1.0042526653849415	-0.007382949552942275
Seq00582+internal_TCGTGT_back	True	False	True	True	Seq00582	internal_TCGTGT_back	internal	TCGTGT	3' end	Seq_anonymized_003520	0.9679772195112458	0.9954293386217942	1.0050546412684374	-0.009625302646643186
Seq08335+dnafountain_TATAT_5ntfront	False	True	True	True	Seq08335	dnafountain_TATAT_5ntfront	dnafountain	TATAT	5' + 5 nt	Seq_anonymized_003521	1.0096492715352985	0.9961372221334914	0.985437141421232	0.010700080712259474
Seq08219+internal_GTCGTG_5ntfront	True	False	True	True	Seq08219	internal_GTCGTG_5ntfront	internal	GTCGTG	5' + 5 nt	Seq_anonymized_003526	1.7270030470844544	0.961362981729585	0.9949436579841728	-0.03358067625458783
Seq04769+internal_CGTG_front	True	False	True	True	Seq04769	internal_CGTG_front	internal	CGTG	5' end	Seq_anonymized_003531	0.7861168129401068	1.003414431371777	1.0058111558658829	-0.002396724494105884
Seq04769+internal_CGTG_middle	True	False	True	True	Seq04769	internal_CGTG_middle	internal	CGTG	Middle	Seq_anonymized_003545	0.9535162665660712	1.005560240708231	1.0058111558658829	-0.00025091515765196526
Seq03559+dnafountain_TATT_middle	False	True	True	True	Seq03559	dnafountain_TATT_middle	dnafountain	TATT	Middle	Seq_anonymized_003547	1.343927107056221	0.99694777954155	1.0005756070494982	-0.0036278275079482114
Seq05656+internal_CGTGTG_5ntback	True	False	True	True	Seq05656	internal_CGTGTG_5ntback	internal	CGTGTG	3' - 5 nt	Seq_anonymized_003548	0.6578128577576692	1.0041816498814955	1.002992488310071	0.0011891615714245685
Seq04297+dnafountain_AACA_middle	False	True	True	True	Seq04297	dnafountain_AACA_middle	dnafountain	AACA	Middle	Seq_anonymized_003549	0.5567196447718519	1.0069987619531011	0.9990393691620172	0.00795939279108393
Seq08563+dnafountain_TATT_front	False	True	True	True	Seq08563	dnafountain_TATT_front	dnafountain	TATT	5' end	Seq_anonymized_003562	1.3249156237380404	0.9990753802447347	1.005663568995564	-0.006588188750829227
Seq03273+dnafountain_TATT_5ntback	False	True	True	True	Seq03273	dnafountain_TATT_5ntback	dnafountain	TATT	3' - 5 nt	Seq_anonymized_003565	0.9254309393057444	1.007251863085777	1.0100225984475957	-0.0027707353618187103
Seq08335+dnafountain_TATAT_5ntback	False	True	True	True	Seq08335	dnafountain_TATAT_5ntback	dnafountain	TATAT	3' - 5 nt	Seq_anonymized_003566	0.1379488615705359	0.9895843308475634	0.985437141421232	0.00414718942633141
Seq09033+internal_CGTGTG_front	True	False	True	True	Seq09033	internal_CGTGTG_front	internal	CGTGTG	5' end	Seq_anonymized_003567	1.63535276275514	0.9730063845095384	0.9943914246828274	-0.021385040173289016
Seq00582+internal_CGTGT_middle	True	True	True	True	Seq00582	internal_CGTGT_middle	internal	CGTGT	Middle	Seq_anonymized_003568	0.9375186396786142	1.00144796123577	1.0050546412684374	-0.0036066800326672865
Seq03116+internal_TCGTGT_middle	True	False	True	True	Seq03116	internal_TCGTGT_middle	internal	TCGTGT	Middle	Seq_anonymized_003571	1.127069212099686	0.9952028513640736	1.0013600821321966	-0.006157230768123023
Seq05519+internal_CGTGTG_back	True	False	True	True	Seq05519	internal_CGTGTG_back	internal	CGTGTG	3' end	Seq_anonymized_003580	0.8609472958727512	0.9976250577330792	0.98540193925486	0.01222311847821922
Seq08654+dnafountain_TATA_back	False	True	True	True	Seq08654	dnafountain_TATA_back	dnafountain	TATA	3' end	Seq_anonymized_003588	0.8225963910397475	1.0028863689935152	0.9991532425529835	0.0037331264405316977
Seq01164+dnafountain_TATAT_5ntback	False	True	True	True	Seq01164	dnafountain_TATAT_5ntback	dnafountain	TATAT	3' - 5 nt	Seq_anonymized_003593	1.2415074765307843	0.9980165546517306	0.99669809483407	0.0013184598176605444
Seq08524+dnafountain_GCAC_back	False	True	True	True	Seq08524	dnafountain_GCAC_back	dnafountain	GCAC	3' end	Seq_anonymized_003596	0.6423225283355398	1.0066773143844754	0.9997898815115832	0.006887432872892174
Seq08061+dnafountain_TATT_5ntback	False	True	True	True	Seq08061	dnafountain_TATT_5ntback	dnafountain	TATT	3' - 5 nt	Seq_anonymized_003597	0.6636320342389692	1.0059115822059312	1.00633414093439	-0.0004225587284587551
Seq06035+dnafountain_AACA_front	False	True	True	True	Seq06035	dnafountain_AACA_front	dnafountain	AACA	5' end	Seq_anonymized_003605	1.1621224094273697	1.003337490068096	1.0078298516769064	-0.004492361608810391
Seq05046+internal_TCGTGT_5ntback	True	False	True	True	Seq05046	internal_TCGTGT_5ntback	internal	TCGTGT	3' - 5 nt	Seq_anonymized_003610	0.9364326261109922	1.0000148832550009	0.9991747946061172	0.0008400886488836301
Seq08654+internal_GTCGTG_5ntfront	True	False	True	True	Seq08654	internal_GTCGTG_5ntfront	internal	GTCGTG	5' + 5 nt	Seq_anonymized_003611	1.3567430370181788	0.9904346959994804	0.9991532425529835	-0.008718546553503126
Seq00582+dnafountain_TATT_front	False	True	True	True	Seq00582	dnafountain_TATT_front	dnafountain	TATT	5' end	Seq_anonymized_003614	0.8328788761624459	1.0018237956387168	1.0050546412684374	-0.0032308456297205357
Seq09668+internal_CGTGTG_front	True	False	True	True	Seq09668	internal_CGTGTG_front	internal	CGTGTG	5' end	Seq_anonymized_003620	1.2057448001910334	0.9716553576063488	0.99719109594366	-0.025535738337311154
Seq09668+internal_CGTG_front	True	False	True	True	Seq09668	internal_CGTG_front	internal	CGTG	5' end	Seq_anonymized_003621	1.0745471905482469	0.9834740657046626	0.99719109594366	-0.013717030238997396
Seq05997+internal_CGTGTG_5ntback	True	False	True	True	Seq05997	internal_CGTGTG_5ntback	internal	CGTGTG	3' - 5 nt	Seq_anonymized_003635	0.4402741257594652	0.9629485702515088	1.0017608804246532	-0.03881231017314435
Seq02110+internal_TCGTGT_5ntfront	True	False	True	True	Seq02110	internal_TCGTGT_5ntfront	internal	TCGTGT	5' + 5 nt	Seq_anonymized_003638	0.1241191021248297	0.9723412609997594	1.0057391498599946	-0.0333978888602352
Seq00999+dnafountain_GCAC_back	False	True	True	True	Seq00999	dnafountain_GCAC_back	dnafountain	GCAC	3' end	Seq_anonymized_003639	0.978489254668565	1.0070313057474491	1.005628528229774	0.0014027775176750357
Seq09033+dnafountain_TATA_5ntback	False	True	True	True	Seq09033	dnafountain_TATA_5ntback	dnafountain	TATA	3' - 5 nt	Seq_anonymized_003645	0.9964603635132936	1.0005654003525395	0.9943914246828274	0.006173975669712117
Seq07376+internal_TCGTGT_5ntback	True	False	True	True	Seq07376	internal_TCGTGT_5ntback	internal	TCGTGT	3' - 5 nt	Seq_anonymized_003650	1.3286198377866232	0.9992977474515218	1.011892419090712	-0.012594671639190147
Seq05033+internal_CGTGTG_middle	True	False	True	True	Seq05033	internal_CGTGTG_middle	internal	CGTGTG	Middle	Seq_anonymized_003657	2.3886340103411428	0.9965951594153152	1.0012378073567545	-0.004642647941439315
Seq06035+internal_CGTG_middle	True	False	True	True	Seq06035	internal_CGTG_middle	internal	CGTG	Middle	Seq_anonymized_003660	0.7564559281534253	1.009841492113957	1.0078298516769064	0.002011640437050488
Seq04769+internal_GTCGTG_back	True	False	True	True	Seq04769	internal_GTCGTG_back	internal	GTCGTG	3' end	Seq_anonymized_003661	1.353632896991548	0.9953563630548112	1.0058111558658829	-0.010454792811071645
Seq03273+dnafountain_TATAT_back	False	True	True	True	Seq03273	dnafountain_TATAT_back	dnafountain	TATAT	3' end	Seq_anonymized_003672	1.2902951972573624	0.9959048574106424	1.0100225984475957	-0.01411774103695329
Seq09033+internal_GTCGTG_5ntback	True	False	True	True	Seq09033	internal_GTCGTG_5ntback	internal	GTCGTG	3' - 5 nt	Seq_anonymized_003678	1.3607200566980056	0.985855886970282	0.9943914246828274	-0.008535537712545338
Seq06105+dnafountain_TATT_5ntback	False	True	True	True	Seq06105	dnafountain_TATT_5ntback	dnafountain	TATT	3' - 5 nt	Seq_anonymized_003684	0.7573887640325514	1.0023678027177112	1.003873832528801	-0.0015060298110898263
Seq08115+dnafountain_TATA_5ntback	False	True	True	True	Seq08115	dnafountain_TATA_5ntback	dnafountain	TATA	3' - 5 nt	Seq_anonymized_003686	0.7752707737092638	1.0091699419006923	1.0085130297054892	0.0006569121952031409
Seq01820+internal_GTCGTG_front	True	False	True	True	Seq01820	internal_GTCGTG_front	internal	GTCGTG	5' end	Seq_anonymized_003688	1.3742489167631362	0.9751766257767313	1.00493129258004	-0.029754666803308738
Seq00999+internal_CGTGT_middle	True	False	True	True	Seq00999	internal_CGTGT_middle	internal	CGTGT	Middle	Seq_anonymized_003690	0.9306433718168752	1.0054738050214715	1.005628528229774	-0.00015472320830256514
Seq05656+internal_TCGTGT_back	True	False	True	True	Seq05656	internal_TCGTGT_back	internal	TCGTGT	3' end	Seq_anonymized_003693	0.7124564629178456	1.0068539137311276	1.002992488310071	0.003861425421056719
Seq00221+dnafountain_TATAT_front	False	True	True	True	Seq00221	dnafountain_TATAT_front	dnafountain	TATAT	5' end	Seq_anonymized_003700	0.5985477293582294	1.006197524921728	1.0048911645036218	0.0013063604181062782
Seq08061+dnafountain_AACA_5ntback	False	True	True	True	Seq08061	dnafountain_AACA_5ntback	dnafountain	AACA	3' - 5 nt	Seq_anonymized_003702	0.6737465970495508	0.9992104036395238	1.00633414093439	-0.00712373729486615
Seq02655+internal_CGTGT_front	True	False	True	True	Seq02655	internal_CGTGT_front	internal	CGTGT	5' end	Seq_anonymized_003706	2.4007207258053924	0.9771423161205868	0.9944854162943164	-0.017343100173729642
Seq08654+dnafountain_TATAT_5ntfront	False	True	True	True	Seq08654	dnafountain_TATAT_5ntfront	dnafountain	TATAT	5' + 5 nt	Seq_anonymized_003714	1.3244177066723557	0.9932135992565324	0.9991532425529835	-0.005939643296451136
Seq04769+internal_TCGTGT_5ntfront	True	False	True	True	Seq04769	internal_TCGTGT_5ntfront	internal	TCGTGT	5' + 5 nt	Seq_anonymized_003716	1.0141871370195743	1.0026258956456464	1.0058111558658829	-0.0031852602202364633
Seq06105+dnafountain_TATA_back	False	True	True	True	Seq06105	dnafountain_TATA_back	dnafountain	TATA	3' end	Seq_anonymized_003731	0.8739672769910216	1.0055393956396554	1.003873832528801	0.0016655631108544178
Seq09033+dnafountain_TATAT_front	False	True	True	True	Seq09033	dnafountain_TATAT_front	dnafountain	TATAT	5' end	Seq_anonymized_003734	1.1288138139643795	1.000646618284714	0.9943914246828274	0.006255193601886644
Seq06035+dnafountain_TATAT_5ntfront	False	True	True	True	Seq06035	dnafountain_TATAT_5ntfront	dnafountain	TATAT	5' + 5 nt	Seq_anonymized_003740	1.8516513049434031	1.0048799713574197	1.0078298516769064	-0.0029498803194867307
Seq01955+internal_CGTGTG_back	True	False	True	True	Seq01955	internal_CGTGTG_back	internal	CGTGTG	3' end	Seq_anonymized_003745	0.7129451298291315	1.001935494727961	1.0089598773481678	-0.0070243826202067705
Seq02110+dnafountain_GCAC_middle	False	True	True	True	Seq02110	dnafountain_GCAC_middle	dnafountain	GCAC	Middle	Seq_anonymized_003757	1.028227876681947	1.0055760876083668	1.0057391498599946	-0.00016306225162776578
Seq08061+internal_CGTGTG_middle	True	False	True	True	Seq08061	internal_CGTGTG_middle	internal	CGTGTG	Middle	Seq_anonymized_003763	0.8608946868957303	0.9982736688702444	1.00633414093439	-0.008060472064145618
Seq08563+dnafountain_TATA_front	False	True	True	True	Seq08563	dnafountain_TATA_front	dnafountain	TATA	5' end	Seq_anonymized_003778	0.9043629374100168	1.0004354872670227	1.005663568995564	-0.005228081728541278
Seq01293+dnafountain_TATT_5ntfront	False	True	True	True	Seq01293	dnafountain_TATT_5ntfront	dnafountain	TATT	5' + 5 nt	Seq_anonymized_003789	0.9598633681381136	0.9985539987069044	1.0021385156028175	-0.0035845168959131035
Seq05519+dnafountain_TATT_back	False	True	True	True	Seq05519	dnafountain_TATT_back	dnafountain	TATT	3' end	Seq_anonymized_003798	0.8501861638649062	0.9996855256325212	0.98540193925486	0.01428358637766125
Seq02110+internal_TCGTGT_middle	True	False	True	True	Seq02110	internal_TCGTGT_middle	internal	TCGTGT	Middle	Seq_anonymized_003809	1.0696427016551406	1.0057475664502609	1.0057391498599946	8.41659026629138e-06
Seq02085+internal_CGTGT_middle	True	False	True	True	Seq02085	internal_CGTGT_middle	internal	CGTGT	Middle	Seq_anonymized_003811	0.7581813109571125	1.0079722802766682	1.006347738926077	0.001624541350591091
Seq05997+dnafountain_TATT_5ntback	False	True	True	True	Seq05997	dnafountain_TATT_5ntback	dnafountain	TATT	3' - 5 nt	Seq_anonymized_003816	1.0870675591720516	0.9964611998695216	1.0017608804246532	-0.005299680555131525
Seq01164+internal_GTCGTG_5ntback	True	False	True	True	Seq01164	internal_GTCGTG_5ntback	internal	GTCGTG	3' - 5 nt	Seq_anonymized_003817	1.1660708693822048	1.0005620802968525	0.99669809483407	0.0038639854627824377
Seq08563+internal_CGTG_front	True	False	True	True	Seq08563	internal_CGTG_front	internal	CGTG	5' end	Seq_anonymized_003828	1.387591002414777	0.9934898397280012	1.005663568995564	-0.012173729267562772
Seq02110+internal_TCGTGT_5ntback	True	False	True	True	Seq02110	internal_TCGTGT_5ntback	internal	TCGTGT	3' - 5 nt	Seq_anonymized_003830	2.4450984888332203	0.9980649211405224	1.0057391498599946	-0.007674228719472209
Seq09033+internal_CGTGTG_back	True	False	True	True	Seq09033	internal_CGTGTG_back	internal	CGTGTG	3' end	Seq_anonymized_003833	1.355998084027113	0.9911582932023209	0.9943914246828274	-0.0032331314805065237
Seq02910+internal_CGTG_5ntfront	True	False	True	True	Seq02910	internal_CGTG_5ntfront	internal	CGTG	5' + 5 nt	Seq_anonymized_003836	1.0159992096887491	1.002954315923126	1.0074241123802192	-0.0044697964570932225
Seq02655+dnafountain_TATAT_5ntfront	False	True	True	True	Seq02655	dnafountain_TATAT_5ntfront	dnafountain	TATAT	5' + 5 nt	Seq_anonymized_003839	0.86809249751911	0.9980410381281088	0.9944854162943164	0.003555621833792433
Seq06035+internal_TCGTGT_5ntback	True	False	True	True	Seq06035	internal_TCGTGT_5ntback	internal	TCGTGT	3' - 5 nt	Seq_anonymized_003845	1.1540873143239267	1.004800466043741	1.0078298516769064	-0.003029385633165349
Seq08061+internal_TCGTGT_5ntfront	True	False	True	True	Seq08061	internal_TCGTGT_5ntfront	internal	TCGTGT	5' + 5 nt	Seq_anonymized_003846	1.2263549691475724	0.990107436231531	1.00633414093439	-0.01622670470285903
Seq05997+internal_TCGTGT_5ntfront	True	False	True	True	Seq05997	internal_TCGTGT_5ntfront	internal	TCGTGT	5' + 5 nt	Seq_anonymized_003848	0.4982025936420414	0.962227066374376	1.0017608804246532	-0.039533814050277116
Seq01156+internal_TCGTGT_middle	True	False	True	True	Seq01156	internal_TCGTGT_middle	internal	TCGTGT	Middle	Seq_anonymized_003851	1.1120479564390764	0.9999912717784234	1.0020546714876075	-0.0020633997091841216
Seq09033+internal_GTCGTG_back	True	False	True	True	Seq09033	internal_GTCGTG_back	internal	GTCGTG	3' end	Seq_anonymized_003858	0.9580897395124996	0.9888568865749284	0.9943914246828274	-0.005534538107898945
Seq05033+internal_CGTG_5ntfront	True	False	True	True	Seq05033	internal_CGTG_5ntfront	internal	CGTG	5' + 5 nt	Seq_anonymized_003866	1.4041722285111524	0.9959477317779224	1.0012378073567545	-0.0052900755788320986
Seq02764+internal_GTCGTG_middle	True	False	True	True	Seq02764	internal_GTCGTG_middle	internal	GTCGTG	Middle	Seq_anonymized_003871	1.439096146670819	0.9959611794410628	1.0037400281649322	-0.007778848723869469
Seq08524+dnafountain_TATT_front	False	True	True	True	Seq08524	dnafountain_TATT_front	dnafountain	TATT	5' end	Seq_anonymized_003874	1.0415177186392195	0.999539153375113	0.9997898815115832	-0.00025072813647020187
Seq00036+dnafountain_TATT_back	False	True	True	True	Seq00036	dnafountain_TATT_back	dnafountain	TATT	3' end	Seq_anonymized_003884	0.921528547937881	1.0028231596352777	1.0081461518109016	-0.005322992175623931
Seq05997+internal_CGTGT_middle	True	False	True	True	Seq05997	internal_CGTGT_middle	internal	CGTGT	Middle	Seq_anonymized_003886	0.8324315415771016	1.003513939895941	1.0017608804246532	0.0017530594712877878
Seq08219+dnafountain_AACA_5ntback	False	True	True	True	Seq08219	dnafountain_AACA_5ntback	dnafountain	AACA	3' - 5 nt	Seq_anonymized_003890	0.9751046970207224	1.0052114850246907	0.9949436579841728	0.010267827040517874
Seq05046+internal_GTCGTG_back	True	False	True	True	Seq05046	internal_GTCGTG_back	internal	GTCGTG	3' end	Seq_anonymized_003891	0.6618181905462585	0.9899883540726524	0.9991747946061172	-0.009186440533464846
Seq02085+dnafountain_GCAC_front	False	True	True	True	Seq02085	dnafountain_GCAC_front	dnafountain	GCAC	5' end	Seq_anonymized_003900	1.188942858673525	0.998291779138098	1.006347738926077	-0.008055959787979128
Seq07376+internal_CGTGTG_back	True	False	True	True	Seq07376	internal_CGTGTG_back	internal	CGTGTG	3' end	Seq_anonymized_003911	0.840145309377888	1.0018975571329152	1.011892419090712	-0.009994861957796752
Seq05033+dnafountain_GCAC_back	False	True	True	True	Seq05033	dnafountain_GCAC_back	dnafountain	GCAC	3' end	Seq_anonymized_003919	0.9273423791434374	0.988273680885804	1.0012378073567545	-0.012964126470950466
Seq01955+internal_GTCGTG_5ntfront	True	False	True	True	Seq01955	internal_GTCGTG_5ntfront	internal	GTCGTG	5' + 5 nt	Seq_anonymized_003942	0.6800955474665616	1.0054487295797323	1.0089598773481678	-0.0035111477684355297
Seq01164+dnafountain_TATT_back	False	True	True	True	Seq01164	dnafountain_TATT_back	dnafountain	TATT	3' end	Seq_anonymized_003947	0.8522789694016859	1.0013497333264088	0.99669809483407	0.004651638492338739
Seq02655+internal_TCGTGT_middle	True	False	True	True	Seq02655	internal_TCGTGT_middle	internal	TCGTGT	Middle	Seq_anonymized_003956	0.747103284388167	1.007227314038411	0.9944854162943164	0.01274189774409451
Seq02655+dnafountain_TATAT_middle	False	True	True	True	Seq02655	dnafountain_TATAT_middle	dnafountain	TATAT	Middle	Seq_anonymized_003957	0.9799470744453004	1.0023464376815925	0.9944854162943164	0.007861021387276068
Seq08335+dnafountain_TATA_back	False	True	True	True	Seq08335	dnafountain_TATA_back	dnafountain	TATA	3' end	Seq_anonymized_003958	0.8529588342231078	0.9882371870136446	0.985437141421232	0.0028000455924126477
Seq08654+dnafountain_GCAC_5ntback	False	True	True	True	Seq08654	dnafountain_GCAC_5ntback	dnafountain	GCAC	3' - 5 nt	Seq_anonymized_003959	0.9370870419948591	1.0002540547648795	0.9991532425529835	0.0011008122118959518
Seq09033+internal_CGTG_5ntfront	True	False	True	True	Seq09033	internal_CGTG_5ntfront	internal	CGTG	5' + 5 nt	Seq_anonymized_003962	0.923453607337726	1.006863199010798	0.9943914246828274	0.01247177432797053
Seq00221+internal_GTCGTG_5ntback	True	False	True	True	Seq00221	internal_GTCGTG_5ntback	internal	GTCGTG	3' - 5 nt	Seq_anonymized_003971	1.003893110833132	1.001958211686072	1.0048911645036218	-0.0029329528175499053
Seq02910+internal_CGTGT_middle	True	False	True	True	Seq02910	internal_CGTGT_middle	internal	CGTGT	Middle	Seq_anonymized_003973	0.6843220176410947	1.002896532911973	1.0074241123802192	-0.004527579468246223
Seq09668+dnafountain_TATAT_5ntfront	False	True	True	True	Seq09668	dnafountain_TATAT_5ntfront	dnafountain	TATAT	5' + 5 nt	Seq_anonymized_003976	0.7543739169368124	1.0040282730987855	0.99719109594366	0.006837177155125551
Seq02764+dnafountain_GCAC_5ntfront	False	True	True	True	Seq02764	dnafountain_GCAC_5ntfront	dnafountain	GCAC	5' + 5 nt	Seq_anonymized_003979	1.21528601971869	1.0005087187854431	1.0037400281649322	-0.0032313093794891223
Seq00999+internal_CGTGTG_5ntfront	True	False	True	True	Seq00999	internal_CGTGTG_5ntfront	internal	CGTGTG	5' + 5 nt	Seq_anonymized_003980	1.3652523454461103	0.9756671851408804	1.005628528229774	-0.029961343088893755
Seq09668+internal_CGTG_5ntback	True	False	True	True	Seq09668	internal_CGTG_5ntback	internal	CGTG	3' - 5 nt	Seq_anonymized_003985	0.9503852558031082	0.998451788995696	0.99719109594366	0.0012606930520360216
Seq05046+internal_CGTGTG_5ntfront	True	False	True	True	Seq05046	internal_CGTGTG_5ntfront	internal	CGTGTG	5' + 5 nt	Seq_anonymized_004002	2.366950465129636	0.988457202099492	0.9991747946061172	-0.010717592506625295
Seq08524+dnafountain_TATA_5ntback	False	True	True	True	Seq08524	dnafountain_TATA_5ntback	dnafountain	TATA	3' - 5 nt	Seq_anonymized_004016	0.8444035421753752	0.9999934940753272	0.9997898815115832	0.0002036125637440156
Seq05656+internal_CGTGTG_5ntfront	True	False	True	True	Seq05656	internal_CGTGTG_5ntfront	internal	CGTGTG	5' + 5 nt	Seq_anonymized_004019	0.5911968228055241	1.00439603053729	1.002992488310071	0.0014035422272191678
Seq00221+internal_GTCGTG_middle	True	False	True	True	Seq00221	internal_GTCGTG_middle	internal	GTCGTG	Middle	Seq_anonymized_004026	0.8535807410380426	1.0039884754760695	1.0048911645036218	-0.0009026890275523058
Seq09033+dnafountain_TATT_back	False	True	True	True	Seq09033	dnafountain_TATT_back	dnafountain	TATT	3' end	Seq_anonymized_004029	0.8918204826642153	1.003754992340953	0.9943914246828274	0.009363567658125627
Seq04769+dnafountain_TATA_5ntfront	False	True	True	True	Seq04769	dnafountain_TATA_5ntfront	dnafountain	TATA	5' + 5 nt	Seq_anonymized_004031	0.9794681856962392	1.00453877754337	1.0058111558658829	-0.0012723783225128127
Seq04077+dnafountain_TATAT_5ntfront	False	True	True	True	Seq04077	dnafountain_TATAT_5ntfront	dnafountain	TATAT	5' + 5 nt	Seq_anonymized_004034	2.121050558099977	1.0032049371320304	1.0042526653849415	-0.0010477282529111065
Seq08563+dnafountain_TATA_5ntback	False	True	True	True	Seq08563	dnafountain_TATA_5ntback	dnafountain	TATA	3' - 5 nt	Seq_anonymized_004050	1.008906938902751	1.0033248784166418	1.005663568995564	-0.00233869057892222
Seq00639+internal_CGTGTG_middle	True	False	True	True	Seq00639	internal_CGTGTG_middle	internal	CGTGTG	Middle	Seq_anonymized_004058	1.2377297056463272	0.9562253830667587	1.0099645720673966	-0.0537391890006379
Seq01820+dnafountain_TATT_5ntfront	False	True	True	True	Seq01820	dnafountain_TATT_5ntfront	dnafountain	TATT	5' + 5 nt	Seq_anonymized_004060	1.0385113664135006	0.9981676315296264	1.00493129258004	-0.006763661050413594
Seq01820+internal_CGTGT_front	True	False	True	True	Seq01820	internal_CGTGT_front	internal	CGTGT	5' end	Seq_anonymized_004072	0.8850402612720427	0.9274528682434982	1.00493129258004	-0.07747842433654184
Seq08219+internal_CGTGT_front	True	False	True	True	Seq08219	internal_CGTGT_front	internal	CGTGT	5' end	Seq_anonymized_004081	1.5014261476469912	0.9740149182291412	0.9949436579841728	-0.020928739755031622
Seq07376+internal_CGTGT_5ntback	True	False	True	True	Seq07376	internal_CGTGT_5ntback	internal	CGTGT	3' - 5 nt	Seq_anonymized_004086	1.3630821058092129	0.9968814044482444	1.011892419090712	-0.015011014642467568
Seq08219+internal_CGTG_5ntback	True	False	True	True	Seq08219	internal_CGTG_5ntback	internal	CGTG	3' - 5 nt	Seq_anonymized_004090	1.565416527806568	0.981834283991928	0.9949436579841728	-0.013109373992244877
Seq08335+internal_TCGTGT_middle	True	True	True	True	Seq08335	internal_TCGTGT_middle	internal	TCGTGT	Middle	Seq_anonymized_004092	1.7341472438458825	0.9802285767783776	0.985437141421232	-0.005208564642854352
Seq01293+internal_CGTGTG_back	True	False	True	True	Seq01293	internal_CGTGTG_back	internal	CGTGTG	3' end	Seq_anonymized_004099	0.9339893743400922	0.9902462238455771	1.0021385156028175	-0.01189229175724038
Seq00582+dnafountain_TATAT_middle	False	True	True	True	Seq00582	dnafountain_TATAT_middle	dnafountain	TATAT	Middle	Seq_anonymized_004112	1.0518752555540882	1.0026097544805497	1.0050546412684374	-0.002444886787887679
Seq07376+dnafountain_TATAT_front	False	True	True	True	Seq07376	dnafountain_TATAT_front	dnafountain	TATAT	5' end	Seq_anonymized_004114	0.9700166725616386	1.0029017742937183	1.011892419090712	-0.00899064479699363
Seq02910+dnafountain_GCAC_back	False	True	True	True	Seq02910	dnafountain_GCAC_back	dnafountain	GCAC	3' end	Seq_anonymized_004117	1.2287073479709254	1.0053569851293789	1.0074241123802192	-0.0020671272508403504
Seq01293+internal_GTCGTG_5ntfront	True	False	True	True	Seq01293	internal_GTCGTG_5ntfront	internal	GTCGTG	5' + 5 nt	Seq_anonymized_004130	1.1947826287560777	0.9891260282403824	1.0021385156028175	-0.013012487362435099
Seq08061+internal_TCGTGT_middle	True	False	True	True	Seq08061	internal_TCGTGT_middle	internal	TCGTGT	Middle	Seq_anonymized_004134	0.6926187416238124	1.0034761551315177	1.00633414093439	-0.0028579858028723315
Seq08563+dnafountain_TATAT_front	False	True	True	True	Seq08563	dnafountain_TATAT_front	dnafountain	TATAT	5' end	Seq_anonymized_004135	1.536828188307412	0.9957862253577784	1.005663568995564	-0.009877343637785585
Seq03116+dnafountain_AACA_front	False	True	True	True	Seq03116	dnafountain_AACA_front	dnafountain	AACA	5' end	Seq_anonymized_004138	1.11973191429501	1.0004321755770431	1.0013600821321966	-0.0009279065551535126
Seq05997+dnafountain_TATT_front	False	True	True	True	Seq05997	dnafountain_TATT_front	dnafountain	TATT	5' end	Seq_anonymized_004148	0.8934641928832324	1.0039688405069265	1.0017608804246532	0.002207960082273308
Seq05046+internal_TCGTGT_middle	True	False	True	True	Seq05046	internal_TCGTGT_middle	internal	TCGTGT	Middle	Seq_anonymized_004150	0.8835418253098245	1.0023512239598051	0.9991747946061172	0.003176429353687893
Seq07376+internal_CGTG_5ntback	True	False	True	True	Seq07376	internal_CGTG_5ntback	internal	CGTG	3' - 5 nt	Seq_anonymized_004157	1.3038877427503843	0.9947582408411848	1.011892419090712	-0.01713417824952712
Seq05033+dnafountain_TATT_5ntfront	False	True	True	True	Seq05033	dnafountain_TATT_5ntfront	dnafountain	TATT	5' + 5 nt	Seq_anonymized_004171	1.0884139435598803	0.9987206379056172	1.0012378073567545	-0.0025171694511373355
Seq00639+internal_CGTGTG_5ntfront	True	False	True	True	Seq00639	internal_CGTGTG_5ntfront	internal	CGTGTG	5' + 5 nt	Seq_anonymized_004173	2.0761828639772864	1.0005228744930914	1.0099645720673966	-0.009441697574305241
Seq09033+dnafountain_TATT_front	False	True	True	True	Seq09033	dnafountain_TATT_front	dnafountain	TATT	5' end	Seq_anonymized_004178	1.086109406422338	0.9951997785787132	0.9943914246828274	0.0008083538958858494
Seq03116+dnafountain_GCAC_5ntback	False	True	True	True	Seq03116	dnafountain_GCAC_5ntback	dnafountain	GCAC	3' - 5 nt	Seq_anonymized_004183	0.7468311443299351	1.0085799122187262	1.0013600821321966	0.0072198300865295995
Seq08524+internal_GTCGTG_5ntback	True	False	True	True	Seq08524	internal_GTCGTG_5ntback	internal	GTCGTG	3' - 5 nt	Seq_anonymized_004188	1.2630995782165038	1.0018557225383702	0.9997898815115832	0.0020658410267869742
Seq00582+dnafountain_GCAC_back	False	True	True	True	Seq00582	dnafountain_GCAC_back	dnafountain	GCAC	3' end	Seq_anonymized_004189	0.6234249296788863	1.005622548116036	1.0050546412684374	0.0005679068475985538
Seq08061+internal_GTCGTG_front	True	False	True	True	Seq08061	internal_GTCGTG_front	internal	GTCGTG	5' end	Seq_anonymized_004197	1.0227681232925707	0.9854702810475	1.00633414093439	-0.02086385988688999
Seq00582+dnafountain_TATA_5ntback	False	True	True	True	Seq00582	dnafountain_TATA_5ntback	dnafountain	TATA	3' - 5 nt	Seq_anonymized_004200	0.9586818855902436	0.9975371422930036	1.0050546412684374	-0.007517498975433745
Seq01156+dnafountain_AACA_5ntfront	False	True	True	True	Seq01156	dnafountain_AACA_5ntfront	dnafountain	AACA	5' + 5 nt	Seq_anonymized_004211	0.9045207961272564	1.0035406430086748	1.0020546714876075	0.0014859715210673308
Seq06035+dnafountain_GCAC_5ntfront	False	True	True	True	Seq06035	dnafountain_GCAC_5ntfront	dnafountain	GCAC	5' + 5 nt	Seq_anonymized_004212	0.7403615715931015	1.0111446591429998	1.0078298516769064	0.0033148074660933613
Seq05519+dnafountain_TATA_5ntback	False	True	True	True	Seq05519	dnafountain_TATA_5ntback	dnafountain	TATA	3' - 5 nt	Seq_anonymized_004215	1.2972672565340853	0.9913765303619742	0.98540193925486	0.00597459110711418
Seq08563+internal_GTCGTG_middle	True	False	True	True	Seq08563	internal_GTCGTG_middle	internal	GTCGTG	Middle	Seq_anonymized_004216	1.0916598732803366	1.0015142137625426	1.005663568995564	-0.004149355233021401
Seq00639+dnafountain_TATT_back	False	True	True	True	Seq00639	dnafountain_TATT_back	dnafountain	TATT	3' end	Seq_anonymized_004222	0.9152816343790996	1.0067574234431549	1.0099645720673966	-0.0032071486242417624
Seq06105+internal_GTCGTG_5ntback	True	False	True	True	Seq06105	internal_GTCGTG_5ntback	internal	GTCGTG	3' - 5 nt	Seq_anonymized_004231	1.4956725540667308	0.9695326248963712	1.003873832528801	-0.03434120763242987
Seq05997+dnafountain_GCAC_back	False	True	True	True	Seq05997	dnafountain_GCAC_back	dnafountain	GCAC	3' end	Seq_anonymized_004233	1.3241639031170591	0.998403614411026	1.0017608804246532	-0.0033572660136271804
Seq01053+internal_TCGTGT_back	True	False	True	True	Seq01053	internal_TCGTGT_back	internal	TCGTGT	3' end	Seq_anonymized_004238	0.4285771622728313	0.962915984541137	1.0043482562803097	-0.04143227173917263
Seq06035+dnafountain_GCAC_back	False	True	True	True	Seq06035	dnafountain_GCAC_back	dnafountain	GCAC	3' end	Seq_anonymized_004241	1.076297003673398	1.0039307593636344	1.0078298516769064	-0.0038990923132720123
Seq09668+internal_TCGTGT_back	True	False	True	True	Seq09668	internal_TCGTGT_back	internal	TCGTGT	3' end	Seq_anonymized_004244	1.0956923581979292	0.9951673627738298	0.99719109594366	-0.0020237331698301775
Seq00582+internal_CGTGT_5ntback	True	False	True	True	Seq00582	internal_CGTGT_5ntback	internal	CGTGT	3' - 5 nt	Seq_anonymized_004253	0.692645007181609	1.0039335029691536	1.0050546412684374	-0.0011211382992837304
Seq09668+dnafountain_TATT_middle	False	True	True	True	Seq09668	dnafountain_TATT_middle	dnafountain	TATT	Middle	Seq_anonymized_004256	0.9597659998368744	0.9961059742568944	0.99719109594366	-0.0010851216867655555
Seq00999+internal_TCGTGT_5ntback	True	False	True	True	Seq00999	internal_TCGTGT_5ntback	internal	TCGTGT	3' - 5 nt	Seq_anonymized_004258	1.811154142827164	1.0026228080703423	1.005628528229774	-0.0030057201594317906
Seq01955+dnafountain_TATA_back	False	True	True	True	Seq01955	dnafountain_TATA_back	dnafountain	TATA	3' end	Seq_anonymized_004259	0.6321458307848599	1.008615147786314	1.0089598773481678	-0.0003447295618539403
Seq07376+internal_GTCGTG_5ntback	True	False	True	True	Seq07376	internal_GTCGTG_5ntback	internal	GTCGTG	3' - 5 nt	Seq_anonymized_004261	1.0752327445812897	0.9970967427318196	1.011892419090712	-0.01479567635889234
Seq01820+dnafountain_GCAC_front	False	True	True	True	Seq01820	dnafountain_GCAC_front	dnafountain	GCAC	5' end	Seq_anonymized_004275	1.0673886271078863	0.992477330702829	1.00493129258004	-0.01245396187721104
Seq09033+dnafountain_TATA_front	False	True	True	True	Seq09033	dnafountain_TATA_front	dnafountain	TATA	5' end	Seq_anonymized_004276	1.2008560099173315	0.9978037677789792	0.9943914246828274	0.003412343096151793
Seq00582+dnafountain_TATT_5ntback	False	True	True	True	Seq00582	dnafountain_TATT_5ntback	dnafountain	TATT	3' - 5 nt	Seq_anonymized_004283	0.7883780335977927	1.0022810311132864	1.0050546412684374	-0.002773610155150985
Seq05656+internal_TCGTGT_front	True	False	True	True	Seq05656	internal_TCGTGT_front	internal	TCGTGT	5' end	Seq_anonymized_004288	1.3500742839664042	0.9517810266475232	1.002992488310071	-0.05121146166254775
Seq02910+internal_GTCGTG_front	True	False	True	True	Seq02910	internal_GTCGTG_front	internal	GTCGTG	5' end	Seq_anonymized_004289	0.8806654988619822	0.9810352121438604	1.0074241123802192	-0.02638890023635887
Seq07376+dnafountain_AACA_back	False	True	True	True	Seq07376	dnafountain_AACA_back	dnafountain	AACA	3' end	Seq_anonymized_004292	0.8900342272941232	1.0057917362096318	1.011892419090712	-0.006100682881080122
Seq01164+internal_CGTGTG_5ntback	True	False	True	True	Seq01164	internal_CGTGTG_5ntback	internal	CGTGTG	3' - 5 nt	Seq_anonymized_004293	0.8444172667645552	0.9984145488816164	0.99669809483407	0.0017164540475463896
Seq01293+internal_TCGTGT_back	True	False	True	True	Seq01293	internal_TCGTGT_back	internal	TCGTGT	3' end	Seq_anonymized_004294	0.8888545400455841	0.9833122134433095	1.0021385156028175	-0.01882630215950798
Seq03559+dnafountain_GCAC_front	False	True	True	True	Seq03559	dnafountain_GCAC_front	dnafountain	GCAC	5' end	Seq_anonymized_004310	0.7393172753274351	1.0060789420885408	1.0005756070494982	0.005503335039042545
Seq08061+dnafountain_GCAC_5ntback	False	True	True	True	Seq08061	dnafountain_GCAC_5ntback	dnafountain	GCAC	3' - 5 nt	Seq_anonymized_004319	0.8349233908799173	1.0032730601508468	1.00633414093439	-0.0030610807835431686
Seq05046+dnafountain_GCAC_front	False	True	True	True	Seq05046	dnafountain_GCAC_front	dnafountain	GCAC	5' end	Seq_anonymized_004331	0.927232815145356	1.0019984119947412	0.9991747946061172	0.0028236173886239113
Seq07376+dnafountain_TATA_middle	False	True	True	True	Seq07376	dnafountain_TATA_middle	dnafountain	TATA	Middle	Seq_anonymized_004346	1.2692506084496469	1.0020578441312291	1.011892419090712	-0.009834574959482811
Seq05046+dnafountain_GCAC_5ntback	False	True	True	True	Seq05046	dnafountain_GCAC_5ntback	dnafountain	GCAC	3' - 5 nt	Seq_anonymized_004350	0.9670683950282636	1.0021524234621784	0.9991747946061172	0.002977628856061121
Seq01053+internal_GTCGTG_back	True	False	True	True	Seq01053	internal_GTCGTG_back	internal	GTCGTG	3' end	Seq_anonymized_004359	0.8224495171528746	1.0017167637124298	1.0043482562803097	-0.0026314925678798673
Seq08335+dnafountain_GCAC_middle	False	True	True	True	Seq08335	dnafountain_GCAC_middle	dnafountain	GCAC	Middle	Seq_anonymized_004367	1.587902325985215	0.9875895343939538	0.985437141421232	0.0021523929727218505
Seq03559+dnafountain_GCAC_back	False	True	True	True	Seq03559	dnafountain_GCAC_back	dnafountain	GCAC	3' end	Seq_anonymized_004375	1.3395001821926529	1.0020384127646855	1.0005756070494982	0.0014628057151873097
Seq08115+internal_TCGTGT_front	True	False	True	True	Seq08115	internal_TCGTGT_front	internal	TCGTGT	5' end	Seq_anonymized_004377	0.8887649611538982	0.9773015283640109	1.0085130297054892	-0.03121150134147832
Seq08061+dnafountain_TATA_5ntback	False	True	True	True	Seq08061	dnafountain_TATA_5ntback	dnafountain	TATA	3' - 5 nt	Seq_anonymized_004385	1.0101576775831378	0.9993871528440712	1.00633414093439	-0.006946988090318795
Seq05046+dnafountain_AACA_front	False	True	True	True	Seq05046	dnafountain_AACA_front	dnafountain	AACA	5' end	Seq_anonymized_004389	1.001761555476773	1.001147071777447	0.9991747946061172	0.0019722771713298615
Seq05033+dnafountain_TATT_middle	False	True	True	True	Seq05033	dnafountain_TATT_middle	dnafountain	TATT	Middle	Seq_anonymized_004392	0.9925313747904416	1.0002306748498464	1.0012378073567545	-0.0010071325069080928
Seq06035+dnafountain_TATT_5ntback	False	True	True	True	Seq06035	dnafountain_TATT_5ntback	dnafountain	TATT	3' - 5 nt	Seq_anonymized_004396	0.9541094549374162	1.000288949109262	1.0078298516769064	-0.007540902567644503
Seq04297+dnafountain_TATT_5ntback	False	True	True	True	Seq04297	dnafountain_TATT_5ntback	dnafountain	TATT	3' - 5 nt	Seq_anonymized_004400	0.9375601098486216	1.0017205500433548	0.9990393691620172	0.0026811808813376192
Seq05033+internal_CGTGTG_5ntfront	True	False	True	True	Seq05033	internal_CGTGTG_5ntfront	internal	CGTGTG	5' + 5 nt	Seq_anonymized_004413	1.186885636891777	0.9802575329099218	1.0012378073567545	-0.020980274446832703
Seq08524+internal_GTCGTG_back	True	False	True	True	Seq08524	internal_GTCGTG_back	internal	GTCGTG	3' end	Seq_anonymized_004416	1.3083812630777782	0.985237005985524	0.9997898815115832	-0.014552875526059217
Seq07376+dnafountain_TATA_front	False	True	True	True	Seq07376	dnafountain_TATA_front	dnafountain	TATA	5' end	Seq_anonymized_004421	0.7000424337399419	1.0096132095712935	1.011892419090712	-0.0022792095194184014
Seq00582+internal_GTCGTG_front	True	False	True	True	Seq00582	internal_GTCGTG_front	internal	GTCGTG	5' end	Seq_anonymized_004433	0.8067296328916304	0.9799175633647031	1.0050546412684374	-0.025137077903734206
Seq08335+dnafountain_TATT_5ntfront	False	True	True	True	Seq08335	dnafountain_TATT_5ntfront	dnafountain	TATT	5' + 5 nt	Seq_anonymized_004441	1.182722295929211	0.9941425776470538	0.985437141421232	0.008705436225821872
Seq03116+dnafountain_TATA_back	False	True	True	True	Seq03116	dnafountain_TATA_back	dnafountain	TATA	3' end	Seq_anonymized_004449	1.6217395344923646	0.9954847230018264	1.0013600821321966	-0.0058753591303701835
Seq08524+dnafountain_TATT_middle	False	True	True	True	Seq08524	dnafountain_TATT_middle	dnafountain	TATT	Middle	Seq_anonymized_004467	1.2463668812450548	0.9976955372806082	0.9997898815115832	-0.002094344230974987
Seq06105+dnafountain_TATA_front	False	True	True	True	Seq06105	dnafountain_TATA_front	dnafountain	TATA	5' end	Seq_anonymized_004469	0.958566054980716	1.0013731788375804	1.003873832528801	-0.0025006536912206556
Seq04297+internal_GTCGTG_5ntback	True	False	True	True	Seq04297	internal_GTCGTG_5ntback	internal	GTCGTG	3' - 5 nt	Seq_anonymized_004471	1.0669257642064618	0.9885454000691528	0.9990393691620172	-0.010493969092864375
Seq05019+internal_CGTGTG_back	True	False	True	True	Seq05019	internal_CGTGTG_back	internal	CGTGTG	3' end	Seq_anonymized_004483	0.8432796240139127	1.0020240620619565	1.0019981530807929	2.590898116361373e-05
Seq01164+dnafountain_AACA_5ntfront	False	True	True	True	Seq01164	dnafountain_AACA_5ntfront	dnafountain	AACA	5' + 5 nt	Seq_anonymized_004485	0.90927727866768	1.0043159812829758	0.99669809483407	0.0076178864489058196
Seq05019+internal_TCGTGT_back	True	False	True	True	Seq05019	internal_TCGTGT_back	internal	TCGTGT	3' end	Seq_anonymized_004490	1.0933827214169805	0.9947044511575496	1.0019981530807929	-0.007293701923243301
Seq08219+dnafountain_GCAC_back	False	True	True	True	Seq08219	dnafountain_GCAC_back	dnafountain	GCAC	3' end	Seq_anonymized_004491	0.6926864255819214	1.0067477175434665	0.9949436579841728	0.011804059559293645
Seq08563+dnafountain_GCAC_front	False	True	True	True	Seq08563	dnafountain_GCAC_front	dnafountain	GCAC	5' end	Seq_anonymized_004498	0.8076135105311523	1.0034487362944045	1.005663568995564	-0.0022148327011595192
Seq06035+dnafountain_TATA_back	False	True	True	True	Seq06035	dnafountain_TATA_back	dnafountain	TATA	3' end	Seq_anonymized_004506	1.010503732414043	1.0013738590734291	1.0078298516769064	-0.00645599260347729
Seq09033+dnafountain_TATT_5ntback	False	True	True	True	Seq09033	dnafountain_TATT_5ntback	dnafountain	TATT	3' - 5 nt	Seq_anonymized_004508	0.9043127761161448	1.0020363992046946	0.9943914246828274	0.007644974521867187
Seq01053+internal_GTCGTG_middle	True	False	True	True	Seq01053	internal_GTCGTG_middle	internal	GTCGTG	Middle	Seq_anonymized_004513	0.7617807146523807	1.0016501438230825	1.0043482562803097	-0.0026981124572271753
Seq09668+internal_GTCGTG_5ntfront	True	False	True	True	Seq09668	internal_GTCGTG_5ntfront	internal	GTCGTG	5' + 5 nt	Seq_anonymized_004520	0.7046530987535685	1.0001863112281797	0.99719109594366	0.0029952152845197366
Seq05656+internal_GTCGTG_5ntfront	True	False	True	True	Seq05656	internal_GTCGTG_5ntfront	internal	GTCGTG	5' + 5 nt	Seq_anonymized_004526	1.190593654880209	0.996128522233355	1.002992488310071	-0.0068639660767159105
Seq01053+internal_CGTG_5ntfront	True	False	True	True	Seq01053	internal_CGTG_5ntfront	internal	CGTG	5' + 5 nt	Seq_anonymized_004530	1.129435497035042	1.0008803887895346	1.0043482562803097	-0.0034678674907751006
Seq02764+internal_CGTGT_back	True	False	True	True	Seq02764	internal_CGTGT_back	internal	CGTGT	3' end	Seq_anonymized_004533	0.8733140157843328	1.0037374609341148	1.0037400281649322	-2.567230817485111e-06
Seq05656+dnafountain_TATT_5ntfront	False	True	True	True	Seq05656	dnafountain_TATT_5ntfront	dnafountain	TATT	5' + 5 nt	Seq_anonymized_004534	0.9977375788866428	1.003016679540695	1.002992488310071	2.4191230624026616e-05
Seq00221+dnafountain_TATT_5ntfront	False	True	True	True	Seq00221	dnafountain_TATT_5ntfront	dnafountain	TATT	5' + 5 nt	Seq_anonymized_004536	1.168801774183373	0.9970833878137676	1.0048911645036218	-0.007807776689854218
Seq06105+internal_CGTG_front	True	False	True	True	Seq06105	internal_CGTG_front	internal	CGTG	5' end	Seq_anonymized_004538	0.8282639221258762	0.9977991374504732	1.003873832528801	-0.0060746950783278075
Seq01164+dnafountain_TATAT_front	False	True	True	True	Seq01164	dnafountain_TATAT_front	dnafountain	TATAT	5' end	Seq_anonymized_004540	1.3098815703797522	0.9945722885073688	0.99669809483407	-0.0021258063267012295
Seq04077+internal_GTCGTG_back	True	False	True	True	Seq04077	internal_GTCGTG_back	internal	GTCGTG	3' end	Seq_anonymized_004552	0.9895510407228496	1.0032823355029656	1.0042526653849415	-0.0009703298819758732
Seq07376+dnafountain_AACA_5ntback	False	True	True	True	Seq07376	dnafountain_AACA_5ntback	dnafountain	AACA	3' - 5 nt	Seq_anonymized_004555	0.7147077696231869	1.0104623127181345	1.011892419090712	-0.0014301063725774554
Seq01053+dnafountain_GCAC_front	False	True	True	True	Seq01053	dnafountain_GCAC_front	dnafountain	GCAC	5' end	Seq_anonymized_004559	0.7533927871587417	1.0047543440359046	1.0043482562803097	0.0004060877555949194
Seq02085+dnafountain_TATAT_front	False	True	True	True	Seq02085	dnafountain_TATAT_front	dnafountain	TATAT	5' end	Seq_anonymized_004576	2.043201841216751	1.0012600403392506	1.006347738926077	-0.00508769858682645
Seq00221+dnafountain_TATA_back	False	True	True	True	Seq00221	dnafountain_TATA_back	dnafountain	TATA	3' end	Seq_anonymized_004578	0.8456016818130228	0.9961447077836916	1.0048911645036218	-0.00874645671993024
Seq08654+dnafountain_TATT_front	False	True	True	True	Seq08654	dnafountain_TATT_front	dnafountain	TATT	5' end	Seq_anonymized_004583	0.8001626757954219	1.0031091509712098	0.9991532425529835	0.003955908418226239
Seq01156+internal_CGTGTG_middle	True	False	True	True	Seq01156	internal_CGTGTG_middle	internal	CGTGTG	Middle	Seq_anonymized_004591	0.8367906988853665	1.0009678156756892	1.0020546714876075	-0.0010868558119183636
Seq05656+dnafountain_TATAT_5ntback	False	True	True	True	Seq05656	dnafountain_TATAT_5ntback	dnafountain	TATAT	3' - 5 nt	Seq_anonymized_004592	1.1150176212205505	0.9999045885317372	1.002992488310071	-0.0030878997783336803
Seq05519+dnafountain_GCAC_back	False	True	True	True	Seq05519	dnafountain_GCAC_back	dnafountain	GCAC	3' end	Seq_anonymized_004593	1.0794781731462268	0.9885162991145006	0.98540193925486	0.003114359859640592
Seq08219+dnafountain_TATAT_middle	False	True	True	True	Seq08219	dnafountain_TATAT_middle	dnafountain	TATAT	Middle	Seq_anonymized_004597	0.8033726655092026	0.9993651221823716	0.9949436579841728	0.004421464198198777
Seq08654+dnafountain_TATAT_middle	False	True	True	True	Seq08654	dnafountain_TATAT_middle	dnafountain	TATAT	Middle	Seq_anonymized_004601	0.892597550111765	0.9998916781964884	0.9991532425529835	0.0007384356435048423
Seq04297+internal_CGTGT_back	True	False	True	True	Seq04297	internal_CGTGT_back	internal	CGTGT	3' end	Seq_anonymized_004631	0.8918276208570465	0.9961501270690118	0.9990393691620172	-0.0028892420930053397
Seq01293+internal_TCGTGT_5ntfront	True	False	True	True	Seq01293	internal_TCGTGT_5ntfront	internal	TCGTGT	5' + 5 nt	Seq_anonymized_004644	1.2161657846635128	0.9717154977297944	1.0021385156028175	-0.03042301787302315
Seq02085+dnafountain_TATAT_5ntback	False	True	True	True	Seq02085	dnafountain_TATAT_5ntback	dnafountain	TATAT	3' - 5 nt	Seq_anonymized_004645	1.07033439321093	1.0032360394422075	1.006347738926077	-0.003111699483869579
Seq03116+dnafountain_TATT_middle	False	True	True	True	Seq03116	dnafountain_TATT_middle	dnafountain	TATT	Middle	Seq_anonymized_004648	0.9227964072659391	1.0061618810926976	1.0013600821321966	0.004801798960500925
Seq02910+dnafountain_TATT_back	False	True	True	True	Seq02910	dnafountain_TATT_back	dnafountain	TATT	3' end	Seq_anonymized_004655	1.1838368994177753	0.9981072286392308	1.0074241123802192	-0.00931688374098838
Seq07376+internal_CGTGTG_middle	True	True	True	True	Seq07376	internal_CGTGTG_middle	internal	CGTGTG	Middle	Seq_anonymized_004657	0.6473428532061691	1.012371672101358	1.011892419090712	0.0004792530106461079
Seq04077+internal_CGTGTG_front	True	False	True	True	Seq04077	internal_CGTGTG_front	internal	CGTGTG	5' end	Seq_anonymized_004663	1.8355732034939245	0.9709987812033484	1.0042526653849415	-0.03325388418159314
Seq01156+internal_CGTGTG_back	True	False	True	True	Seq01156	internal_CGTGTG_back	internal	CGTGTG	3' end	Seq_anonymized_004666	0.9983669019809828	0.983655854371272	1.0020546714876075	-0.01839881711633551
Seq00639+dnafountain_AACA_middle	False	True	True	True	Seq00639	dnafountain_AACA_middle	dnafountain	AACA	Middle	Seq_anonymized_004667	0.7577327551250403	1.0108378114995755	1.0099645720673966	0.0008732394321788739
Seq01820+dnafountain_GCAC_5ntfront	False	True	True	True	Seq01820	dnafountain_GCAC_5ntfront	dnafountain	GCAC	5' + 5 nt	Seq_anonymized_004679	1.125990374330154	1.0034468027746413	1.00493129258004	-0.0014844898053987254
Seq01156+dnafountain_TATAT_front	False	True	True	True	Seq01156	dnafountain_TATAT_front	dnafountain	TATAT	5' end	Seq_anonymized_004690	1.0881672737664558	0.9977451914200672	1.0020546714876075	-0.004309480067540283
Seq09033+internal_TCGTGT_back	True	False	True	True	Seq09033	internal_TCGTGT_back	internal	TCGTGT	3' end	Seq_anonymized_004691	1.2449168350689188	0.9976222242521148	0.9943914246828274	0.0032307995692874014
Seq06035+internal_CGTG_front	True	False	True	True	Seq06035	internal_CGTG_front	internal	CGTG	5' end	Seq_anonymized_004692	0.8270990373769267	1.0018359756736257	1.0078298516769064	-0.005993876003280718
Seq06105+dnafountain_GCAC_5ntfront	False	True	True	True	Seq06105	dnafountain_GCAC_5ntfront	dnafountain	GCAC	5' + 5 nt	Seq_anonymized_004693	1.17923056859043	1.004162400766029	1.003873832528801	0.00028856823722800407
Seq01164+dnafountain_GCAC_back	False	True	True	True	Seq01164	dnafountain_GCAC_back	dnafountain	GCAC	3' end	Seq_anonymized_004703	0.8180286674381722	1.0062138416282618	0.99669809483407	0.00951574679419176
Seq09033+dnafountain_TATAT_5ntback	False	True	True	True	Seq09033	dnafountain_TATAT_5ntback	dnafountain	TATAT	3' - 5 nt	Seq_anonymized_004715	0.6020014443208749	1.008315776249787	0.9943914246828274	0.013924351566959592
Seq01820+dnafountain_TATA_middle	False	True	True	True	Seq01820	dnafountain_TATA_middle	dnafountain	TATA	Middle	Seq_anonymized_004716	1.5546053273636709	0.9964831010396876	1.00493129258004	-0.008448191540352368
Seq00582+dnafountain_GCAC_5ntback	False	True	True	True	Seq00582	dnafountain_GCAC_5ntback	dnafountain	GCAC	3' - 5 nt	Seq_anonymized_004717	0.8141325007313837	1.0081573522091154	1.0050546412684374	0.003102710940678044
Seq02085+dnafountain_AACA_5ntback	False	True	True	True	Seq02085	dnafountain_AACA_5ntback	dnafountain	AACA	3' - 5 nt	Seq_anonymized_004718	0.8656362588428214	1.0082338181677994	1.006347738926077	0.0018860792417223493
Seq08115+internal_CGTGTG_5ntback	True	False	True	True	Seq08115	internal_CGTGTG_5ntback	internal	CGTGTG	3' - 5 nt	Seq_anonymized_004719	0.9183680911290364	0.9964508909733024	1.0085130297054892	-0.012062138732186756
Seq01955+dnafountain_TATT_back	False	True	True	True	Seq01955	dnafountain_TATT_back	dnafountain	TATT	3' end	Seq_anonymized_004726	0.6529307405652431	1.0091369679135869	1.0089598773481678	0.00017709056541903578
Seq00999+internal_CGTGTG_middle	True	False	True	True	Seq00999	internal_CGTGTG_middle	internal	CGTGTG	Middle	Seq_anonymized_004729	1.0372867655160989	1.0040295441474014	1.005628528229774	-0.0015989840823726897
Seq04297+dnafountain_TATA_back	False	True	True	True	Seq04297	dnafountain_TATA_back	dnafountain	TATA	3' end	Seq_anonymized_004746	0.657692765010418	1.005742405459022	0.9990393691620172	0.006703036297004861
Seq01053+dnafountain_TATT_middle	False	True	True	True	Seq01053	dnafountain_TATT_middle	dnafountain	TATT	Middle	Seq_anonymized_004753	0.7824365436126441	1.0057125208942657	1.0043482562803097	0.001364264613956001
Seq08115+internal_GTCGTG_front	True	False	True	True	Seq08115	internal_GTCGTG_front	internal	GTCGTG	5' end	Seq_anonymized_004762	2.39470014357691	0.9438860502587062	1.0085130297054892	-0.06462697944678297
Seq05519+internal_TCGTGT_5ntback	True	False	True	True	Seq05519	internal_TCGTGT_5ntback	internal	TCGTGT	3' - 5 nt	Seq_anonymized_004763	1.3788020848464584	0.982527170078424	0.98540193925486	-0.0028747691764359207
Seq08219+internal_CGTGT_middle	True	False	True	True	Seq08219	internal_CGTGT_middle	internal	CGTGT	Middle	Seq_anonymized_004789	1.3627730550148611	0.9898774694466246	0.9949436579841728	-0.005066188537548255
Seq06035+internal_CGTGT_5ntback	True	False	True	True	Seq06035	internal_CGTGT_5ntback	internal	CGTGT	3' - 5 nt	Seq_anonymized_004793	0.6990261396266927	1.0103049540647435	1.0078298516769064	0.0024751023878371026
Seq05019+dnafountain_TATA_middle	False	True	True	True	Seq05019	dnafountain_TATA_middle	dnafountain	TATA	Middle	Seq_anonymized_004805	0.9182943346903084	1.0028306797549404	1.0019981530807929	0.0008325266741475712
Seq05656+dnafountain_GCAC_back	False	True	True	True	Seq05656	dnafountain_GCAC_back	dnafountain	GCAC	3' end	Seq_anonymized_004811	0.947733704458035	1.0030700860341328	1.002992488310071	7.759772406190635e-05
Seq08061+internal_CGTGT_5ntback	True	False	True	True	Seq08061	internal_CGTGT_5ntback	internal	CGTGT	3' - 5 nt	Seq_anonymized_004816	0.8664177683710195	0.999658612180502	1.00633414093439	-0.006675528753887994
Seq00639+internal_CGTGTG_back	True	False	True	True	Seq00639	internal_CGTGTG_back	internal	CGTGTG	3' end	Seq_anonymized_004819	1.453624898307997	0.997818756185828	1.0099645720673966	-0.0121458158815686
Seq05656+dnafountain_GCAC_5ntback	False	True	True	True	Seq05656	dnafountain_GCAC_5ntback	dnafountain	GCAC	3' - 5 nt	Seq_anonymized_004821	0.7728999748592342	1.003335966980142	1.002992488310071	0.0003434786700711179
Seq08654+dnafountain_GCAC_middle	False	True	True	True	Seq08654	dnafountain_GCAC_middle	dnafountain	GCAC	Middle	Seq_anonymized_004823	1.0657080915562056	1.0000457072722522	0.9991532425529835	0.0008924647192686264
Seq01156+internal_CGTG_front	True	False	True	True	Seq01156	internal_CGTG_front	internal	CGTG	5' end	Seq_anonymized_004827	0.8520700569466032	1.0000232239325222	1.0020546714876075	-0.0020314475550853306
Seq04297+internal_CGTG_middle	True	False	True	True	Seq04297	internal_CGTG_middle	internal	CGTG	Middle	Seq_anonymized_004837	0.8538294417745131	1.0004906210318922	0.9990393691620172	0.0014512518698750476
Seq06035+internal_GTCGTG_5ntfront	True	False	True	True	Seq06035	internal_GTCGTG_5ntfront	internal	GTCGTG	5' + 5 nt	Seq_anonymized_004854	1.044335770910962	0.9916867520660858	1.0078298516769064	-0.01614309961082061
Seq05019+dnafountain_TATAT_5ntback	False	True	True	True	Seq05019	dnafountain_TATAT_5ntback	dnafountain	TATAT	3' - 5 nt	Seq_anonymized_004855	0.9091363621912514	1.0021110662806707	1.0019981530807929	0.00011291319987782877
Seq02764+internal_CGTG_5ntback	True	False	True	True	Seq02764	internal_CGTG_5ntback	internal	CGTG	3' - 5 nt	Seq_anonymized_004856	1.3124853703126316	0.9965856507156878	1.0037400281649322	-0.007154377449244409
Seq08335+internal_CGTG_front	True	False	True	True	Seq08335	internal_CGTG_front	internal	CGTG	5' end	Seq_anonymized_004857	1.0989928415554937	0.9957145820414196	0.985437141421232	0.01027744062018765
Seq08335+dnafountain_GCAC_5ntfront	False	True	True	True	Seq08335	dnafountain_GCAC_5ntfront	dnafountain	GCAC	5' + 5 nt	Seq_anonymized_004867	1.1377398908872216	0.9914857592303152	0.985437141421232	0.006048617809083279
Seq00999+dnafountain_GCAC_5ntback	False	True	True	True	Seq00999	dnafountain_GCAC_5ntback	dnafountain	GCAC	3' - 5 nt	Seq_anonymized_004878	0.785117353197609	1.004344163719788	1.005628528229774	-0.0012843645099860357
Seq01293+dnafountain_TATA_front	False	True	True	True	Seq01293	dnafountain_TATA_front	dnafountain	TATA	5' end	Seq_anonymized_004881	0.8823391896823731	1.0050392262472987	1.0021385156028175	0.0029007106444811637
Seq01820+internal_CGTG_middle	True	False	True	True	Seq01820	internal_CGTG_middle	internal	CGTG	Middle	Seq_anonymized_004893	0.8809957674818097	1.006437464879937	1.00493129258004	0.001506172299897024
Seq01955+dnafountain_TATAT_5ntfront	False	True	True	True	Seq01955	dnafountain_TATAT_5ntfront	dnafountain	TATAT	5' + 5 nt	Seq_anonymized_004894	0.5682736476383887	1.0092044505651547	1.0089598773481678	0.0002445732169868986
Seq01053+dnafountain_TATT_5ntfront	False	True	True	True	Seq01053	dnafountain_TATT_5ntfront	dnafountain	TATT	5' + 5 nt	Seq_anonymized_004907	0.6528530113096562	1.0063841706807517	1.0043482562803097	0.0020359144004420404
Seq07376+internal_TCGTGT_5ntfront	True	False	True	True	Seq07376	internal_TCGTGT_5ntfront	internal	TCGTGT	5' + 5 nt	Seq_anonymized_004908	1.2930631463860356	0.975350895070705	1.011892419090712	-0.03654152402000688
Seq05997+dnafountain_TATAT_front	False	True	True	True	Seq05997	dnafountain_TATAT_front	dnafountain	TATAT	5' end	Seq_anonymized_004915	0.9679488044736532	1.000411736461604	1.0017608804246532	-0.001349143963049082
Seq08654+dnafountain_TATAT_5ntback	False	True	True	True	Seq08654	dnafountain_TATAT_5ntback	dnafountain	TATAT	3' - 5 nt	Seq_anonymized_004937	0.7755799603341014	1.0038381340744449	0.9991532425529835	0.004684891521461343
Seq03116+dnafountain_AACA_back	False	True	True	True	Seq03116	dnafountain_AACA_back	dnafountain	AACA	3' end	Seq_anonymized_004943	1.0918521714642202	1.000898892312354	1.0013600821321966	-0.0004611898198425557
Seq04297+dnafountain_TATA_5ntback	False	True	True	True	Seq04297	dnafountain_TATA_5ntback	dnafountain	TATA	3' - 5 nt	Seq_anonymized_004954	0.6742518830624964	1.0043843570764697	0.9990393691620172	0.0053449879144524814
Seq08061+dnafountain_TATT_front	False	True	True	True	Seq08061	dnafountain_TATT_front	dnafountain	TATT	5' end	Seq_anonymized_004955	1.0504034574756602	0.9975024578095176	1.00633414093439	-0.00883168312487237
Seq05656+dnafountain_TATAT_5ntfront	False	True	True	True	Seq05656	dnafountain_TATAT_5ntfront	dnafountain	TATAT	5' + 5 nt	Seq_anonymized_004960	1.3661646996025565	0.9923499038617613	1.002992488310071	-0.010642584448309678
Seq08219+internal_CGTG_middle	True	False	True	True	Seq08219	internal_CGTG_middle	internal	CGTG	Middle	Seq_anonymized_004961	1.3279262095025357	0.9937791134669732	0.9949436579841728	-0.001164544517199606
Seq08061+internal_CGTG_5ntback	True	False	True	True	Seq08061	internal_CGTG_5ntback	internal	CGTG	3' - 5 nt	Seq_anonymized_004965	0.7819580416069875	1.0060998524614244	1.00633414093439	-0.00023428847296558253
Seq08654+internal_CGTGTG_middle	True	False	True	True	Seq08654	internal_CGTGTG_middle	internal	CGTGTG	Middle	Seq_anonymized_004973	2.117757468033273	0.9966709492394497	0.9991532425529835	-0.00248229331353389
Seq01156+internal_CGTGT_middle	True	True	True	True	Seq01156	internal_CGTGT_middle	internal	CGTGT	Middle	Seq_anonymized_004977	1.2604615353707382	0.9963053429491776	1.0020546714876075	-0.00574932853842991
Seq04077+dnafountain_TATT_middle	False	True	True	True	Seq04077	dnafountain_TATT_middle	dnafountain	TATT	Middle	Seq_anonymized_004979	1.126520356928657	1.0016027613229437	1.0042526653849415	-0.002649904061997832
Seq08563+dnafountain_AACA_back	False	True	True	True	Seq08563	dnafountain_AACA_back	dnafountain	AACA	3' end	Seq_anonymized_004985	1.4699693976497252	0.9993929184624688	1.005663568995564	-0.006270650533095168
Seq02655+internal_CGTGTG_5ntfront	True	False	True	True	Seq02655	internal_CGTGTG_5ntfront	internal	CGTGTG	5' + 5 nt	Seq_anonymized_004987	0.9936893954226408	0.9863508487974554	0.9944854162943164	-0.008134567496861034
Seq06035+internal_CGTGT_front	True	False	True	True	Seq06035	internal_CGTGT_front	internal	CGTGT	5' end	Seq_anonymized_004993	0.9152816508018804	0.9847115747243916	1.0078298516769064	-0.023118276952514782
Seq03116+dnafountain_TATA_middle	False	True	True	True	Seq03116	dnafountain_TATA_middle	dnafountain	TATA	Middle	Seq_anonymized_005001	0.828287655268167	1.0041734984177757	1.0013600821321966	0.0028134162855790734
Seq03273+internal_GTCGTG_front	True	False	True	True	Seq03273	internal_GTCGTG_front	internal	GTCGTG	5' end	Seq_anonymized_005018	1.8031062908622495	0.971681056339565	1.0100225984475957	-0.038341542108030646
Seq02910+dnafountain_GCAC_middle	False	True	True	True	Seq02910	dnafountain_GCAC_middle	dnafountain	GCAC	Middle	Seq_anonymized_005019	0.9861996251340904	1.0030387140292008	1.0074241123802192	-0.004385398351018477
Seq05033+dnafountain_TATA_5ntback	False	True	True	True	Seq05033	dnafountain_TATA_5ntback	dnafountain	TATA	3' - 5 nt	Seq_anonymized_005020	1.203784668930601	1.0003161184356564	1.0012378073567545	-0.0009216889210981183
Seq05997+internal_GTCGTG_back	True	False	True	True	Seq05997	internal_GTCGTG_back	internal	GTCGTG	3' end	Seq_anonymized_005025	1.139228975536797	0.9938746623235722	1.0017608804246532	-0.007886218101080922
Seq01820+dnafountain_TATAT_back	False	True	True	True	Seq01820	dnafountain_TATAT_back	dnafountain	TATAT	3' end	Seq_anonymized_005028	0.9334097072094056	1.0043976923832034	1.00493129258004	-0.00053360019683657
Seq01053+internal_CGTGTG_5ntback	True	False	True	True	Seq01053	internal_CGTGTG_5ntback	internal	CGTGTG	3' - 5 nt	Seq_anonymized_005033	1.2238132707803688	0.9962522035809908	1.0043482562803097	-0.0080960526993189
Seq00639+dnafountain_AACA_5ntback	False	True	True	True	Seq00639	dnafountain_AACA_5ntback	dnafountain	AACA	3' - 5 nt	Seq_anonymized_005043	0.8534310389393586	1.0047509297794497	1.0099645720673966	-0.005213642287946962
Seq01156+internal_CGTG_back	True	False	True	True	Seq01156	internal_CGTG_back	internal	CGTG	3' end	Seq_anonymized_005055	0.9560948247127848	0.9896908327418992	1.0020546714876075	-0.012363838745708344
Seq06105+internal_CGTG_5ntback	True	False	True	True	Seq06105	internal_CGTG_5ntback	internal	CGTG	3' - 5 nt	Seq_anonymized_005057	0.9255610673507422	0.9998355580908642	1.003873832528801	-0.004038274437936806
Seq02085+dnafountain_TATA_back	False	True	True	True	Seq02085	dnafountain_TATA_back	dnafountain	TATA	3' end	Seq_anonymized_005065	1.0862630082767193	1.003206020969983	1.006347738926077	-0.003141717956094192
Seq03116+dnafountain_TATA_front	False	True	True	True	Seq03116	dnafountain_TATA_front	dnafountain	TATA	5' end	Seq_anonymized_005066	1.0887973017472072	1.000553885499321	1.0013600821321966	-0.000806196632875622
Seq04769+internal_CGTGTG_middle	True	False	True	True	Seq04769	internal_CGTGTG_middle	internal	CGTGTG	Middle	Seq_anonymized_005075	0.7469966114315174	1.00805905052487	1.0058111558658829	0.002247894658987226
Seq08115+dnafountain_TATA_5ntfront	False	True	True	True	Seq08115	dnafountain_TATA_5ntfront	dnafountain	TATA	5' + 5 nt	Seq_anonymized_005080	0.9614004799198116	1.005008047090363	1.0085130297054892	-0.0035049826151261065
Seq00036+internal_GTCGTG_back	True	False	True	True	Seq00036	internal_GTCGTG_back	internal	GTCGTG	3' end	Seq_anonymized_005085	1.1523945990758029	0.9955407249354616	1.0081461518109016	-0.012605426875439973
Seq01053+dnafountain_AACA_back	False	True	True	True	Seq01053	dnafountain_AACA_back	dnafountain	AACA	3' end	Seq_anonymized_005086	1.119051451771262	0.998428633695548	1.0043482562803097	-0.005919622584761641
Seq00221+internal_GTCGTG_5ntfront	True	False	True	True	Seq00221	internal_GTCGTG_5ntfront	internal	GTCGTG	5' + 5 nt	Seq_anonymized_005089	0.8217797812249953	0.9982069911853388	1.0048911645036218	-0.006684173318282971
Seq09033+dnafountain_AACA_5ntfront	False	True	True	True	Seq09033	dnafountain_AACA_5ntfront	dnafountain	AACA	5' + 5 nt	Seq_anonymized_005090	1.2115301033568504	0.9974319147668969	0.9943914246828274	0.0030404900840694804
Seq08335+internal_CGTGT_5ntfront	True	False	True	True	Seq08335	internal_CGTGT_5ntfront	internal	CGTGT	5' + 5 nt	Seq_anonymized_005094	1.1467888711407426	0.986003642526268	0.985437141421232	0.000566501105036088
Seq00582+internal_CGTG_5ntback	True	False	True	True	Seq00582	internal_CGTG_5ntback	internal	CGTG	3' - 5 nt	Seq_anonymized_005096	0.975293003636528	1.000139984510815	1.0050546412684374	-0.004914656757622371
Seq04077+dnafountain_TATT_back	False	True	True	True	Seq04077	dnafountain_TATT_back	dnafountain	TATT	3' end	Seq_anonymized_005112	0.9705297141219772	1.0033048670319515	1.0042526653849415	-0.0009477983529899703
Seq07376+dnafountain_AACA_middle	False	True	True	True	Seq07376	dnafountain_AACA_middle	dnafountain	AACA	Middle	Seq_anonymized_005131	0.9168040872001498	1.009119131854047	1.011892419090712	-0.002773287236665034
Seq00999+dnafountain_AACA_back	False	True	True	True	Seq00999	dnafountain_AACA_back	dnafountain	AACA	3' end	Seq_anonymized_005138	0.8919723839773374	1.007315165945788	1.005628528229774	0.0016866377160138502
Seq00036+internal_GTCGTG_5ntfront	True	False	True	True	Seq00036	internal_GTCGTG_5ntfront	internal	GTCGTG	5' + 5 nt	Seq_anonymized_005141	1.3695503785899874	0.9857870700362784	1.0081461518109016	-0.022359081774623202
Seq03273+dnafountain_TATA_middle	False	True	True	True	Seq03273	dnafountain_TATA_middle	dnafountain	TATA	Middle	Seq_anonymized_005152	0.9837123586755692	1.004014277461181	1.0100225984475957	-0.006008320986414573
Seq05997+dnafountain_TATAT_middle	False	True	True	True	Seq05997	dnafountain_TATAT_middle	dnafountain	TATAT	Middle	Seq_anonymized_005155	0.974040067674273	1.0018776579744877	1.0017608804246532	0.0001167775498345236
Seq02655+internal_TCGTGT_5ntfront	True	False	True	True	Seq02655	internal_TCGTGT_5ntfront	internal	TCGTGT	5' + 5 nt	Seq_anonymized_005160	0.7977965323346337	0.997308551109739	0.9944854162943164	0.0028231348154226232
Seq08219+internal_GTCGTG_middle	True	False	True	True	Seq08219	internal_GTCGTG_middle	internal	GTCGTG	Middle	Seq_anonymized_005185	1.349702056510354	0.9912709666162371	0.9949436579841728	-0.0036726913679356876
Seq06105+internal_CGTGTG_back	True	False	True	True	Seq06105	internal_CGTGTG_back	internal	CGTGTG	3' end	Seq_anonymized_005193	1.0917162283839292	0.9947647841615168	1.003873832528801	-0.009109048367284212
Seq02110+dnafountain_TATT_middle	False	True	True	True	Seq02110	dnafountain_TATT_middle	dnafountain	TATT	Middle	Seq_anonymized_005195	1.1988186809021373	1.0066369307847014	1.0057391498599946	0.0008977809247068258
Seq08219+dnafountain_GCAC_front	False	True	True	True	Seq08219	dnafountain_GCAC_front	dnafountain	GCAC	5' end	Seq_anonymized_005196	0.969158692768548	0.9966792949036626	0.9949436579841728	0.001735636919489747
Seq05656+dnafountain_TATAT_back	False	True	True	True	Seq05656	dnafountain_TATAT_back	dnafountain	TATAT	3' end	Seq_anonymized_005204	0.8249803446150471	0.9985377841520928	1.002992488310071	-0.004454704157978107
Seq05997+dnafountain_TATAT_5ntback	False	True	True	True	Seq05997	dnafountain_TATAT_5ntback	dnafountain	TATAT	3' - 5 nt	Seq_anonymized_005212	1.3435031367150447	0.9958776934975402	1.0017608804246532	-0.005883186927112982
Seq05046+dnafountain_GCAC_5ntfront	False	True	True	True	Seq05046	dnafountain_GCAC_5ntfront	dnafountain	GCAC	5' + 5 nt	Seq_anonymized_005213	0.774511207916775	1.0047388442106515	0.9991747946061172	0.005564049604534271
Seq03559+dnafountain_AACA_5ntback	False	True	True	True	Seq03559	dnafountain_AACA_5ntback	dnafountain	AACA	3' - 5 nt	Seq_anonymized_005221	0.9543141918774491	1.004985845081522	1.0005756070494982	0.004410238032023672
Seq09668+internal_CGTG_5ntfront	True	False	True	True	Seq09668	internal_CGTG_5ntfront	internal	CGTG	5' + 5 nt	Seq_anonymized_005225	1.0741934332040632	0.9981857006066396	0.99719109594366	0.0009946046629796257
Seq02085+internal_TCGTGT_front	True	False	True	True	Seq02085	internal_TCGTGT_front	internal	TCGTGT	5' end	Seq_anonymized_005226	1.4627220103836998	0.9704824113764196	1.006347738926077	-0.035865327549657544
Seq01053+dnafountain_GCAC_middle	False	True	True	True	Seq01053	dnafountain_GCAC_middle	dnafountain	GCAC	Middle	Seq_anonymized_005228	0.6486329791801271	1.0079718861929547	1.0043482562803097	0.0036236299126450877
Seq01820+dnafountain_TATAT_5ntback	False	True	True	True	Seq01820	dnafountain_TATAT_5ntback	dnafountain	TATAT	3' - 5 nt	Seq_anonymized_005236	1.5373624960792989	0.9990999632987848	1.00493129258004	-0.005831329281255182
Seq02764+internal_TCGTGT_5ntback	True	False	True	True	Seq02764	internal_TCGTGT_5ntback	internal	TCGTGT	3' - 5 nt	Seq_anonymized_005258	2.33955596845952	0.9977218523142104	1.0037400281649322	-0.006018175850721841
Seq09668+dnafountain_AACA_middle	False	True	True	True	Seq09668	dnafountain_AACA_middle	dnafountain	AACA	Middle	Seq_anonymized_005267	0.838384467664751	0.999832858458126	0.99719109594366	0.0026417625144660173
Seq00639+dnafountain_GCAC_5ntback	False	True	True	True	Seq00639	dnafountain_GCAC_5ntback	dnafountain	GCAC	3' - 5 nt	Seq_anonymized_005270	1.0793019048886752	1.0045346880634043	1.0099645720673966	-0.005429884003992358
Seq02764+internal_CGTGTG_middle	True	False	True	True	Seq02764	internal_CGTGTG_middle	internal	CGTGTG	Middle	Seq_anonymized_005275	1.127192366759941	0.9990699104287564	1.0037400281649322	-0.004670117736175872
Seq00221+internal_CGTGT_5ntback	True	False	True	True	Seq00221	internal_CGTGT_5ntback	internal	CGTGT	3' - 5 nt	Seq_anonymized_005282	0.7566032006512584	1.004061371618283	1.0048911645036218	-0.0008297928853389092
Seq08061+internal_CGTGT_front	True	False	True	True	Seq08061	internal_CGTGT_front	internal	CGTGT	5' end	Seq_anonymized_005292	0.6058732645660881	0.9490428477145296	1.00633414093439	-0.05729129321986037
Seq01053+dnafountain_TATAT_front	False	True	True	True	Seq01053	dnafountain_TATAT_front	dnafountain	TATAT	5' end	Seq_anonymized_005302	0.967597222471774	1.0003373981485746	1.0043482562803097	-0.004010858131735073
Seq00639+dnafountain_GCAC_middle	False	True	True	True	Seq00639	dnafountain_GCAC_middle	dnafountain	GCAC	Middle	Seq_anonymized_005315	0.8374025292988351	1.002956402272412	1.0099645720673966	-0.007008169794984642
Seq04769+internal_CGTGTG_back	True	False	True	True	Seq04769	internal_CGTGTG_back	internal	CGTGTG	3' end	Seq_anonymized_005319	0.8841102031230205	0.9970115152513715	1.0058111558658829	-0.008799640614511328
Seq09033+dnafountain_GCAC_middle	False	True	True	True	Seq09033	dnafountain_GCAC_middle	dnafountain	GCAC	Middle	Seq_anonymized_005321	0.0727605147779263	1.007899952323226	0.9943914246828274	0.01350852764039856
Seq06105+internal_GTCGTG_front	True	False	True	True	Seq06105	internal_GTCGTG_front	internal	GTCGTG	5' end	Seq_anonymized_005324	1.2301431798679678	0.967982514950664	1.003873832528801	-0.035891317578137016
Seq00036+internal_CGTGT_front	True	False	True	True	Seq00036	internal_CGTGT_front	internal	CGTGT	5' end	Seq_anonymized_005331	1.0671538698110177	0.98789499069584	1.0081461518109016	-0.020251161115061644
Seq04077+internal_CGTGTG_middle	True	False	True	True	Seq04077	internal_CGTGTG_middle	internal	CGTGTG	Middle	Seq_anonymized_005333	0.8215562563083574	1.004135139590917	1.0042526653849415	-0.0001175257940244645
Seq06105+dnafountain_TATA_5ntfront	False	True	True	True	Seq06105	dnafountain_TATA_5ntfront	dnafountain	TATA	5' + 5 nt	Seq_anonymized_005335	1.1062801432166296	0.999275306779268	1.003873832528801	-0.004598525749533011
Seq03116+internal_TCGTGT_front	True	False	True	True	Seq03116	internal_TCGTGT_front	internal	TCGTGT	5' end	Seq_anonymized_005345	1.322329301354983	0.9490340280465244	1.0013600821321966	-0.05232605408567226
Seq03116+dnafountain_GCAC_back	False	True	True	True	Seq03116	dnafountain_GCAC_back	dnafountain	GCAC	3' end	Seq_anonymized_005362	0.8280895344560492	1.0043345486757056	1.0013600821321966	0.002974466543508969
Seq05656+internal_CGTGT_front	True	False	True	True	Seq05656	internal_CGTGT_front	internal	CGTGT	5' end	Seq_anonymized_005371	1.0142843651777698	0.9820940032783928	1.002992488310071	-0.020898485031678127
Seq08115+internal_CGTG_middle	True	False	True	True	Seq08115	internal_CGTG_middle	internal	CGTG	Middle	Seq_anonymized_005377	0.6494282679581759	1.0106869825083795	1.0085130297054892	0.0021739528028903443
Seq08219+dnafountain_TATT_back	False	True	True	True	Seq08219	dnafountain_TATT_back	dnafountain	TATT	3' end	Seq_anonymized_005387	1.3776005125764463	0.9915767399871124	0.9949436579841728	-0.003366917997060459
Seq02764+dnafountain_AACA_middle	False	True	True	True	Seq02764	dnafountain_AACA_middle	dnafountain	AACA	Middle	Seq_anonymized_005392	1.1017877109358425	0.9969480897937584	1.0037400281649322	-0.006791938371173867
Seq04769+dnafountain_TATA_back	False	True	True	True	Seq04769	dnafountain_TATA_back	dnafountain	TATA	3' end	Seq_anonymized_005409	1.1336542235519893	1.0033003836410117	1.0058111558658829	-0.0025107722248711717
Seq08061+dnafountain_TATAT_5ntback	False	True	True	True	Seq08061	dnafountain_TATAT_5ntback	dnafountain	TATAT	3' - 5 nt	Seq_anonymized_005412	0.7089798514318976	0.999743609940662	1.00633414093439	-0.006590530993727972
Seq08061+dnafountain_GCAC_middle	False	True	True	True	Seq08061	dnafountain_GCAC_middle	dnafountain	GCAC	Middle	Seq_anonymized_005420	0.8965983980206025	0.9964968040018466	1.00633414093439	-0.009837336932543406
Seq03559+dnafountain_GCAC_5ntback	False	True	True	True	Seq03559	dnafountain_GCAC_5ntback	dnafountain	GCAC	3' - 5 nt	Seq_anonymized_005424	0.8924737606748973	1.0062652215613153	1.0005756070494982	0.005689614511817043
Seq05519+internal_CGTGTG_5ntfront	True	False	True	True	Seq05519	internal_CGTGTG_5ntfront	internal	CGTGTG	5' + 5 nt	Seq_anonymized_005430	1.0282826262742533	0.998617246138717	0.98540193925486	0.01321530688385708
Seq05046+dnafountain_TATAT_front	False	True	True	True	Seq05046	dnafountain_TATAT_front	dnafountain	TATAT	5' end	Seq_anonymized_005432	1.942824845106577	1.0046872689288078	0.9991747946061172	0.00551247432269053
Seq01156+dnafountain_AACA_front	False	True	True	True	Seq01156	dnafountain_AACA_front	dnafountain	AACA	5' end	Seq_anonymized_005437	1.044795024697033	0.9944324355510976	1.0020546714876075	-0.007622235936509902
Seq05656+dnafountain_GCAC_front	False	True	True	True	Seq05656	dnafountain_GCAC_front	dnafountain	GCAC	5' end	Seq_anonymized_005465	0.7968104596181919	1.0045018023727734	1.002992488310071	0.0015093140627024937
Seq04297+dnafountain_AACA_5ntback	False	True	True	True	Seq04297	dnafountain_AACA_5ntback	dnafountain	AACA	3' - 5 nt	Seq_anonymized_005467	0.5856925118482487	1.0070260024746147	0.9990393691620172	0.007986633312597524
Seq03559+dnafountain_TATT_front	False	True	True	True	Seq03559	dnafountain_TATT_front	dnafountain	TATT	5' end	Seq_anonymized_005470	1.199325610360782	1.000241958483143	1.0005756070494982	-0.0003336485663552047
Seq08335+dnafountain_AACA_middle	False	True	True	True	Seq08335	dnafountain_AACA_middle	dnafountain	AACA	Middle	Seq_anonymized_005472	1.0483051841067876	0.9908214890714288	0.985437141421232	0.005384347650196797
Seq03559+internal_CGTGTG_5ntfront	True	False	True	True	Seq03559	internal_CGTGTG_5ntfront	internal	CGTGTG	5' + 5 nt	Seq_anonymized_005475	1.1820950815384677	0.9967002597906436	1.0005756070494982	-0.0038753472588546334
Seq02910+internal_CGTGTG_middle	True	False	True	True	Seq02910	internal_CGTGTG_middle	internal	CGTGTG	Middle	Seq_anonymized_005478	1.0143121824160717	0.9965734211451852	1.0074241123802192	-0.010850691235034016
Seq08524+internal_GTCGTG_middle	True	True	True	True	Seq08524	internal_GTCGTG_middle	internal	GTCGTG	Middle	Seq_anonymized_005481	1.0014325699710744	0.9997631190311412	0.9997898815115832	-2.6762480441977488e-05
Seq03559+dnafountain_TATT_back	False	True	True	True	Seq03559	dnafountain_TATT_back	dnafountain	TATT	3' end	Seq_anonymized_005490	1.3253177933735978	1.000249665634955	1.0005756070494982	-0.0003259414145431183
Seq03116+dnafountain_TATAT_middle	False	True	True	True	Seq03116	dnafountain_TATAT_middle	dnafountain	TATAT	Middle	Seq_anonymized_005492	1.188620903313517	1.0006614092145167	1.0013600821321966	-0.0006986729176798878
Seq01955+dnafountain_TATAT_middle	False	True	True	True	Seq01955	dnafountain_TATAT_middle	dnafountain	TATAT	Middle	Seq_anonymized_005510	0.6051539150771249	1.0054762732512013	1.0089598773481678	-0.003483604096966575
Seq09668+dnafountain_TATT_5ntback	False	True	True	True	Seq09668	dnafountain_TATT_5ntback	dnafountain	TATT	3' - 5 nt	Seq_anonymized_005515	0.7873678293100234	1.003295880632154	0.99719109594366	0.006104784688493958
Seq08061+dnafountain_GCAC_front	False	True	True	True	Seq08061	dnafountain_GCAC_front	dnafountain	GCAC	5' end	Seq_anonymized_005524	0.7918149115661884	1.0077774215057724	1.00633414093439	0.0014432805713824326
Seq08115+dnafountain_TATAT_middle	False	True	True	True	Seq08115	dnafountain_TATAT_middle	dnafountain	TATAT	Middle	Seq_anonymized_005533	0.9029292633186864	1.0066153043074089	1.0085130297054892	-0.0018977253980803077
Seq01053+dnafountain_GCAC_5ntfront	False	True	True	True	Seq01053	dnafountain_GCAC_5ntfront	dnafountain	GCAC	5' + 5 nt	Seq_anonymized_005538	0.8015240379823635	1.0048722635895762	1.0043482562803097	0.0005240073092664943
Seq08335+dnafountain_GCAC_back	False	True	True	True	Seq08335	dnafountain_GCAC_back	dnafountain	GCAC	3' end	Seq_anonymized_005544	0.8758762758151617	0.9901168747693524	0.985437141421232	0.004679733348120441
Seq01156+internal_TCGTGT_back	True	False	True	True	Seq01156	internal_TCGTGT_back	internal	TCGTGT	3' end	Seq_anonymized_005556	2.1179232633731075	0.993334996031708	1.0020546714876075	-0.008719675455899467
Seq00999+dnafountain_GCAC_middle	False	True	True	True	Seq00999	dnafountain_GCAC_middle	dnafountain	GCAC	Middle	Seq_anonymized_005557	1.0437323269832373	1.0075137087961543	1.005628528229774	0.0018851805663802068
Seq02764+dnafountain_GCAC_back	False	True	True	True	Seq02764	dnafountain_GCAC_back	dnafountain	GCAC	3' end	Seq_anonymized_005559	1.005250313842083	1.0047917804196105	1.0037400281649322	0.0010517522546782399
Seq00582+internal_CGTG_back	True	False	True	True	Seq00582	internal_CGTG_back	internal	CGTG	3' end	Seq_anonymized_005565	0.8344404592456572	1.0034196880072317	1.0050546412684374	-0.0016349532612056628
Seq04077+dnafountain_GCAC_front	False	True	True	True	Seq04077	dnafountain_GCAC_front	dnafountain	GCAC	5' end	Seq_anonymized_005567	0.8544570483720662	1.0030278263290686	1.0042526653849415	-0.001224839055872895
Seq04077+dnafountain_TATAT_back	False	True	True	True	Seq04077	dnafountain_TATAT_back	dnafountain	TATAT	3' end	Seq_anonymized_005575	1.1658632687767236	1.0016541376847696	1.0042526653849415	-0.002598527700171882
Seq06035+internal_CGTG_5ntback	True	False	True	True	Seq06035	internal_CGTG_5ntback	internal	CGTG	3' - 5 nt	Seq_anonymized_005576	1.002671765649227	1.0020275748533138	1.0078298516769064	-0.005802276823592578
Seq09033+internal_CGTGT_5ntback	True	False	True	True	Seq09033	internal_CGTGT_5ntback	internal	CGTGT	3' - 5 nt	Seq_anonymized_005577	1.001339408343065	1.000373342386711	0.9943914246828274	0.005981917703883566
Seq09668+dnafountain_GCAC_middle	False	True	True	True	Seq09668	dnafountain_GCAC_middle	dnafountain	GCAC	Middle	Seq_anonymized_005581	1.0966657328645673	0.9954630090702676	0.99719109594366	-0.0017280868733923205
Seq01164+dnafountain_AACA_5ntback	False	True	True	True	Seq01164	dnafountain_AACA_5ntback	dnafountain	AACA	3' - 5 nt	Seq_anonymized_005588	1.0254538833072273	1.004701459225696	0.99669809483407	0.008003364391625967
Seq04769+dnafountain_TATA_5ntback	False	True	True	True	Seq04769	dnafountain_TATA_5ntback	dnafountain	TATA	3' - 5 nt	Seq_anonymized_005601	1.072132029061441	1.0044947005956426	1.0058111558658829	-0.0013164552702402688
Seq08061+dnafountain_TATAT_middle	False	True	True	True	Seq08061	dnafountain_TATAT_middle	dnafountain	TATAT	Middle	Seq_anonymized_005609	1.08645189944178	0.9972689837916612	1.00633414093439	-0.009065157142728819
Seq08654+internal_CGTGTG_front	True	False	True	True	Seq08654	internal_CGTGTG_front	internal	CGTGTG	5' end	Seq_anonymized_005611	1.5649822223043066	0.9654429442911292	0.9991532425529835	-0.03371029826185434
Seq05033+internal_CGTGTG_front	True	False	True	True	Seq05033	internal_CGTGTG_front	internal	CGTGTG	5' end	Seq_anonymized_005616	1.7639902149223317	0.97081634001072	1.0012378073567545	-0.03042146734603446
Seq08115+internal_GTCGTG_back	True	False	True	True	Seq08115	internal_GTCGTG_back	internal	GTCGTG	3' end	Seq_anonymized_005618	0.8629160974544016	1.0028742121442813	1.0085130297054892	-0.005638817561207876
Seq03273+dnafountain_TATT_5ntfront	False	True	True	True	Seq03273	dnafountain_TATT_5ntfront	dnafountain	TATT	5' + 5 nt	Seq_anonymized_005642	1.1041105691553632	1.0023526691126292	1.0100225984475957	-0.007669929334966463
Seq08335+dnafountain_TATT_front	False	True	True	True	Seq08335	dnafountain_TATT_front	dnafountain	TATT	5' end	Seq_anonymized_005648	0.8153933058034051	1.0008337908915317	0.985437141421232	0.015396649470299728
Seq06105+dnafountain_TATAT_middle	False	True	True	True	Seq06105	dnafountain_TATAT_middle	dnafountain	TATAT	Middle	Seq_anonymized_005654	1.1037514806020727	1.0006788593535465	1.003873832528801	-0.003194973175254523
Seq02764+dnafountain_AACA_back	False	True	True	True	Seq02764	dnafountain_AACA_back	dnafountain	AACA	3' end	Seq_anonymized_005656	1.114575161703616	0.9994963864526007	1.0037400281649322	-0.004243641712331492
Seq04077+dnafountain_GCAC_5ntback	False	True	True	True	Seq04077	dnafountain_GCAC_5ntback	dnafountain	GCAC	3' - 5 nt	Seq_anonymized_005660	0.9341746267803348	1.0044384839923186	1.0042526653849415	0.00018581860737709732
Seq00999+internal_CGTGT_5ntfront	True	False	True	True	Seq00999	internal_CGTGT_5ntfront	internal	CGTGT	5' + 5 nt	Seq_anonymized_005678	2.0712923636823675	0.9835826266244888	1.005628528229774	-0.0220459016052853
Seq06035+dnafountain_TATA_front	False	True	True	True	Seq06035	dnafountain_TATA_front	dnafountain	TATA	5' end	Seq_anonymized_005679	1.063346707643814	0.9978097068866852	1.0078298516769064	-0.010020144790221175
Seq05519+dnafountain_TATT_front	False	True	True	True	Seq05519	dnafountain_TATT_front	dnafountain	TATT	5' end	Seq_anonymized_005700	0.944847937588716	0.9883054928092266	0.98540193925486	0.002903553554366667
Seq01293+internal_CGTGTG_middle	True	False	True	True	Seq01293	internal_CGTGTG_middle	internal	CGTGTG	Middle	Seq_anonymized_005704	2.042465663750534	0.9986186701167538	1.0021385156028175	-0.0035198454860637662
Seq00221+internal_CGTGTG_back	True	False	True	True	Seq00221	internal_CGTGTG_back	internal	CGTGTG	3' end	Seq_anonymized_005706	0.7840923855567773	1.001371610388449	1.0048911645036218	-0.003519554115172907
Seq05033+internal_GTCGTG_5ntback	True	False	True	True	Seq05033	internal_GTCGTG_5ntback	internal	GTCGTG	3' - 5 nt	Seq_anonymized_005709	0.8575515369398314	1.0026470312638922	1.0012378073567545	0.0014092239071377133
Seq00582+dnafountain_AACA_front	False	True	True	True	Seq00582	dnafountain_AACA_front	dnafountain	AACA	5' end	Seq_anonymized_005723	0.6766370309879706	1.012281806501252	1.0050546412684374	0.007227165232814636
Seq05656+dnafountain_AACA_5ntfront	False	True	True	True	Seq05656	dnafountain_AACA_5ntfront	dnafountain	AACA	5' + 5 nt	Seq_anonymized_005730	0.9857577141172296	1.001866304038341	1.002992488310071	-0.0011261842717298354
Seq00036+internal_CGTGTG_middle	True	False	True	True	Seq00036	internal_CGTGTG_middle	internal	CGTGTG	Middle	Seq_anonymized_005746	1.2293977041012083	1.0034871091818984	1.0081461518109016	-0.004659042629003185
Seq02764+dnafountain_AACA_5ntback	False	True	True	True	Seq02764	dnafountain_AACA_5ntback	dnafountain	AACA	3' - 5 nt	Seq_anonymized_005752	1.0529883863709546	0.9964936578951038	1.0037400281649322	-0.007246370269828439
Seq02655+dnafountain_TATA_middle	False	True	True	True	Seq02655	dnafountain_TATA_middle	dnafountain	TATA	Middle	Seq_anonymized_005757	0.9887011806867432	1.000007515486136	0.9944854162943164	0.005522099191819674
Seq02910+internal_GTCGTG_5ntfront	True	False	True	True	Seq02910	internal_GTCGTG_5ntfront	internal	GTCGTG	5' + 5 nt	Seq_anonymized_005758	1.015271082470415	0.9997587191353094	1.0074241123802192	-0.0076653932449097795
Seq01293+internal_CGTGTG_5ntback	True	False	True	True	Seq01293	internal_CGTGTG_5ntback	internal	CGTGTG	3' - 5 nt	Seq_anonymized_005760	1.0314380452626888	0.9978617388913228	1.0021385156028175	-0.004276776711494734
Seq01820+internal_CGTGTG_5ntback	True	False	True	True	Seq01820	internal_CGTGTG_5ntback	internal	CGTGTG	3' - 5 nt	Seq_anonymized_005767	1.7232220760395858	0.9939399834553933	1.00493129258004	-0.010991309124646742
Seq00999+internal_TCGTGT_back	True	False	True	True	Seq00999	internal_TCGTGT_back	internal	TCGTGT	3' end	Seq_anonymized_005770	1.1826062977463578	0.9947545607380328	1.005628528229774	-0.010873967491741299
Seq01164+dnafountain_AACA_back	False	True	True	True	Seq01164	dnafountain_AACA_back	dnafountain	AACA	3' end	Seq_anonymized_005772	1.0675294856484374	1.003649334072256	0.99669809483407	0.00695123923818608
Seq01955+dnafountain_AACA_5ntfront	False	True	True	True	Seq01955	dnafountain_AACA_5ntfront	dnafountain	AACA	5' + 5 nt	Seq_anonymized_005777	0.6105803825815121	1.0073815964925046	1.0089598773481678	-0.00157828085566325
Seq03273+internal_CGTGT_middle	True	False	True	True	Seq03273	internal_CGTGT_middle	internal	CGTGT	Middle	Seq_anonymized_005781	1.0299831870380187	1.004341214166767	1.0100225984475957	-0.005681384280828761
Seq08524+dnafountain_TATA_middle	False	True	True	True	Seq08524	dnafountain_TATA_middle	dnafountain	TATA	Middle	Seq_anonymized_005784	0.6719493238763106	1.005286914505127	0.9997898815115832	0.005497032993543871
Seq07376+dnafountain_TATAT_5ntback	False	True	True	True	Seq07376	dnafountain_TATAT_5ntback	dnafountain	TATAT	3' - 5 nt	Seq_anonymized_005789	0.821128686462711	1.0063546921720954	1.011892419090712	-0.005537726918616537
Seq08335+dnafountain_TATAT_back	False	True	True	True	Seq08335	dnafountain_TATAT_back	dnafountain	TATAT	3' end	Seq_anonymized_005790	1.0000744914537525	0.9903173944819084	0.985437141421232	0.004880253060676409
Seq02655+dnafountain_GCAC_5ntback	False	True	True	True	Seq02655	dnafountain_GCAC_5ntback	dnafountain	GCAC	3' - 5 nt	Seq_anonymized_005803	0.9584898281110182	0.9998156823314158	0.9944854162943164	0.005330266037099407
Seq04077+dnafountain_TATT_5ntback	False	True	True	True	Seq04077	dnafountain_TATT_5ntback	dnafountain	TATT	3' - 5 nt	Seq_anonymized_005809	0.9054338099168876	1.0051663716504602	1.0042526653849415	0.0009137062655186767
Seq05519+internal_CGTGT_5ntback	True	False	True	True	Seq05519	internal_CGTGT_5ntback	internal	CGTGT	3' - 5 nt	Seq_anonymized_005811	1.625779365873146	0.9755333646388824	0.98540193925486	-0.009868574615977566
Seq07376+internal_CGTGTG_front	True	False	True	True	Seq07376	internal_CGTGTG_front	internal	CGTGTG	5' end	Seq_anonymized_005817	2.438588656326077	0.9721492236125668	1.011892419090712	-0.03974319547814509
Seq00639+dnafountain_TATA_middle	False	True	True	True	Seq00639	dnafountain_TATA_middle	dnafountain	TATA	Middle	Seq_anonymized_005822	0.711390185291166	1.0091902047727737	1.0099645720673966	-0.0007743672946229907
Seq06105+internal_CGTG_middle	True	False	True	True	Seq06105	internal_CGTG_middle	internal	CGTG	Middle	Seq_anonymized_005829	0.9281138436795722	1.0031132902804651	1.003873832528801	-0.0007605422483358826
Seq01293+internal_CGTG_5ntfront	True	False	True	True	Seq01293	internal_CGTG_5ntfront	internal	CGTG	5' + 5 nt	Seq_anonymized_005831	0.803834189204736	1.0044194563853488	1.0021385156028175	0.002280940782531271
Seq05656+dnafountain_TATA_5ntback	False	True	True	True	Seq05656	dnafountain_TATA_5ntback	dnafountain	TATA	3' - 5 nt	Seq_anonymized_005844	0.6525775119915151	1.00369863374433	1.002992488310071	0.0007061454342591755
Seq02110+dnafountain_TATAT_5ntback	False	True	True	True	Seq02110	dnafountain_TATAT_5ntback	dnafountain	TATAT	3' - 5 nt	Seq_anonymized_005846	1.1717212542749378	1.0079514116968389	1.0057391498599946	0.002212261836844309
Seq04297+dnafountain_TATT_5ntfront	False	True	True	True	Seq04297	dnafountain_TATT_5ntfront	dnafountain	TATT	5' + 5 nt	Seq_anonymized_005855	0.7949747059284533	1.0022835130473304	0.9990393691620172	0.0032441438853132443
Seq09668+dnafountain_TATA_middle	False	True	True	True	Seq09668	dnafountain_TATA_middle	dnafountain	TATA	Middle	Seq_anonymized_005875	0.8948616194928392	1.001119419576811	0.99719109594366	0.003928323633150987
Seq04297+dnafountain_TATAT_back	False	True	True	True	Seq04297	dnafountain_TATAT_back	dnafountain	TATAT	3' end	Seq_anonymized_005876	0.7646384451753818	1.0000593076497133	0.9990393691620172	0.0010199384876961037
Seq08219+internal_CGTGTG_middle	True	False	True	True	Seq08219	internal_CGTGTG_middle	internal	CGTGTG	Middle	Seq_anonymized_005877	1.2005439616132914	0.9918480870679	0.9949436579841728	-0.003095570916272883
Seq01164+dnafountain_TATA_back	False	True	True	True	Seq01164	dnafountain_TATA_back	dnafountain	TATA	3' end	Seq_anonymized_005883	0.7111331066196295	1.005771707246578	0.99669809483407	0.009073612412507925
Seq08335+internal_TCGTGT_back	True	False	True	True	Seq08335	internal_TCGTGT_back	internal	TCGTGT	3' end	Seq_anonymized_005890	1.799741448299013	0.9754004520855024	0.985437141421232	-0.010036689335729543
Seq06035+internal_CGTGTG_5ntback	True	False	True	True	Seq06035	internal_CGTGTG_5ntback	internal	CGTGTG	3' - 5 nt	Seq_anonymized_005893	0.9601658431480994	1.0041224618084363	1.0078298516769064	-0.003707389868470079
Seq01164+internal_CGTGT_5ntback	True	False	True	True	Seq01164	internal_CGTGT_5ntback	internal	CGTGT	3' - 5 nt	Seq_anonymized_005901	1.5199081965510397	0.9905091207971324	0.99669809483407	-0.006188974036937633
Seq05519+internal_GTCGTG_front	True	False	True	True	Seq05519	internal_GTCGTG_front	internal	GTCGTG	5' end	Seq_anonymized_005906	1.7247459985687343	0.9654820259371684	0.98540193925486	-0.019919913317691607
Seq08115+internal_TCGTGT_back	True	False	True	True	Seq08115	internal_TCGTGT_back	internal	TCGTGT	3' end	Seq_anonymized_005909	1.2812918483300506	0.996489210194858	1.0085130297054892	-0.01202381951063114
Seq01053+internal_CGTGTG_front	True	False	True	True	Seq01053	internal_CGTGTG_front	internal	CGTGTG	5' end	Seq_anonymized_005914	2.496926869589913	0.973381679513444	1.0043482562803097	-0.03096657676686565
Seq01156+internal_TCGTGT_5ntback	True	False	True	True	Seq01156	internal_TCGTGT_5ntback	internal	TCGTGT	3' - 5 nt	Seq_anonymized_005918	2.829518926415101	0.9929338731807228	1.0020546714876075	-0.009120798306884725
Seq00036+internal_CGTGTG_5ntfront	True	False	True	True	Seq00036	internal_CGTGTG_5ntfront	internal	CGTGTG	5' + 5 nt	Seq_anonymized_005921	1.049077351876532	1.0009356964918374	1.0081461518109016	-0.0072104553190641685
Seq09033+internal_CGTG_front	True	False	True	True	Seq09033	internal_CGTG_front	internal	CGTG	5' end	Seq_anonymized_005930	0.8370000840316357	1.005104294656562	0.9943914246828274	0.010712869973734662
Seq08219+dnafountain_TATT_middle	False	True	True	True	Seq08219	dnafountain_TATT_middle	dnafountain	TATT	Middle	Seq_anonymized_005939	0.8668692011958131	0.9946399576756718	0.9949436579841728	-0.00030370030850102037
Seq05019+internal_GTCGTG_middle	True	False	True	True	Seq05019	internal_GTCGTG_middle	internal	GTCGTG	Middle	Seq_anonymized_005950	0.9921335864326024	0.9990250903095484	1.0019981530807929	-0.002973062771244428
Seq06035+internal_CGTGTG_5ntfront	True	False	True	True	Seq06035	internal_CGTGTG_5ntfront	internal	CGTGTG	5' + 5 nt	Seq_anonymized_005967	2.712720537536081	1.0061850349658092	1.0078298516769064	-0.0016448167110971745
Seq00036+internal_CGTG_back	True	False	True	True	Seq00036	internal_CGTG_back	internal	CGTG	3' end	Seq_anonymized_005984	0.7448020932381156	1.002501902544853	1.0081461518109016	-0.005644249266048673
Seq02910+internal_CGTGTG_5ntback	True	False	True	True	Seq02910	internal_CGTGTG_5ntback	internal	CGTGTG	3' - 5 nt	Seq_anonymized_005985	1.1418664503748563	0.9935784751961046	1.0074241123802192	-0.013845637184114579
Seq09668+dnafountain_TATA_front	False	True	True	True	Seq09668	dnafountain_TATA_front	dnafountain	TATA	5' end	Seq_anonymized_005989	0.7952715907659601	0.999891614930799	0.99719109594366	0.002700518987139078
Seq05997+dnafountain_TATT_back	False	True	True	True	Seq05997	dnafountain_TATT_back	dnafountain	TATT	3' end	Seq_anonymized_005994	1.4467563772995131	0.9960038578484566	1.0017608804246532	-0.005757022576196591
Seq05033+dnafountain_TATT_front	False	True	True	True	Seq05033	dnafountain_TATT_front	dnafountain	TATT	5' end	Seq_anonymized_006008	1.0970255203274366	0.99769986081995	1.0012378073567545	-0.0035379465368045038
Seq00036+internal_CGTGT_middle	True	False	True	True	Seq00036	internal_CGTGT_middle	internal	CGTGT	Middle	Seq_anonymized_006015	1.2310426655831304	1.0082469591598588	1.0081461518109016	0.00010080734895723253
Seq02910+dnafountain_TATT_5ntback	False	True	True	True	Seq02910	dnafountain_TATT_5ntback	dnafountain	TATT	3' - 5 nt	Seq_anonymized_006025	0.9010308893120446	1.004791015304345	1.0074241123802192	-0.0026330970758743355
Seq03273+internal_CGTGTG_middle	True	False	True	True	Seq03273	internal_CGTGTG_middle	internal	CGTGTG	Middle	Seq_anonymized_006028	0.9431080552961952	1.0081786909521877	1.0100225984475957	-0.0018439074954079704
Seq02764+dnafountain_GCAC_front	False	True	True	True	Seq02764	dnafountain_GCAC_front	dnafountain	GCAC	5' end	Seq_anonymized_006036	0.6842971053775775	1.0013722190623713	1.0037400281649322	-0.0023678091025609582
Seq08115+dnafountain_TATAT_back	False	True	True	True	Seq08115	dnafountain_TATAT_back	dnafountain	TATAT	3' end	Seq_anonymized_006037	1.077071916152847	1.0036452358153944	1.0085130297054892	-0.004867793890094729
Seq01820+dnafountain_TATA_5ntfront	False	True	True	True	Seq01820	dnafountain_TATA_5ntfront	dnafountain	TATA	5' + 5 nt	Seq_anonymized_006038	1.5099188010477256	0.9980761801620536	1.00493129258004	-0.00685511241798642
Seq01156+internal_GTCGTG_front	True	False	True	True	Seq01156	internal_GTCGTG_front	internal	GTCGTG	5' end	Seq_anonymized_006040	1.0248498106663586	0.9733866829071016	1.0020546714876075	-0.0286679885805059
Seq08219+internal_TCGTGT_middle	True	True	True	True	Seq08219	internal_TCGTGT_middle	internal	TCGTGT	Middle	Seq_anonymized_006048	0.6229224805896826	0.946159085490782	0.9949436579841728	-0.048784572493390854
Seq01955+dnafountain_TATAT_back	False	True	True	True	Seq01955	dnafountain_TATAT_back	dnafountain	TATAT	3' end	Seq_anonymized_006049	0.7753973287944979	1.0059352047273684	1.0089598773481678	-0.003024672620799418
Seq01293+dnafountain_TATT_back	False	True	True	True	Seq01293	dnafountain_TATT_back	dnafountain	TATT	3' end	Seq_anonymized_006063	0.691741369122177	1.0007171130173336	1.0021385156028175	-0.0014214025854839551
Seq00221+dnafountain_GCAC_front	False	True	True	True	Seq00221	dnafountain_GCAC_front	dnafountain	GCAC	5' end	Seq_anonymized_006065	0.5066432564853461	1.0070821602019957	1.0048911645036218	0.0021909956983738876
Seq01820+dnafountain_GCAC_back	False	True	True	True	Seq01820	dnafountain_GCAC_back	dnafountain	GCAC	3' end	Seq_anonymized_006078	1.3772929504349976	0.9898156499690204	1.00493129258004	-0.015115642611019608
Seq07376+dnafountain_GCAC_back	False	True	True	True	Seq07376	dnafountain_GCAC_back	dnafountain	GCAC	3' end	Seq_anonymized_006080	0.9836051730190932	1.0048873038808204	1.011892419090712	-0.007005115209891555
Seq01053+internal_CGTG_front	True	False	True	True	Seq01053	internal_CGTG_front	internal	CGTG	5' end	Seq_anonymized_006090	0.7220066264764066	1.0010736481136475	1.0043482562803097	-0.0032746081666621407
Seq08524+internal_CGTG_5ntfront	True	False	True	True	Seq08524	internal_CGTG_5ntfront	internal	CGTG	5' + 5 nt	Seq_anonymized_006098	1.1309777405683277	0.9904297341604495	0.9997898815115832	-0.009360147351133663
Seq08219+internal_CGTGTG_front	True	False	True	True	Seq08219	internal_CGTGTG_front	internal	CGTGTG	5' end	Seq_anonymized_006099	1.5982273059944234	0.9631699202259514	0.9949436579841728	-0.031773737758221454
Seq05656+internal_GTCGTG_front	True	False	True	True	Seq05656	internal_GTCGTG_front	internal	GTCGTG	5' end	Seq_anonymized_006101	1.1199108277699823	0.9718138856338872	1.002992488310071	-0.031178602676183775
Seq03559+dnafountain_AACA_back	False	True	True	True	Seq03559	dnafountain_AACA_back	dnafountain	AACA	3' end	Seq_anonymized_006103	1.017360904513957	1.0031694473696218	1.0005756070494982	0.0025938403201235527
Seq01053+dnafountain_TATT_5ntback	False	True	True	True	Seq01053	dnafountain_TATT_5ntback	dnafountain	TATT	3' - 5 nt	Seq_anonymized_006105	1.1886658600721591	1.00059125953313	1.0043482562803097	-0.003756996747179553
Seq00582+dnafountain_TATA_back	False	True	True	True	Seq00582	dnafountain_TATA_back	dnafountain	TATA	3' end	Seq_anonymized_006108	0.9898156840034544	1.0005552933706416	1.0050546412684374	-0.0044993478977957135
Seq00221+internal_CGTGTG_5ntback	True	False	True	True	Seq00221	internal_CGTGTG_5ntback	internal	CGTGTG	3' - 5 nt	Seq_anonymized_006114	0.0514206022091959	0.991591033099494	1.0048911645036218	-0.01330013140412778
Seq02085+dnafountain_TATAT_5ntfront	False	True	True	True	Seq02085	dnafountain_TATAT_5ntfront	dnafountain	TATAT	5' + 5 nt	Seq_anonymized_006117	0.9503085362987134	1.0030965541962915	1.006347738926077	-0.0032511847297855834
Seq05656+internal_CGTGT_5ntback	True	False	True	True	Seq05656	internal_CGTGT_5ntback	internal	CGTGT	3' - 5 nt	Seq_anonymized_006122	0.716372737738798	1.0051306369023143	1.002992488310071	0.002138148592243372
Seq03116+internal_CGTGT_middle	True	False	True	True	Seq03116	internal_CGTGT_middle	internal	CGTGT	Middle	Seq_anonymized_006123	1.2012889659268753	1.000680349386297	1.0013600821321966	-0.0006797327458996083
Seq01164+internal_TCGTGT_5ntback	True	False	True	True	Seq01164	internal_TCGTGT_5ntback	internal	TCGTGT	3' - 5 nt	Seq_anonymized_006127	1.2463561090779856	0.9948869846429504	0.99669809483407	-0.0018111101911195693
Seq00582+internal_GTCGTG_5ntfront	True	False	True	True	Seq00582	internal_GTCGTG_5ntfront	internal	GTCGTG	5' + 5 nt	Seq_anonymized_006128	1.1388366507462766	0.9923622468526448	1.0050546412684374	-0.012692394415792507
Seq01955+dnafountain_AACA_front	False	True	True	True	Seq01955	dnafountain_AACA_front	dnafountain	AACA	5' end	Seq_anonymized_006134	0.975664429493248	1.0032043228280507	1.0089598773481678	-0.005755554520117112
Seq01053+dnafountain_GCAC_back	False	True	True	True	Seq01053	dnafountain_GCAC_back	dnafountain	GCAC	3' end	Seq_anonymized_006137	0.839755651505095	1.0051351956722376	1.0043482562803097	0.0007869393919279766
Seq08524+internal_CGTG_front	True	False	True	True	Seq08524	internal_CGTG_front	internal	CGTG	5' end	Seq_anonymized_006143	1.1482850306211998	0.999486044304223	0.9997898815115832	-0.00030383720736015807
Seq01820+dnafountain_GCAC_5ntback	False	True	True	True	Seq01820	dnafountain_GCAC_5ntback	dnafountain	GCAC	3' - 5 nt	Seq_anonymized_006146	0.968511734980178	1.002083193802549	1.00493129258004	-0.002848098777491037
Seq06035+dnafountain_AACA_5ntfront	False	True	True	True	Seq06035	dnafountain_AACA_5ntfront	dnafountain	AACA	5' + 5 nt	Seq_anonymized_006149	0.7236589766727379	1.0068676006178796	1.0078298516769064	-0.0009622510590268085
Seq03116+dnafountain_GCAC_5ntfront	False	True	True	True	Seq03116	dnafountain_GCAC_5ntfront	dnafountain	GCAC	5' + 5 nt	Seq_anonymized_006152	1.2668997116867824	0.997541823534162	1.0013600821321966	-0.0038182585980346406
Seq05019+internal_GTCGTG_5ntback	True	False	True	True	Seq05019	internal_GTCGTG_5ntback	internal	GTCGTG	3' - 5 nt	Seq_anonymized_006173	1.061186750800745	1.0040780881509368	1.0019981530807929	0.0020799350701439234
Seq08219+internal_CGTGT_back	True	False	True	True	Seq08219	internal_CGTGT_back	internal	CGTGT	3' end	Seq_anonymized_006177	1.518397476592835	0.9802940826664008	0.9949436579841728	-0.014649575317772001
Seq04297+internal_CGTGTG_front	True	False	True	True	Seq04297	internal_CGTGTG_front	internal	CGTGTG	5' end	Seq_anonymized_006181	0.6535838510417471	0.9779232054072112	0.9990393691620172	-0.02111616375480596
Seq01156+dnafountain_AACA_back	False	True	True	True	Seq01156	dnafountain_AACA_back	dnafountain	AACA	3' end	Seq_anonymized_006190	0.6699081938145358	1.0028181139423715	1.0020546714876075	0.0007634424547640073
Seq02110+dnafountain_TATAT_5ntfront	False	True	True	True	Seq02110	dnafountain_TATAT_5ntfront	dnafountain	TATAT	5' + 5 nt	Seq_anonymized_006193	1.0777439226725731	0.9973801931687524	1.0057391498599946	-0.008358956691242203
Seq05519+internal_CGTGT_front	True	False	True	True	Seq05519	internal_CGTGT_front	internal	CGTGT	5' end	Seq_anonymized_006196	1.6748037829230316	0.9622813916477329	0.98540193925486	-0.023120547607127118
Seq00221+internal_TCGTGT_middle	True	False	True	True	Seq00221	internal_TCGTGT_middle	internal	TCGTGT	Middle	Seq_anonymized_006199	0.8993658286057505	0.9996616493353264	1.0048911645036218	-0.0052295151682953955
Seq08335+dnafountain_TATA_front	False	True	True	True	Seq08335	dnafountain_TATA_front	dnafountain	TATA	5' end	Seq_anonymized_006203	1.3336309628094205	0.9959763591111964	0.985437141421232	0.010539217689964464
Seq08115+internal_TCGTGT_5ntfront	True	False	True	True	Seq08115	internal_TCGTGT_5ntfront	internal	TCGTGT	5' + 5 nt	Seq_anonymized_006208	1.691157950902768	0.9954439667831788	1.0085130297054892	-0.01306906292231036
Seq01955+internal_CGTGT_front	True	False	True	True	Seq01955	internal_CGTGT_front	internal	CGTGT	5' end	Seq_anonymized_006210	1.5809317932023847	0.9830555790502098	1.0089598773481678	-0.02590429829795804
Seq02764+internal_TCGTGT_front	True	False	True	True	Seq02764	internal_TCGTGT_front	internal	TCGTGT	5' end	Seq_anonymized_006216	0.791124795999096	0.9751951258198392	1.0037400281649322	-0.028544902345092993
Seq04297+dnafountain_TATAT_5ntback	False	True	True	True	Seq04297	dnafountain_TATAT_5ntback	dnafountain	TATAT	3' - 5 nt	Seq_anonymized_006229	0.6829170334115927	1.002174209944557	0.9990393691620172	0.003134840782539783
Seq07376+internal_GTCGTG_back	True	False	True	True	Seq07376	internal_GTCGTG_back	internal	GTCGTG	3' end	Seq_anonymized_006231	0.969656491355846	1.0047843404129255	1.011892419090712	-0.0071080786777864
Seq08563+dnafountain_TATAT_middle	False	True	True	True	Seq08563	dnafountain_TATAT_middle	dnafountain	TATAT	Middle	Seq_anonymized_006249	0.9433902117411956	1.0011136116287938	1.005663568995564	-0.004549957366770219
Seq03559+dnafountain_AACA_middle	False	True	True	True	Seq03559	dnafountain_AACA_middle	dnafountain	AACA	Middle	Seq_anonymized_006269	1.001401479468354	1.0037341766937156	1.0005756070494982	0.003158569644217346
Seq00582+internal_GTCGTG_5ntback	True	False	True	True	Seq00582	internal_GTCGTG_5ntback	internal	GTCGTG	3' - 5 nt	Seq_anonymized_006283	0.8229715331164902	1.0035270761741406	1.0050546412684374	-0.0015275650942967456
Seq02764+internal_GTCGTG_front	True	False	True	True	Seq02764	internal_GTCGTG_front	internal	GTCGTG	5' end	Seq_anonymized_006286	0.3194865294681276	0.9717804864724544	1.0037400281649322	-0.03195954169247783
Seq08524+internal_TCGTGT_5ntfront	True	False	True	True	Seq08524	internal_TCGTGT_5ntfront	internal	TCGTGT	5' + 5 nt	Seq_anonymized_006303	0.3228004102174235	0.9589637529294508	0.9997898815115832	-0.040826128582132415
Seq02910+internal_CGTG_middle	True	False	True	True	Seq02910	internal_CGTG_middle	internal	CGTG	Middle	Seq_anonymized_006317	1.0169235289434386	1.0029299980654172	1.0074241123802192	-0.004494114314802067
Seq00999+dnafountain_AACA_front	False	True	True	True	Seq00999	dnafountain_AACA_front	dnafountain	AACA	5' end	Seq_anonymized_006321	0.9800852669812088	1.0050397835791005	1.005628528229774	-0.0005887446506736005
Seq08654+internal_CGTGTG_5ntfront	True	False	True	True	Seq08654	internal_CGTGTG_5ntfront	internal	CGTGTG	5' + 5 nt	Seq_anonymized_006323	1.0676434889835005	0.9841212522874347	0.9991532425529835	-0.0150319902655488
Seq02655+internal_GTCGTG_5ntfront	True	False	True	True	Seq02655	internal_GTCGTG_5ntfront	internal	GTCGTG	5' + 5 nt	Seq_anonymized_006326	1.0225181340303255	0.9702250649912824	0.9944854162943164	-0.024260351303034056
Seq02085+internal_TCGTGT_5ntfront	True	False	True	True	Seq02085	internal_TCGTGT_5ntfront	internal	TCGTGT	5' + 5 nt	Seq_anonymized_006328	0.9864234002043272	0.9941377566158324	1.006347738926077	-0.012209982310244727
Seq08335+internal_CGTGTG_middle	True	False	True	True	Seq08335	internal_CGTGTG_middle	internal	CGTGTG	Middle	Seq_anonymized_006341	2.6732228076981994	0.9894147192827282	0.985437141421232	0.003977577861496218
Seq09668+dnafountain_TATAT_back	False	True	True	True	Seq09668	dnafountain_TATAT_back	dnafountain	TATAT	3' end	Seq_anonymized_006345	1.1817582387348853	0.9946993963630214	0.99719109594366	-0.002491699580638551
Seq00999+dnafountain_TATAT_5ntfront	False	True	True	True	Seq00999	dnafountain_TATAT_5ntfront	dnafountain	TATAT	5' + 5 nt	Seq_anonymized_006347	2.160567877169968	1.0051887493662124	1.005628528229774	-0.0004397788635617239
Seq05997+internal_TCGTGT_5ntback	True	False	True	True	Seq05997	internal_TCGTGT_5ntback	internal	TCGTGT	3' - 5 nt	Seq_anonymized_006358	1.1308559000410057	1.0022730323774394	1.0017608804246532	0.0005121519527861995
Seq05997+dnafountain_TATA_5ntback	False	True	True	True	Seq05997	dnafountain_TATA_5ntback	dnafountain	TATA	3' - 5 nt	Seq_anonymized_006361	0.9649477639470608	0.9949366059609076	1.0017608804246532	-0.006824274463745561
Seq04077+dnafountain_TATA_front	False	True	True	True	Seq04077	dnafountain_TATA_front	dnafountain	TATA	5' end	Seq_anonymized_006366	1.0722843599054666	0.9974362338660776	1.0042526653849415	-0.006816431518863908
Seq03559+internal_CGTG_5ntfront	True	False	True	True	Seq03559	internal_CGTG_5ntfront	internal	CGTG	5' + 5 nt	Seq_anonymized_006369	0.9704716451160692	1.0029964419204336	1.0005756070494982	0.002420834870935362
Seq08654+dnafountain_AACA_front	False	True	True	True	Seq08654	dnafountain_AACA_front	dnafountain	AACA	5' end	Seq_anonymized_006375	1.1656878119906091	1.000519159223583	0.9991532425529835	0.0013659166705993764
Seq03116+internal_TCGTGT_5ntback	True	False	True	True	Seq03116	internal_TCGTGT_5ntback	internal	TCGTGT	3' - 5 nt	Seq_anonymized_006380	0.9138297437438548	1.00301042570606	1.0013600821321966	0.0016503435738632888
Seq02085+dnafountain_GCAC_5ntfront	False	True	True	True	Seq02085	dnafountain_GCAC_5ntfront	dnafountain	GCAC	5' + 5 nt	Seq_anonymized_006384	0.8704401744388257	1.0088525646491922	1.006347738926077	0.002504825723115056
Seq02910+dnafountain_AACA_middle	False	True	True	True	Seq02910	dnafountain_AACA_middle	dnafountain	AACA	Middle	Seq_anonymized_006389	0.7924288923854866	1.0026966050630424	1.0074241123802192	-0.00472750731717686
Seq01820+dnafountain_TATT_front	False	True	True	True	Seq01820	dnafountain_TATT_front	dnafountain	TATT	5' end	Seq_anonymized_006397	1.4573713926942709	0.9974238006733328	1.00493129258004	-0.007507491906707187
Seq02655+internal_CGTG_5ntback	True	False	True	True	Seq02655	internal_CGTG_5ntback	internal	CGTG	3' - 5 nt	Seq_anonymized_006408	0.796686416877938	0.9995837258831468	0.9944854162943164	0.005098309588830396
Seq08061+dnafountain_TATAT_front	False	True	True	True	Seq08061	dnafountain_TATAT_front	dnafountain	TATAT	5' end	Seq_anonymized_006410	0.5714751017717723	1.0048171219702564	1.00633414093439	-0.0015170189641335874
Seq05519+dnafountain_AACA_front	False	True	True	True	Seq05519	dnafountain_AACA_front	dnafountain	AACA	5' end	Seq_anonymized_006411	1.1350704249487624	0.9891907300577428	0.98540193925486	0.0037887908028828576
Seq01820+internal_CGTGT_5ntfront	True	False	True	True	Seq01820	internal_CGTGT_5ntfront	internal	CGTGT	5' + 5 nt	Seq_anonymized_006426	1.1179704699807853	1.0016104711175826	1.00493129258004	-0.0033208214624573795
Seq00639+internal_GTCGTG_5ntback	True	False	True	True	Seq00639	internal_GTCGTG_5ntback	internal	GTCGTG	3' - 5 nt	Seq_anonymized_006427	0.6379749135911061	1.0130178206328484	1.0099645720673966	0.0030532485654517494
Seq08524+dnafountain_TATA_back	False	True	True	True	Seq08524	dnafountain_TATA_back	dnafountain	TATA	3' end	Seq_anonymized_006428	0.9078901371841516	1.002699708427779	0.9997898815115832	0.002909826916195679
Seq05046+dnafountain_TATAT_back	False	True	True	True	Seq05046	dnafountain_TATAT_back	dnafountain	TATAT	3' end	Seq_anonymized_006437	0.9707035434711488	0.9990418414646776	0.9991747946061172	-0.0001329531414396845
Seq05019+internal_CGTGT_back	True	False	True	True	Seq05019	internal_CGTGT_back	internal	CGTGT	3' end	Seq_anonymized_006455	1.0569096160496825	0.9942049894718592	1.0019981530807929	-0.007793163608933673
Seq08654+dnafountain_TATT_5ntback	False	True	True	True	Seq08654	dnafountain_TATT_5ntback	dnafountain	TATT	3' - 5 nt	Seq_anonymized_006460	0.5904497413582417	1.0047148988226409	0.9991532425529835	0.005561656269657322
Seq02764+dnafountain_TATT_middle	False	True	True	True	Seq02764	dnafountain_TATT_middle	dnafountain	TATT	Middle	Seq_anonymized_006470	1.0048145096318648	1.0011436580845388	1.0037400281649322	-0.002596370080393484
Seq06105+internal_CGTGT_back	True	False	True	True	Seq06105	internal_CGTGT_back	internal	CGTGT	3' end	Seq_anonymized_006475	1.4048234262014128	0.9864021427719644	1.003873832528801	-0.01747168975683666
Seq00036+dnafountain_TATA_middle	False	True	True	True	Seq00036	dnafountain_TATA_middle	dnafountain	TATA	Middle	Seq_anonymized_006480	0.9231791043704508	1.0022656220467	1.0081461518109016	-0.005880529764201503
Seq08115+internal_GTCGTG_middle	True	False	True	True	Seq08115	internal_GTCGTG_middle	internal	GTCGTG	Middle	Seq_anonymized_006487	0.8560057799351419	0.9921449547535068	1.0085130297054892	-0.016368074951982337
Seq03273+dnafountain_TATA_5ntfront	False	True	True	True	Seq03273	dnafountain_TATA_5ntfront	dnafountain	TATA	5' + 5 nt	Seq_anonymized_006496	0.7822830208464701	1.0043621801059948	1.0100225984475957	-0.005660418341600915
Seq01156+dnafountain_TATA_5ntback	False	True	True	True	Seq01156	dnafountain_TATA_5ntback	dnafountain	TATA	3' - 5 nt	Seq_anonymized_006498	1.4459337144084288	0.9934043527691562	1.0020546714876075	-0.008650318718451344
Seq05046+dnafountain_AACA_back	False	True	True	True	Seq05046	dnafountain_AACA_back	dnafountain	AACA	3' end	Seq_anonymized_006500	0.7620206794905908	1.0109689245761857	0.9991747946061172	0.011794129970068457
Seq02910+dnafountain_TATA_5ntfront	False	True	True	True	Seq02910	dnafountain_TATA_5ntfront	dnafountain	TATA	5' + 5 nt	Seq_anonymized_006514	1.1377241884427718	0.9956798730585896	1.0074241123802192	-0.011744239321629601
Seq00036+internal_CGTGT_5ntback	True	False	True	True	Seq00036	internal_CGTGT_5ntback	internal	CGTGT	3' - 5 nt	Seq_anonymized_006517	1.0221980358391471	1.0051892496721593	1.0081461518109016	-0.0029569021387423344
Seq07376+dnafountain_AACA_5ntfront	False	True	True	True	Seq07376	dnafountain_AACA_5ntfront	dnafountain	AACA	5' + 5 nt	Seq_anonymized_006524	0.6178453782050722	1.0082080854092834	1.011892419090712	-0.003684333681428509
Seq09668+internal_CGTGT_front	True	False	True	True	Seq09668	internal_CGTGT_front	internal	CGTGT	5' end	Seq_anonymized_006535	6.888829922970087	0.854981210688935	0.99719109594366	-0.142209885254725
Seq08524+internal_TCGTGT_5ntback	True	False	True	True	Seq08524	internal_TCGTGT_5ntback	internal	TCGTGT	3' - 5 nt	Seq_anonymized_006537	0.8563212841459968	1.0109451207373672	0.9997898815115832	0.011155239225783986
Seq08335+internal_GTCGTG_front	True	False	True	True	Seq08335	internal_GTCGTG_front	internal	GTCGTG	5' end	Seq_anonymized_006544	1.3989254658001289	0.93890978272023	0.985437141421232	-0.046527358701002
Seq03559+dnafountain_TATT_5ntback	False	True	True	True	Seq03559	dnafountain_TATT_5ntback	dnafountain	TATT	3' - 5 nt	Seq_anonymized_006549	1.2869513010629006	0.9997392288622854	1.0005756070494982	-0.0008363781872128273
Seq03559+dnafountain_TATAT_back	False	True	True	True	Seq03559	dnafountain_TATAT_back	dnafountain	TATAT	3' end	Seq_anonymized_006558	1.2392041675238474	0.9994944187270912	1.0005756070494982	-0.0010811883224070007
Seq03273+dnafountain_TATA_5ntback	False	True	True	True	Seq03273	dnafountain_TATA_5ntback	dnafountain	TATA	3' - 5 nt	Seq_anonymized_006571	0.7852630423441656	1.0078240861226166	1.0100225984475957	-0.0021985123249790295
Seq05046+internal_CGTGT_5ntback	True	False	True	True	Seq05046	internal_CGTGT_5ntback	internal	CGTGT	3' - 5 nt	Seq_anonymized_006578	0.8429351645897697	1.0046293785219909	0.9991747946061172	0.005454583915873612
Seq04769+internal_CGTG_5ntfront	True	False	True	True	Seq04769	internal_CGTG_5ntfront	internal	CGTG	5' + 5 nt	Seq_anonymized_006579	0.8114760442104038	1.0074931556922826	1.0058111558658829	0.001681999826399716
Seq09668+internal_TCGTGT_front	True	False	True	True	Seq09668	internal_TCGTGT_front	internal	TCGTGT	5' end	Seq_anonymized_006584	1.917585194188432	0.8985026283472859	0.99719109594366	-0.09868846759637406
Seq08115+dnafountain_TATA_front	False	True	True	True	Seq08115	dnafountain_TATA_front	dnafountain	TATA	5' end	Seq_anonymized_006592	0.889905620352192	1.0033155068616455	1.0085130297054892	-0.005197522843843672
Seq00221+dnafountain_AACA_front	False	True	True	True	Seq00221	dnafountain_AACA_front	dnafountain	AACA	5' end	Seq_anonymized_006604	0.783577360599485	1.003644242574763	1.0048911645036218	-0.0012469219288588906
Seq02110+dnafountain_GCAC_5ntback	False	True	True	True	Seq02110	dnafountain_GCAC_5ntback	dnafountain	GCAC	3' - 5 nt	Seq_anonymized_006609	0.948104659143453	1.010225526297906	1.0057391498599946	0.004486376437911499
Seq08115+internal_CGTGTG_front	True	False	True	True	Seq08115	internal_CGTGTG_front	internal	CGTGTG	5' end	Seq_anonymized_006610	1.2154194120692954	0.981584303838273	1.0085130297054892	-0.026928725867216174
Seq04297+internal_CGTGT_5ntfront	True	False	True	True	Seq04297	internal_CGTGT_5ntfront	internal	CGTGT	5' + 5 nt	Seq_anonymized_006619	0.8946791670033225	0.9930840070946	0.9990393691620172	-0.0059553620674172025
Seq03116+internal_GTCGTG_middle	True	False	True	True	Seq03116	internal_GTCGTG_middle	internal	GTCGTG	Middle	Seq_anonymized_006623	1.0820312553295377	1.0001640767228213	1.0013600821321966	-0.001196005409375367
Seq09668+dnafountain_GCAC_front	False	True	True	True	Seq09668	dnafountain_GCAC_front	dnafountain	GCAC	5' end	Seq_anonymized_006631	1.1140983764469403	0.992772224162282	0.99719109594366	-0.004418871781378009
Seq02764+internal_CGTGTG_front	True	False	True	True	Seq02764	internal_CGTGTG_front	internal	CGTGTG	5' end	Seq_anonymized_006638	2.705765175468441	0.9770993234482022	1.0037400281649322	-0.02664070471673008
Seq05519+dnafountain_TATAT_back	False	True	True	True	Seq05519	dnafountain_TATAT_back	dnafountain	TATAT	3' end	Seq_anonymized_006644	0.944020281449621	0.99566601930954	0.98540193925486	0.010264080054680047
Seq04297+internal_CGTGT_front	True	False	True	True	Seq04297	internal_CGTGT_front	internal	CGTGT	5' end	Seq_anonymized_006645	0.5979075221937912	0.9527842655762968	0.9990393691620172	-0.04625510358572038
Seq09033+dnafountain_TATAT_middle	False	True	True	True	Seq09033	dnafountain_TATAT_middle	dnafountain	TATAT	Middle	Seq_anonymized_006648	1.0960050830916137	0.9989331625690758	0.9943914246828274	0.004541737886248454
Seq01164+internal_TCGTGT_middle	True	False	True	True	Seq01164	internal_TCGTGT_middle	internal	TCGTGT	Middle	Seq_anonymized_006667	1.1221403267970502	0.9992759753112206	0.99669809483407	0.0025778804771505737
Seq09668+dnafountain_TATAT_front	False	True	True	True	Seq09668	dnafountain_TATAT_front	dnafountain	TATAT	5' end	Seq_anonymized_006683	0.9179793824740188	1.0002051716517348	0.99719109594366	0.0030140757080748815
Seq08654+internal_CGTG_5ntfront	True	False	True	True	Seq08654	internal_CGTG_5ntfront	internal	CGTG	5' + 5 nt	Seq_anonymized_006685	0.8589104538727296	0.996806930024397	0.9991532425529835	-0.002346312528586525
Seq05019+dnafountain_TATAT_back	False	True	True	True	Seq05019	dnafountain_TATAT_back	dnafountain	TATAT	3' end	Seq_anonymized_006699	1.078140489681152	0.997764331865152	1.0019981530807929	-0.004233821215640865
Seq08563+dnafountain_TATAT_back	False	True	True	True	Seq08563	dnafountain_TATAT_back	dnafountain	TATAT	3' end	Seq_anonymized_006704	1.2404325210340983	0.9977806266050772	1.005663568995564	-0.007882942390486813
Seq04077+dnafountain_TATAT_front	False	True	True	True	Seq04077	dnafountain_TATAT_front	dnafountain	TATAT	5' end	Seq_anonymized_006710	0.8462265268316727	1.001527837514273	1.0042526653849415	-0.0027248278706684115
Seq08219+internal_CGTGT_5ntfront	True	False	True	True	Seq08219	internal_CGTGT_5ntfront	internal	CGTGT	5' + 5 nt	Seq_anonymized_006719	1.0742700945403147	0.9744892656254812	0.9949436579841728	-0.02045439235869162
Seq03559+internal_CGTGTG_back	True	False	True	True	Seq03559	internal_CGTGTG_back	internal	CGTGTG	3' end	Seq_anonymized_006723	1.1067964395292116	1.0017708751776335	1.0005756070494982	0.0011952681281353073
Seq02110+internal_CGTG_back	True	False	True	True	Seq02110	internal_CGTG_back	internal	CGTG	3' end	Seq_anonymized_006729	1.226829733619221	0.9950541446155312	1.0057391498599946	-0.010685005244463364
Seq01164+internal_CGTG_front	True	False	True	True	Seq01164	internal_CGTG_front	internal	CGTG	5' end	Seq_anonymized_006737	0.8472200951258028	0.99663617928921	0.99669809483407	-6.191554486001394e-05
Seq06035+internal_GTCGTG_middle	True	False	True	True	Seq06035	internal_GTCGTG_middle	internal	GTCGTG	Middle	Seq_anonymized_006742	1.0239902358415576	1.0056546443619585	1.0078298516769064	-0.0021752073149479134
Seq09668+internal_TCGTGT_middle	True	False	True	True	Seq09668	internal_TCGTGT_middle	internal	TCGTGT	Middle	Seq_anonymized_006748	2.0157830318299785	0.986282388701325	0.99719109594366	-0.010908707242334947
Seq04077+dnafountain_AACA_5ntback	False	True	True	True	Seq04077	dnafountain_AACA_5ntback	dnafountain	AACA	3' - 5 nt	Seq_anonymized_006751	0.9518800760205456	1.0085387271953326	1.0042526653849415	0.00428606181039104
Seq02910+dnafountain_GCAC_front	False	True	True	True	Seq02910	dnafountain_GCAC_front	dnafountain	GCAC	5' end	Seq_anonymized_006763	0.8686883132181006	1.0039844451505358	1.0074241123802192	-0.003439667229683474
Seq04769+internal_CGTGT_5ntback	True	False	True	True	Seq04769	internal_CGTGT_5ntback	internal	CGTGT	3' - 5 nt	Seq_anonymized_006768	1.392091923927538	0.9797494057524376	1.0058111558658829	-0.026061750113445248
Seq01293+dnafountain_AACA_5ntfront	False	True	True	True	Seq01293	dnafountain_AACA_5ntfront	dnafountain	AACA	5' + 5 nt	Seq_anonymized_006777	1.270568097503965	0.9969048633872593	1.0021385156028175	-0.005233652215558271
Seq00639+dnafountain_TATAT_back	False	True	True	True	Seq00639	dnafountain_TATAT_back	dnafountain	TATAT	3' end	Seq_anonymized_006780	0.9266415359479192	0.9979409672232724	1.0099645720673966	-0.012023604844124236
Seq09033+internal_TCGTGT_5ntfront	True	False	True	True	Seq09033	internal_TCGTGT_5ntfront	internal	TCGTGT	5' + 5 nt	Seq_anonymized_006781	0.8959474722729016	0.9983876979653628	0.9943914246828274	0.003996273282535379
Seq09033+internal_CGTGT_front	True	False	True	True	Seq09033	internal_CGTGT_front	internal	CGTGT	5' end	Seq_anonymized_006787	1.05484342082556	0.9854792383603636	0.9943914246828274	-0.008912186322463822
Seq08115+dnafountain_TATAT_5ntfront	False	True	True	True	Seq08115	dnafountain_TATAT_5ntfront	dnafountain	TATAT	5' + 5 nt	Seq_anonymized_006788	0.9929224708545864	1.005000051772627	1.0085130297054892	-0.0035129779328622046
Seq02910+dnafountain_TATAT_back	False	True	True	True	Seq02910	dnafountain_TATAT_back	dnafountain	TATAT	3' end	Seq_anonymized_006794	1.0759342392631872	1.0028151597673995	1.0074241123802192	-0.004608952612819683
Seq08219+internal_CGTGT_5ntback	True	False	True	True	Seq08219	internal_CGTGT_5ntback	internal	CGTGT	3' - 5 nt	Seq_anonymized_006798	1.0508315156376231	0.9945843947012551	0.9949436579841728	-0.00035926328291768783
Seq03273+internal_CGTG_back	True	False	True	True	Seq03273	internal_CGTG_back	internal	CGTG	3' end	Seq_anonymized_006806	1.1738730132169513	0.9974020386300716	1.0100225984475957	-0.01262055981752408
Seq01053+dnafountain_TATT_back	False	True	True	True	Seq01053	dnafountain_TATT_back	dnafountain	TATT	3' end	Seq_anonymized_006809	0.8508130804423469	1.001281028254265	1.0043482562803097	-0.003067228026044644
Seq05019+dnafountain_GCAC_front	False	True	True	True	Seq05019	dnafountain_GCAC_front	dnafountain	GCAC	5' end	Seq_anonymized_006814	0.7881027590670445	1.0040491936800515	1.0019981530807929	0.0020510405992586467
Seq05519+internal_TCGTGT_front	True	False	True	True	Seq05519	internal_TCGTGT_front	internal	TCGTGT	5' end	Seq_anonymized_006816	6.525669022854139	0.880688366302405	0.98540193925486	-0.10471357295245498
Seq05519+internal_CGTG_back	True	False	True	True	Seq05519	internal_CGTG_back	internal	CGTG	3' end	Seq_anonymized_006826	1.1443271323963409	0.9905803567875532	0.98540193925486	0.005178417532693214
Seq05019+dnafountain_TATT_5ntback	False	True	True	True	Seq05019	dnafountain_TATT_5ntback	dnafountain	TATT	3' - 5 nt	Seq_anonymized_006835	0.9344651954188932	1.0021405099261025	1.0019981530807929	0.00014235684530961024
Seq07376+dnafountain_TATT_5ntfront	False	True	True	True	Seq07376	dnafountain_TATT_5ntfront	dnafountain	TATT	5' + 5 nt	Seq_anonymized_006849	0.6215242024277885	1.0107025244266714	1.011892419090712	-0.001189894664040514
Seq04077+dnafountain_AACA_back	False	True	True	True	Seq04077	dnafountain_AACA_back	dnafountain	AACA	3' end	Seq_anonymized_006854	1.097583071951854	0.9981789678901382	1.0042526653849415	-0.006073697494803354
Seq01955+dnafountain_GCAC_middle	False	True	True	True	Seq01955	dnafountain_GCAC_middle	dnafountain	GCAC	Middle	Seq_anonymized_006860	0.7750330660348385	1.0056727288858909	1.0089598773481678	-0.0032871484622769565
Seq05519+dnafountain_AACA_5ntfront	False	True	True	True	Seq05519	dnafountain_AACA_5ntfront	dnafountain	AACA	5' + 5 nt	Seq_anonymized_006869	0.9055018226960478	0.9973871148367656	0.98540193925486	0.011985175581905594
Seq05997+internal_CGTGTG_5ntfront	True	False	True	True	Seq05997	internal_CGTGTG_5ntfront	internal	CGTGTG	5' + 5 nt	Seq_anonymized_006870	1.0494057093477596	0.9992826560277112	1.0017608804246532	-0.002478224396942008
Seq08654+dnafountain_AACA_5ntfront	False	True	True	True	Seq08654	dnafountain_AACA_5ntfront	dnafountain	AACA	5' + 5 nt	Seq_anonymized_006875	1.0896106890680466	0.9981486820794946	0.9991532425529835	-0.001004560473488958
Seq04077+internal_CGTGTG_5ntback	True	False	True	True	Seq04077	internal_CGTGTG_5ntback	internal	CGTGTG	3' - 5 nt	Seq_anonymized_006877	0.7632567377833208	1.0030154103252478	1.0042526653849415	-0.0012372550596937426
Seq03273+dnafountain_GCAC_middle	False	True	True	True	Seq03273	dnafountain_GCAC_middle	dnafountain	GCAC	Middle	Seq_anonymized_006890	0.5457716870585609	1.0124799453236677	1.0100225984475957	0.0024573468760720196
Seq01053+dnafountain_AACA_middle	False	True	True	True	Seq01053	dnafountain_AACA_middle	dnafountain	AACA	Middle	Seq_anonymized_006891	0.8486185350970278	1.0031925932404802	1.0043482562803097	-0.001155663039829502
Seq05019+dnafountain_AACA_back	False	True	True	True	Seq05019	dnafountain_AACA_back	dnafountain	AACA	3' end	Seq_anonymized_006892	0.8174672975672191	1.000302340555497	1.0019981530807929	-0.0016958125252959366
Seq05046+internal_GTCGTG_front	True	False	True	True	Seq05046	internal_GTCGTG_front	internal	GTCGTG	5' end	Seq_anonymized_006896	1.006925095370518	0.9889627840800878	0.9991747946061172	-0.010212010526029491
Seq05656+internal_CGTG_5ntback	True	False	True	True	Seq05656	internal_CGTG_5ntback	internal	CGTG	3' - 5 nt	Seq_anonymized_006900	0.9940051814923232	1.0041533980266115	1.002992488310071	0.0011609097165405924
Seq00221+internal_CGTG_middle	True	False	True	True	Seq00221	internal_CGTG_middle	internal	CGTG	Middle	Seq_anonymized_006917	0.6842342869593017	1.007694402587981	1.0048911645036218	0.0028032380843592275
Seq02764+internal_CGTGT_middle	True	False	True	True	Seq02764	internal_CGTGT_middle	internal	CGTGT	Middle	Seq_anonymized_006923	1.054232653245248	1.0007748257647684	1.0037400281649322	-0.0029652024001638466
Seq04297+internal_TCGTGT_back	True	False	True	True	Seq04297	internal_TCGTGT_back	internal	TCGTGT	3' end	Seq_anonymized_006932	0.9096598592114946	0.9959973052283744	0.9990393691620172	-0.0030420639336428135
Seq08563+internal_TCGTGT_front	True	False	True	True	Seq08563	internal_TCGTGT_front	internal	TCGTGT	5' end	Seq_anonymized_006933	1.087119123105191	0.9746266128678606	1.005663568995564	-0.031036956127703408
Seq09668+internal_CGTG_back	True	False	True	True	Seq09668	internal_CGTG_back	internal	CGTG	3' end	Seq_anonymized_006934	0.8843891290097938	0.9997237965676876	0.99719109594366	0.0025327006240276617
Seq08115+dnafountain_GCAC_front	False	True	True	True	Seq08115	dnafountain_GCAC_front	dnafountain	GCAC	5' end	Seq_anonymized_006945	0.6642571528672174	1.0126192262578402	1.0085130297054892	0.004106196552351005
Seq04077+dnafountain_GCAC_middle	False	True	True	True	Seq04077	dnafountain_GCAC_middle	dnafountain	GCAC	Middle	Seq_anonymized_006948	1.0787355007553328	1.0023034398576458	1.0042526653849415	-0.001949225527295706
Seq03559+dnafountain_TATAT_5ntfront	False	True	True	True	Seq03559	dnafountain_TATAT_5ntfront	dnafountain	TATAT	5' + 5 nt	Seq_anonymized_006950	1.2522460202801344	1.0001818231852402	1.0005756070494982	-0.0003937838642580349
Seq00221+internal_TCGTGT_back	True	False	True	True	Seq00221	internal_TCGTGT_back	internal	TCGTGT	3' end	Seq_anonymized_006958	1.0738210146960012	0.9925878997380928	1.0048911645036218	-0.01230326476552901
Seq08654+dnafountain_TATT_back	False	True	True	True	Seq08654	dnafountain_TATT_back	dnafountain	TATT	3' end	Seq_anonymized_006965	1.1757970652020169	1.002161582441369	0.9991532425529835	0.0030083398883854473
Seq05019+internal_CGTGTG_front	True	False	True	True	Seq05019	internal_CGTGTG_front	internal	CGTGTG	5' end	Seq_anonymized_006969	2.1480094922439896	0.972316837824248	1.0019981530807929	-0.029681315256544827
Seq01053+dnafountain_TATAT_5ntfront	False	True	True	True	Seq01053	dnafountain_TATAT_5ntfront	dnafountain	TATAT	5' + 5 nt	Seq_anonymized_006972	0.7962860315376592	1.0044512710471862	1.0043482562803097	0.00010301476687657463
Seq03116+dnafountain_TATT_5ntfront	False	True	True	True	Seq03116	dnafountain_TATT_5ntfront	dnafountain	TATT	5' + 5 nt	Seq_anonymized_006977	0.9673066574441824	1.0033469885643953	1.0013600821321966	0.0019869064321986762
Seq08524+internal_TCGTGT_front	True	False	True	True	Seq08524	internal_TCGTGT_front	internal	TCGTGT	5' end	Seq_anonymized_006985	2.007214759437073	0.9616553503382674	0.9997898815115832	-0.03813453117331578
Seq05997+internal_CGTG_5ntfront	True	False	True	True	Seq05997	internal_CGTG_5ntfront	internal	CGTG	5' + 5 nt	Seq_anonymized_006989	0.902285044211307	0.996879513197058	1.0017608804246532	-0.004881367227595135
Seq00036+internal_GTCGTG_front	True	False	True	True	Seq00036	internal_GTCGTG_front	internal	GTCGTG	5' end	Seq_anonymized_006995	0.632520598126653	0.962063929876897	1.0081461518109016	-0.046082221934004575
Seq09033+dnafountain_AACA_middle	False	True	True	True	Seq09033	dnafountain_AACA_middle	dnafountain	AACA	Middle	Seq_anonymized_007005	0.8450521313712381	1.004482460305166	0.9943914246828274	0.010091035622338707
Seq03116+dnafountain_TATAT_back	False	True	True	True	Seq03116	dnafountain_TATAT_back	dnafountain	TATAT	3' end	Seq_anonymized_007016	1.1084821174545545	1.001721608711642	1.0013600821321966	0.000361526579445437
Seq08563+dnafountain_TATT_5ntback	False	True	True	True	Seq08563	dnafountain_TATT_5ntback	dnafountain	TATT	3' - 5 nt	Seq_anonymized_007017	1.0578978395919616	0.9989735665972148	1.005663568995564	-0.00669000239834916
Seq01053+internal_CGTGT_5ntfront	True	False	True	True	Seq01053	internal_CGTGT_5ntfront	internal	CGTGT	5' + 5 nt	Seq_anonymized_007022	0.9506820246071288	1.002958225519625	1.0043482562803097	-0.0013900307606846685
Seq01164+dnafountain_TATAT_back	False	True	True	True	Seq01164	dnafountain_TATAT_back	dnafountain	TATAT	3' end	Seq_anonymized_007025	1.2293129022672236	0.9973583552166928	0.99669809483407	0.0006602603826227904
Seq05033+dnafountain_AACA_5ntfront	False	True	True	True	Seq05033	dnafountain_AACA_5ntfront	dnafountain	AACA	5' + 5 nt	Seq_anonymized_007027	0.7685920979519971	1.0087459021236338	1.0012378073567545	0.007508094766879303
Seq05046+dnafountain_TATA_5ntback	False	True	True	True	Seq05046	dnafountain_TATA_5ntback	dnafountain	TATA	3' - 5 nt	Seq_anonymized_007032	0.956964906912041	0.9989313849626626	0.9991747946061172	-0.00024340964345459515
Seq08654+internal_GTCGTG_front	True	False	True	True	Seq08654	internal_GTCGTG_front	internal	GTCGTG	5' end	Seq_anonymized_007039	0.3809326770359204	0.943840005984948	0.9991532425529835	-0.05531323656803555
Seq01955+internal_GTCGTG_5ntback	True	False	True	True	Seq01955	internal_GTCGTG_5ntback	internal	GTCGTG	3' - 5 nt	Seq_anonymized_007040	1.253609882520598	0.9825312629083396	1.0089598773481678	-0.026428614439828246
Seq07376+dnafountain_TATAT_back	False	True	True	True	Seq07376	dnafountain_TATAT_back	dnafountain	TATAT	3' end	Seq_anonymized_007061	0.8413056474155618	1.0076954375809604	1.011892419090712	-0.004196981509751563
Seq05046+internal_CGTG_5ntfront	True	False	True	True	Seq05046	internal_CGTG_5ntfront	internal	CGTG	5' + 5 nt	Seq_anonymized_007064	0.7130858758388371	1.0024581445919187	0.9991747946061172	0.003283349985801487
Seq00221+dnafountain_TATAT_5ntback	False	True	True	True	Seq00221	dnafountain_TATAT_5ntback	dnafountain	TATAT	3' - 5 nt	Seq_anonymized_007068	0.7374916605780264	1.0045150897580797	1.0048911645036218	-0.00037607474554213205
Seq00639+internal_GTCGTG_5ntfront	True	False	True	True	Seq00639	internal_GTCGTG_5ntfront	internal	GTCGTG	5' + 5 nt	Seq_anonymized_007077	0.7589641042037045	0.9478313515907658	1.0099645720673966	-0.062133220476630835
Seq01156+internal_CGTGT_5ntfront	True	False	True	True	Seq01156	internal_CGTGT_5ntfront	internal	CGTGT	5' + 5 nt	Seq_anonymized_007083	1.1836564175520767	0.9929745832384512	1.0020546714876075	-0.009080088249156293
Seq09033+internal_TCGTGT_middle	True	False	True	True	Seq09033	internal_TCGTGT_middle	internal	TCGTGT	Middle	Seq_anonymized_007087	0.98737834508098	0.9979467308263849	0.9943914246828274	0.0035553061435574795
Seq04077+internal_CGTGT_back	True	False	True	True	Seq04077	internal_CGTGT_back	internal	CGTGT	3' end	Seq_anonymized_007091	1.3481210738163796	0.996832751053478	1.0042526653849415	-0.007419914331463495
Seq08563+internal_CGTGT_back	True	False	True	True	Seq08563	internal_CGTGT_back	internal	CGTGT	3' end	Seq_anonymized_007094	1.0547631091816716	0.9960799591136396	1.005663568995564	-0.009583609881924415
Seq02910+dnafountain_GCAC_5ntback	False	True	True	True	Seq02910	dnafountain_GCAC_5ntback	dnafountain	GCAC	3' - 5 nt	Seq_anonymized_007096	0.9327368358349644	1.0024383132810288	1.0074241123802192	-0.004985799099190391
Seq08061+dnafountain_GCAC_back	True	True	True	True	Seq08061	dnafountain_GCAC_back	dnafountain	GCAC	3' end	Seq_anonymized_007101	0.6010453614285628	1.0061512107515922	1.00633414093439	-0.0001829301827978025
Seq00639+internal_CGTGTG_5ntback	True	False	True	True	Seq00639	internal_CGTGTG_5ntback	internal	CGTGTG	3' - 5 nt	Seq_anonymized_007102	0.8550683600530246	0.9872268476836168	1.0099645720673966	-0.022737724383779856
Seq00639+dnafountain_TATT_front	False	True	True	True	Seq00639	dnafountain_TATT_front	dnafountain	TATT	5' end	Seq_anonymized_007105	1.099145056659037	1.0016067289914263	1.0099645720673966	-0.008357843075970317
Seq00221+dnafountain_TATA_middle	False	True	True	True	Seq00221	dnafountain_TATA_middle	dnafountain	TATA	Middle	Seq_anonymized_007108	0.6928296287016878	1.0078028453602743	1.0048911645036218	0.0029116808566524988
Seq05033+dnafountain_GCAC_front	False	True	True	True	Seq05033	dnafountain_GCAC_front	dnafountain	GCAC	5' end	Seq_anonymized_007117	0.9507991233581948	1.00584743217531	1.0012378073567545	0.0046096248185554245
Seq05997+dnafountain_TATT_middle	False	True	True	True	Seq05997	dnafountain_TATT_middle	dnafountain	TATT	Middle	Seq_anonymized_007124	0.9474949740457324	1.002834772626564	1.0017608804246532	0.0010738922019108976
Seq05033+internal_GTCGTG_5ntfront	True	False	True	True	Seq05033	internal_GTCGTG_5ntfront	internal	GTCGTG	5' + 5 nt	Seq_anonymized_007133	1.6154557892411736	0.9816058127516974	1.0012378073567545	-0.019631994605057046
Seq00036+dnafountain_TATAT_5ntfront	False	True	True	True	Seq00036	dnafountain_TATAT_5ntfront	dnafountain	TATAT	5' + 5 nt	Seq_anonymized_007143	1.0504762041113551	1.0052199602353502	1.0081461518109016	-0.0029261915755514067
Seq06035+dnafountain_AACA_5ntback	False	True	True	True	Seq06035	dnafountain_AACA_5ntback	dnafountain	AACA	3' - 5 nt	Seq_anonymized_007155	1.1064572588907684	1.0015875286618026	1.0078298516769064	-0.006242323015103857
Seq02110+dnafountain_AACA_middle	False	True	True	True	Seq02110	dnafountain_AACA_middle	dnafountain	AACA	Middle	Seq_anonymized_007156	0.9010314060834004	1.00817913845463	1.0057391498599946	0.002439988594635345
Seq06035+internal_TCGTGT_front	True	False	True	True	Seq06035	internal_TCGTGT_front	internal	TCGTGT	5' end	Seq_anonymized_007161	1.9198858215682992	0.9669893277908076	1.0078298516769064	-0.04084052388609882
Seq00221+internal_CGTGT_back	True	False	True	True	Seq00221	internal_CGTGT_back	internal	CGTGT	3' end	Seq_anonymized_007172	0.5353506031428613	0.9949326297836786	1.0048911645036218	-0.009958534719943235
Seq05019+internal_CGTG_middle	True	False	True	True	Seq05019	internal_CGTG_middle	internal	CGTG	Middle	Seq_anonymized_007176	1.0515500700521618	1.0010537964921618	1.0019981530807929	-0.0009443565886311234
Seq05019+internal_TCGTGT_front	True	False	True	True	Seq05019	internal_TCGTGT_front	internal	TCGTGT	5' end	Seq_anonymized_007178	0.5967804944368164	0.9538337255008216	1.0019981530807929	-0.0481644275799713
Seq02764+internal_GTCGTG_5ntfront	True	False	True	True	Seq02764	internal_GTCGTG_5ntfront	internal	GTCGTG	5' + 5 nt	Seq_anonymized_007185	1.4792770176506438	0.9792910750840178	1.0037400281649322	-0.024448953080914437
Seq04077+dnafountain_TATA_middle	False	True	True	True	Seq04077	dnafountain_TATA_middle	dnafountain	TATA	Middle	Seq_anonymized_007187	0.7721397853619276	1.0064821134613289	1.0042526653849415	0.0022294480763873636
Seq06035+dnafountain_AACA_back	False	True	True	True	Seq06035	dnafountain_AACA_back	dnafountain	AACA	3' end	Seq_anonymized_007189	1.0041214678470551	0.9975899410353802	1.0078298516769064	-0.010239910641526184
Seq01156+internal_CGTGTG_5ntback	True	False	True	True	Seq01156	internal_CGTGTG_5ntback	internal	CGTGTG	3' - 5 nt	Seq_anonymized_007195	1.4221093370792732	0.9845469228777776	1.0020546714876075	-0.017507748609829954
Seq00221+dnafountain_AACA_5ntback	False	True	True	True	Seq00221	dnafountain_AACA_5ntback	dnafountain	AACA	3' - 5 nt	Seq_anonymized_007197	0.6583824353472244	1.0068848495740497	1.0048911645036218	0.001993685070427853
Seq03273+internal_CGTGTG_5ntback	True	False	True	True	Seq03273	internal_CGTGTG_5ntback	internal	CGTGTG	3' - 5 nt	Seq_anonymized_007200	1.464772175667582	0.9787975661818428	1.0100225984475957	-0.031225032265752906
Seq06105+dnafountain_TATAT_5ntback	False	True	True	True	Seq06105	dnafountain_TATAT_5ntback	dnafountain	TATAT	3' - 5 nt	Seq_anonymized_007201	0.8534439739691873	1.0028038339092131	1.003873832528801	-0.0010699986195878974
Seq02085+internal_GTCGTG_5ntfront	True	False	True	True	Seq02085	internal_GTCGTG_5ntfront	internal	GTCGTG	5' + 5 nt	Seq_anonymized_007207	1.2927936844865775	0.973292017880002	1.006347738926077	-0.033055721046075126
Seq05997+internal_CGTG_middle	True	False	True	True	Seq05997	internal_CGTG_middle	internal	CGTG	Middle	Seq_anonymized_007208	1.111260645498	1.0003434935994415	1.0017608804246532	-0.0014173868252116417
Seq02110+internal_CGTGTG_middle	True	False	True	True	Seq02110	internal_CGTGTG_middle	internal	CGTGTG	Middle	Seq_anonymized_007211	1.1325494333794994	1.0051756283810065	1.0057391498599946	-0.0005635214789880827
Seq05046+internal_TCGTGT_5ntfront	True	False	True	True	Seq05046	internal_TCGTGT_5ntfront	internal	TCGTGT	5' + 5 nt	Seq_anonymized_007212	1.0917533038881564	0.9646378171006944	0.9991747946061172	-0.03453697750542284
Seq00999+internal_TCGTGT_middle	True	False	True	True	Seq00999	internal_TCGTGT_middle	internal	TCGTGT	Middle	Seq_anonymized_007213	0.943527357811018	1.0032724610308237	1.005628528229774	-0.002356067198950429
Seq08219+internal_GTCGTG_front	True	False	True	True	Seq08219	internal_GTCGTG_front	internal	GTCGTG	5' end	Seq_anonymized_007221	1.6720833412968392	0.9416178671583058	0.9949436579841728	-0.05332579082586708
Seq02085+internal_CGTGTG_back	True	False	True	True	Seq02085	internal_CGTGTG_back	internal	CGTGTG	3' end	Seq_anonymized_007222	1.2746090283760585	0.9961248142026188	1.006347738926077	-0.010222924723458315
Seq06105+dnafountain_AACA_5ntback	False	True	True	True	Seq06105	dnafountain_AACA_5ntback	dnafountain	AACA	3' - 5 nt	Seq_anonymized_007229	0.7105677777346806	1.0073467003824603	1.003873832528801	0.0034728678536593005
Seq09033+dnafountain_AACA_back	False	True	True	True	Seq09033	dnafountain_AACA_back	dnafountain	AACA	3' end	Seq_anonymized_007230	0.8174775220100746	0.9990348634159456	0.9943914246828274	0.0046434387331182325
Seq06105+dnafountain_TATA_5ntback	False	True	True	True	Seq06105	dnafountain_TATA_5ntback	dnafountain	TATA	3' - 5 nt	Seq_anonymized_007237	0.9254071828808113	1.0013223642963427	1.003873832528801	-0.0025514682324583315
Seq06105+internal_TCGTGT_middle	True	False	True	True	Seq06105	internal_TCGTGT_middle	internal	TCGTGT	Middle	Seq_anonymized_007244	0.963907576517549	1.0035018075670143	1.003873832528801	-0.00037202496178667666
Seq01156+dnafountain_TATAT_middle	False	True	True	True	Seq01156	dnafountain_TATAT_middle	dnafountain	TATAT	Middle	Seq_anonymized_007255	0.9703047780770212	1.0006527826283202	1.0020546714876075	-0.0014018888592872703
Seq05997+internal_TCGTGT_front	True	False	True	True	Seq05997	internal_TCGTGT_front	internal	TCGTGT	5' end	Seq_anonymized_007259	0.2436054589594976	0.9610594523064292	1.0017608804246532	-0.04070142811822397
Seq05033+dnafountain_AACA_5ntback	False	True	True	True	Seq05033	dnafountain_AACA_5ntback	dnafountain	AACA	3' - 5 nt	Seq_anonymized_007260	0.8994659381277589	1.003319369499289	1.0012378073567545	0.002081562142534521
Seq02110+internal_CGTG_5ntback	True	False	True	True	Seq02110	internal_CGTG_5ntback	internal	CGTG	3' - 5 nt	Seq_anonymized_007263	1.2163600094331397	1.0036563025819385	1.0057391498599946	-0.002082847278056077
Seq02910+dnafountain_TATA_middle	False	True	True	True	Seq02910	dnafountain_TATA_middle	dnafountain	TATA	Middle	Seq_anonymized_007274	0.9423578952838764	1.0011669149016724	1.0074241123802192	-0.006257197478546805
Seq05033+dnafountain_TATA_5ntfront	False	True	True	True	Seq05033	dnafountain_TATA_5ntfront	dnafountain	TATA	5' + 5 nt	Seq_anonymized_007280	1.166809042655013	1.0015226615436674	1.0012378073567545	0.00028485418691293063
Seq02085+dnafountain_AACA_back	False	True	True	True	Seq02085	dnafountain_AACA_back	dnafountain	AACA	3' end	Seq_anonymized_007284	0.7116665068768153	1.010176308544562	1.006347738926077	0.0038285696184849893
Seq05033+internal_CGTGT_5ntfront	True	False	True	True	Seq05033	internal_CGTGT_5ntfront	internal	CGTGT	5' + 5 nt	Seq_anonymized_007290	1.7840583260318572	0.97971127730038	1.0012378073567545	-0.021526530056374504
Seq00036+dnafountain_TATA_front	False	True	True	True	Seq00036	dnafountain_TATA_front	dnafountain	TATA	5' end	Seq_anonymized_007291	0.9236639407973766	1.003515617251107	1.0081461518109016	-0.0046305345597945635
Seq02910+dnafountain_TATT_5ntfront	False	True	True	True	Seq02910	dnafountain_TATT_5ntfront	dnafountain	TATT	5' + 5 nt	Seq_anonymized_007298	1.2742100576156192	0.9959223248168468	1.0074241123802192	-0.01150178756337239
Seq00639+internal_CGTG_5ntback	True	False	True	True	Seq00639	internal_CGTG_5ntback	internal	CGTG	3' - 5 nt	Seq_anonymized_007299	0.8390645304511146	1.0085674821134611	1.0099645720673966	-0.0013970899539355042
Seq01156+dnafountain_GCAC_middle	False	True	True	True	Seq01156	dnafountain_GCAC_middle	dnafountain	GCAC	Middle	Seq_anonymized_007309	0.675029705166543	1.001435214147952	1.0020546714876075	-0.0006194573396556269
Seq01164+internal_TCGTGT_back	True	False	True	True	Seq01164	internal_TCGTGT_back	internal	TCGTGT	3' end	Seq_anonymized_007314	1.383590278575826	0.9529282088338416	0.99669809483407	-0.043769886000228464
Seq08335+dnafountain_AACA_5ntback	False	True	True	True	Seq08335	dnafountain_AACA_5ntback	dnafountain	AACA	3' - 5 nt	Seq_anonymized_007315	0.9661021963464408	0.9932191368536458	0.985437141421232	0.0077819954324138685
Seq08524+dnafountain_GCAC_front	False	True	True	True	Seq08524	dnafountain_GCAC_front	dnafountain	GCAC	5' end	Seq_anonymized_007319	0.7857427645305102	1.0048809962459415	0.9997898815115832	0.005091114734358304
Seq02655+dnafountain_TATA_back	False	True	True	True	Seq02655	dnafountain_TATA_back	dnafountain	TATA	3' end	Seq_anonymized_007325	0.8479410321113766	1.0029951368593808	0.9944854162943164	0.008509720565064383
Seq06105+internal_CGTGTG_5ntback	True	False	True	True	Seq06105	internal_CGTGTG_5ntback	internal	CGTGTG	3' - 5 nt	Seq_anonymized_007331	0.905672459106636	1.0003850387486373	1.003873832528801	-0.003488793780163757
Seq02085+internal_TCGTGT_back	True	False	True	True	Seq02085	internal_TCGTGT_back	internal	TCGTGT	3' end	Seq_anonymized_007333	1.6292106507278314	0.999257134035392	1.006347738926077	-0.007090604890685137
Seq02110+dnafountain_TATAT_middle	False	True	True	True	Seq02110	dnafountain_TATAT_middle	dnafountain	TATAT	Middle	Seq_anonymized_007353	1.0319603534476198	1.0040535763343117	1.0057391498599946	-0.0016855735256828819
Seq09033+dnafountain_TATA_5ntfront	False	True	True	True	Seq09033	dnafountain_TATA_5ntfront	dnafountain	TATA	5' + 5 nt	Seq_anonymized_007357	1.118307927508873	1.0023941530858462	0.9943914246828274	0.008002728403018855
Seq05656+dnafountain_TATA_middle	False	True	True	True	Seq05656	dnafountain_TATA_middle	dnafountain	TATA	Middle	Seq_anonymized_007360	1.0831116900215718	0.9973824219425108	1.002992488310071	-0.005610066367560118
Seq01293+dnafountain_TATT_front	False	True	True	True	Seq01293	dnafountain_TATT_front	dnafountain	TATT	5' end	Seq_anonymized_007364	0.8449915493334138	1.000517863479229	1.0021385156028175	-0.0016206521235884175
Seq02085+dnafountain_TATT_5ntfront	False	True	True	True	Seq02085	dnafountain_TATT_5ntfront	dnafountain	TATT	5' + 5 nt	Seq_anonymized_007367	0.9094160546249784	1.0052195450072317	1.006347738926077	-0.0011281939188454437
Seq02110+dnafountain_TATT_5ntback	False	True	True	True	Seq02110	dnafountain_TATT_5ntback	dnafountain	TATT	3' - 5 nt	Seq_anonymized_007378	1.1092748348426222	1.0059078318407784	1.0057391498599946	0.00016868198078379137
Seq05046+dnafountain_TATT_front	False	True	True	True	Seq05046	dnafountain_TATT_front	dnafountain	TATT	5' end	Seq_anonymized_007387	1.0439446891288875	0.9975466866295164	0.9991747946061172	-0.0016281079766008455
Seq08115+internal_CGTGT_back	True	False	True	True	Seq08115	internal_CGTGT_back	internal	CGTGT	3' end	Seq_anonymized_007394	1.1259182588032204	0.9933153070095262	1.0085130297054892	-0.015197722695962979
Seq01156+internal_CGTG_5ntback	True	False	True	True	Seq01156	internal_CGTG_5ntback	internal	CGTG	3' - 5 nt	Seq_anonymized_007399	0.977554831400788	0.9965868927541964	1.0020546714876075	-0.005467778733411088
Seq03559+internal_TCGTGT_back	True	False	True	True	Seq03559	internal_TCGTGT_back	internal	TCGTGT	3' end	Seq_anonymized_007403	1.1496876512152598	1.002026060145279	1.0005756070494982	0.001450453095780846
Seq09033+dnafountain_GCAC_5ntfront	False	True	True	True	Seq09033	dnafountain_GCAC_5ntfront	dnafountain	GCAC	5' + 5 nt	Seq_anonymized_007412	0.9452140243719264	1.0069036868643664	0.9943914246828274	0.012512262181539002
Seq01293+dnafountain_AACA_middle	False	True	True	True	Seq01293	dnafountain_AACA_middle	dnafountain	AACA	Middle	Seq_anonymized_007415	0.9496789589180736	0.9986946083805052	1.0021385156028175	-0.003443907222312359
Seq02655+dnafountain_GCAC_front	False	True	True	True	Seq02655	dnafountain_GCAC_front	dnafountain	GCAC	5' end	Seq_anonymized_007419	0.6806775030207199	1.0060802923043637	0.9944854162943164	0.011594876010047273
Seq03273+dnafountain_AACA_5ntfront	False	True	True	True	Seq03273	dnafountain_AACA_5ntfront	dnafountain	AACA	5' + 5 nt	Seq_anonymized_007422	0.797754102776061	1.0059128237357335	1.0100225984475957	-0.004109774711862135
Seq02764+dnafountain_TATAT_5ntback	False	True	True	True	Seq02764	dnafountain_TATAT_5ntback	dnafountain	TATAT	3' - 5 nt	Seq_anonymized_007425	1.215405395728513	0.994990154737394	1.0037400281649322	-0.00874987342753819
Seq00221+dnafountain_TATT_middle	False	True	True	True	Seq00221	dnafountain_TATT_middle	dnafountain	TATT	Middle	Seq_anonymized_007426	0.8152552753387909	1.005014540511312	1.0048911645036218	0.0001233760076901902
Seq03273+dnafountain_TATAT_5ntfront	False	True	True	True	Seq03273	dnafountain_TATAT_5ntfront	dnafountain	TATAT	5' + 5 nt	Seq_anonymized_007436	1.3314724580836108	1.0010060641530254	1.0100225984475957	-0.009016534294570278
Seq06105+internal_TCGTGT_5ntfront	True	False	True	True	Seq06105	internal_TCGTGT_5ntfront	internal	TCGTGT	5' + 5 nt	Seq_anonymized_007453	0.8471950725371874	1.0003740743091305	1.003873832528801	-0.0034997582196705235
Seq04769+dnafountain_GCAC_front	False	True	True	True	Seq04769	dnafountain_GCAC_front	dnafountain	GCAC	5' end	Seq_anonymized_007462	0.7568503611899914	1.0076134281995166	1.0058111558658829	0.0018022723336337254
Seq05033+dnafountain_AACA_front	False	True	True	True	Seq05033	dnafountain_AACA_front	dnafountain	AACA	5' end	Seq_anonymized_007463	1.2358063900528402	1.000647728885738	1.0012378073567545	-0.000590078471016442
Seq01164+dnafountain_GCAC_5ntback	False	True	True	True	Seq01164	dnafountain_GCAC_5ntback	dnafountain	GCAC	3' - 5 nt	Seq_anonymized_007464	1.2506151122363671	0.995498234243508	0.99669809483407	-0.0011998605905619852
Seq00999+dnafountain_TATAT_back	False	True	True	True	Seq00999	dnafountain_TATAT_back	dnafountain	TATAT	3' end	Seq_anonymized_007469	0.900844429807866	1.0025245939433134	1.005628528229774	-0.003103934286460719
Seq03273+internal_GTCGTG_middle	True	False	True	True	Seq03273	internal_GTCGTG_middle	internal	GTCGTG	Middle	Seq_anonymized_007488	1.0279061778278995	1.0061052260983945	1.0100225984475957	-0.003917372349201198
Seq01156+dnafountain_TATAT_5ntfront	False	True	True	True	Seq01156	dnafountain_TATAT_5ntfront	dnafountain	TATAT	5' + 5 nt	Seq_anonymized_007492	1.0672873684481046	0.9969194276640916	1.0020546714876075	-0.005135243823515934
Seq02110+dnafountain_AACA_5ntfront	False	True	True	True	Seq02110	dnafountain_AACA_5ntfront	dnafountain	AACA	5' + 5 nt	Seq_anonymized_007536	1.0923111613755492	1.0075016602045117	1.0057391498599946	0.001762510344517132
Seq02110+dnafountain_TATT_5ntfront	False	True	True	True	Seq02110	dnafountain_TATT_5ntfront	dnafountain	TATT	5' + 5 nt	Seq_anonymized_007537	1.2689353560680572	1.0023913685086694	1.0057391498599946	-0.0033477813513251853
Seq05019+dnafountain_TATT_5ntfront	False	True	True	True	Seq05019	dnafountain_TATT_5ntfront	dnafountain	TATT	5' + 5 nt	Seq_anonymized_007539	1.2428275363105392	0.9963328223350866	1.0019981530807929	-0.0056653307457062985
Seq00639+dnafountain_TATA_5ntfront	False	True	True	True	Seq00639	dnafountain_TATA_5ntfront	dnafountain	TATA	5' + 5 nt	Seq_anonymized_007546	0.7776165318556024	1.0052798047143416	1.0099645720673966	-0.004684767353055008
Seq06105+internal_CGTGT_5ntfront	True	False	True	True	Seq06105	internal_CGTGT_5ntfront	internal	CGTGT	5' + 5 nt	Seq_anonymized_007552	0.9967437887118368	1.0058364382626794	1.003873832528801	0.0019626057338784086
Seq07376+internal_CGTG_back	True	False	True	True	Seq07376	internal_CGTG_back	internal	CGTG	3' end	Seq_anonymized_007553	0.733006608544571	1.0057628425469527	1.011892419090712	-0.00612957654375923
Seq00036+internal_CGTG_middle	True	False	True	True	Seq00036	internal_CGTG_middle	internal	CGTG	Middle	Seq_anonymized_007558	0.9997748071422924	1.006044352684473	1.0081461518109016	-0.002101799126428716
Seq00036+internal_TCGTGT_5ntback	True	False	True	True	Seq00036	internal_TCGTGT_5ntback	internal	TCGTGT	3' - 5 nt	Seq_anonymized_007559	1.0372845621886482	1.002898060662891	1.0081461518109016	-0.005248091148010614
Seq03559+internal_CGTGTG_front	True	False	True	True	Seq03559	internal_CGTGTG_front	internal	CGTGTG	5' end	Seq_anonymized_007560	0.9999564798727424	0.9805957214005098	1.0005756070494982	-0.01997988564898845
Seq05656+dnafountain_AACA_back	False	True	True	True	Seq05656	dnafountain_AACA_back	dnafountain	AACA	3' end	Seq_anonymized_007567	0.6721835512450897	1.002532649483166	1.002992488310071	-0.00045983882690503464
Seq05656+dnafountain_GCAC_middle	False	True	True	True	Seq05656	dnafountain_GCAC_middle	dnafountain	GCAC	Middle	Seq_anonymized_007572	0.8794575614835843	1.0040377699837786	1.002992488310071	0.0010452816737076542
Seq06035+internal_CGTGTG_back	True	False	True	True	Seq06035	internal_CGTGTG_back	internal	CGTGTG	3' end	Seq_anonymized_007587	0.875100337999068	1.0049156999964632	1.0078298516769064	-0.0029141516804431777
Seq04769+dnafountain_GCAC_5ntback	False	True	True	True	Seq04769	dnafountain_GCAC_5ntback	dnafountain	GCAC	3' - 5 nt	Seq_anonymized_007588	1.0599621904254066	1.003179531552285	1.0058111558658829	-0.00263162431359798
Seq01820+internal_TCGTGT_front	True	False	True	True	Seq01820	internal_TCGTGT_front	internal	TCGTGT	5' end	Seq_anonymized_007593	1.1012964833890655	0.9733064497147372	1.00493129258004	-0.03162484286530276
Seq05997+internal_CGTG_back	True	False	True	True	Seq05997	internal_CGTG_back	internal	CGTG	3' end	Seq_anonymized_007596	0.2586542107809793	0.9607707495303124	1.0017608804246532	-0.04099013089434078
Seq07376+internal_GTCGTG_front	True	False	True	True	Seq07376	internal_GTCGTG_front	internal	GTCGTG	5' end	Seq_anonymized_007597	1.388840530756123	0.9803108711892524	1.011892419090712	-0.031581547901459506
Seq03273+internal_CGTGT_back	True	False	True	True	Seq03273	internal_CGTGT_back	internal	CGTGT	3' end	Seq_anonymized_007600	0.7004571831352985	0.9657313859902936	1.0100225984475957	-0.044291212457302054
Seq01164+internal_TCGTGT_5ntfront	True	False	True	True	Seq01164	internal_TCGTGT_5ntfront	internal	TCGTGT	5' + 5 nt	Seq_anonymized_007607	1.2181774599573176	0.9868854035131434	0.99669809483407	-0.009812691320926659
Seq01164+dnafountain_AACA_middle	False	True	True	True	Seq01164	dnafountain_AACA_middle	dnafountain	AACA	Middle	Seq_anonymized_007608	0.7877397098515647	1.0042370456051437	0.99669809483407	0.007538950771073694
Seq00036+dnafountain_AACA_5ntfront	False	True	True	True	Seq00036	dnafountain_AACA_5ntfront	dnafountain	AACA	5' + 5 nt	Seq_anonymized_007609	0.673951154241182	1.011260076158457	1.0081461518109016	0.003113924347555308
Seq01820+dnafountain_TATA_back	False	True	True	True	Seq01820	dnafountain_TATA_back	dnafountain	TATA	3' end	Seq_anonymized_007619	0.7516498642607743	1.0061269267846369	1.00493129258004	0.001195634204596896
Seq04769+internal_TCGTGT_front	True	False	True	True	Seq04769	internal_TCGTGT_front	internal	TCGTGT	5' end	Seq_anonymized_007637	0.0238690853229999	0.99651540446682	1.0058111558658829	-0.009295751399062913
Seq02655+dnafountain_GCAC_middle	False	True	True	True	Seq02655	dnafountain_GCAC_middle	dnafountain	GCAC	Middle	Seq_anonymized_007647	1.0187035022944324	1.00375730697557	0.9944854162943164	0.00927189068125367
Seq08654+dnafountain_AACA_5ntback	False	True	True	True	Seq08654	dnafountain_AACA_5ntback	dnafountain	AACA	3' - 5 nt	Seq_anonymized_007654	0.9654359039312284	1.0006748182137268	0.9991532425529835	0.0015215756607432906
Seq02764+dnafountain_TATAT_5ntfront	False	True	True	True	Seq02764	dnafountain_TATAT_5ntfront	dnafountain	TATAT	5' + 5 nt	Seq_anonymized_007673	1.071866438800418	1.002605506178148	1.0037400281649322	-0.0011345219867842093
Seq09668+dnafountain_TATAT_middle	False	True	True	True	Seq09668	dnafountain_TATAT_middle	dnafountain	TATAT	Middle	Seq_anonymized_007675	1.0459662572543709	0.9924424462016288	0.99719109594366	-0.004748649742031152
Seq03559+internal_GTCGTG_back	True	False	True	True	Seq03559	internal_GTCGTG_back	internal	GTCGTG	3' end	Seq_anonymized_007685	0.8929361527570641	1.0023557659506108	1.0005756070494982	0.001780158901112605
Seq05656+internal_GTCGTG_back	True	False	True	True	Seq05656	internal_GTCGTG_back	internal	GTCGTG	3' end	Seq_anonymized_007687	1.145571880369677	0.9957547639727208	1.002992488310071	-0.007237724337350149
Seq00639+internal_TCGTGT_5ntfront	True	False	True	True	Seq00639	internal_TCGTGT_5ntfront	internal	TCGTGT	5' + 5 nt	Seq_anonymized_007691	0.989743975985755	0.9920454187242704	1.0099645720673966	-0.017919153343126215
Seq09033+internal_GTCGTG_middle	True	False	True	True	Seq09033	internal_GTCGTG_middle	internal	GTCGTG	Middle	Seq_anonymized_007693	1.5658614606128674	0.9675973086114498	0.9943914246828274	-0.026794116071377605
Seq08335+internal_TCGTGT_5ntfront	True	False	True	True	Seq08335	internal_TCGTGT_5ntfront	internal	TCGTGT	5' + 5 nt	Seq_anonymized_007713	1.5028915666480482	0.9758807877382903	0.985437141421232	-0.00955635368294161
Seq04769+dnafountain_AACA_middle	False	True	True	True	Seq04769	dnafountain_AACA_middle	dnafountain	AACA	Middle	Seq_anonymized_007724	1.2011160913261396	1.003156097056928	1.0058111558658829	-0.002655058808954891
Seq08563+internal_CGTGT_middle	True	False	True	True	Seq08563	internal_CGTGT_middle	internal	CGTGT	Middle	Seq_anonymized_007730	1.1097760412132402	1.0015343786487538	1.005663568995564	-0.004129190346810141
Seq00582+dnafountain_TATA_middle	False	True	True	True	Seq00582	dnafountain_TATA_middle	dnafountain	TATA	Middle	Seq_anonymized_007731	1.007354434668866	1.0050267950280956	1.0050546412684374	-2.7846240341800055e-05
Seq08563+internal_CGTGTG_5ntfront	True	False	True	True	Seq08563	internal_CGTGTG_5ntfront	internal	CGTGTG	5' + 5 nt	Seq_anonymized_007734	3.692302089922833	1.0054370492822495	1.005663568995564	-0.00022651971331444365
Seq08219+dnafountain_TATT_5ntback	False	True	True	True	Seq08219	dnafountain_TATT_5ntback	dnafountain	TATT	3' - 5 nt	Seq_anonymized_007741	0.8300143030881573	0.9970389110818252	0.9949436579841728	0.00209525309765235
Seq01955+internal_CGTG_middle	True	False	True	True	Seq01955	internal_CGTG_middle	internal	CGTG	Middle	Seq_anonymized_007746	0.7134439423118133	1.0064999548788225	1.0089598773481678	-0.0024599224693453436
Seq06035+dnafountain_TATAT_5ntback	False	True	True	True	Seq06035	dnafountain_TATAT_5ntback	dnafountain	TATAT	3' - 5 nt	Seq_anonymized_007750	0.9082518349373854	1.004469302692532	1.0078298516769064	-0.003360548984374434
Seq00639+dnafountain_TATT_middle	False	True	True	True	Seq00639	dnafountain_TATT_middle	dnafountain	TATT	Middle	Seq_anonymized_007754	0.779052438506533	1.0061945303769226	1.0099645720673966	-0.003770041690474013
Seq08335+dnafountain_TATA_5ntfront	False	True	True	True	Seq08335	dnafountain_TATA_5ntfront	dnafountain	TATA	5' + 5 nt	Seq_anonymized_007764	0.9483746761728142	0.9930996688075244	0.985437141421232	0.0076625273862924725
Seq06105+internal_CGTG_5ntfront	True	False	True	True	Seq06105	internal_CGTG_5ntfront	internal	CGTG	5' + 5 nt	Seq_anonymized_007765	0.9029557670859936	1.0078946704354348	1.003873832528801	0.004020837906633767
Seq06035+internal_CGTGTG_front	True	False	True	True	Seq06035	internal_CGTGTG_front	internal	CGTGTG	5' end	Seq_anonymized_007784	1.6076927780825507	0.9633687953080587	1.0078298516769064	-0.04446105636884767
Seq06035+internal_GTCGTG_5ntback	True	False	True	True	Seq06035	internal_GTCGTG_5ntback	internal	GTCGTG	3' - 5 nt	Seq_anonymized_007794	0.9042591664635996	1.0070735829755273	1.0078298516769064	-0.0007562687013791258
Seq05997+internal_TCGTGT_back	True	False	True	True	Seq05997	internal_TCGTGT_back	internal	TCGTGT	3' end	Seq_anonymized_007802	0.8807945057075621	0.9985375901674246	1.0017608804246532	-0.0032232902572285616
Seq00999+internal_GTCGTG_middle	True	False	True	True	Seq00999	internal_GTCGTG_middle	internal	GTCGTG	Middle	Seq_anonymized_007806	0.9054422546158596	1.0000173409629738	1.005628528229774	-0.0056111872668003215
Seq05997+dnafountain_AACA_5ntfront	False	True	True	True	Seq05997	dnafountain_AACA_5ntfront	dnafountain	AACA	5' + 5 nt	Seq_anonymized_007813	1.008193639159159	1.0006207436060195	1.0017608804246532	-0.0011401368186336747
Seq04297+dnafountain_GCAC_back	False	True	True	True	Seq04297	dnafountain_GCAC_back	dnafountain	GCAC	3' end	Seq_anonymized_007817	0.8459501026423507	0.9972901321844194	0.9990393691620172	-0.0017492369775977679
Seq08115+internal_TCGTGT_middle	True	False	True	True	Seq08115	internal_TCGTGT_middle	internal	TCGTGT	Middle	Seq_anonymized_007826	1.0362836748644488	1.002670620374105	1.0085130297054892	-0.005842409331384246
Seq05519+dnafountain_TATAT_5ntfront	False	True	True	True	Seq05519	dnafountain_TATAT_5ntfront	dnafountain	TATAT	5' + 5 nt	Seq_anonymized_007831	1.1664724501022756	0.9967412864620367	0.98540193925486	0.011339347207176775
Seq01955+internal_CGTGTG_middle	True	False	True	True	Seq01955	internal_CGTGTG_middle	internal	CGTGTG	Middle	Seq_anonymized_007840	1.7672332542152065	1.0040704859739464	1.0089598773481678	-0.004889391374221397
Seq01955+dnafountain_TATT_middle	False	True	True	True	Seq01955	dnafountain_TATT_middle	dnafountain	TATT	Middle	Seq_anonymized_007843	0.9723257933638578	1.0038906910328182	1.0089598773481678	-0.005069186315349583
Seq02110+internal_GTCGTG_middle	True	False	True	True	Seq02110	internal_GTCGTG_middle	internal	GTCGTG	Middle	Seq_anonymized_007844	1.4225951092567874	1.0018506606097095	1.0057391498599946	-0.0038884892502850654
Seq04077+dnafountain_TATA_5ntback	False	True	True	True	Seq04077	dnafountain_TATA_5ntback	dnafountain	TATA	3' - 5 nt	Seq_anonymized_007866	0.922665923155154	1.0046014909090628	1.0042526653849415	0.00034882552412129897
Seq02910+dnafountain_TATAT_5ntfront	False	True	True	True	Seq02910	dnafountain_TATAT_5ntfront	dnafountain	TATAT	5' + 5 nt	Seq_anonymized_007873	1.1075974965878277	0.9981489905435674	1.0074241123802192	-0.0092751218366518
Seq08061+dnafountain_AACA_5ntfront	False	True	True	True	Seq08061	dnafountain_AACA_5ntfront	dnafountain	AACA	5' + 5 nt	Seq_anonymized_007874	0.9607913624356788	1.0029900352257928	1.00633414093439	-0.0033441057085972226
Seq01164+dnafountain_TATT_middle	False	True	True	True	Seq01164	dnafountain_TATT_middle	dnafountain	TATT	Middle	Seq_anonymized_007876	1.2702069627202992	0.9996268491782444	0.99669809483407	0.002928754344174389
Seq08524+dnafountain_GCAC_5ntfront	False	True	True	True	Seq08524	dnafountain_GCAC_5ntfront	dnafountain	GCAC	5' + 5 nt	Seq_anonymized_007881	0.9292465635186752	1.001996992243327	0.9997898815115832	0.0022071107317437333
Seq08654+internal_TCGTGT_back	True	False	True	True	Seq08654	internal_TCGTGT_back	internal	TCGTGT	3' end	Seq_anonymized_007886	2.086942165541267	0.995774515673538	0.9991532425529835	-0.003378726879445515
Seq00221+internal_CGTG_back	True	False	True	True	Seq00221	internal_CGTG_back	internal	CGTG	3' end	Seq_anonymized_007899	0.6076001111366199	1.0026977895264089	1.0048911645036218	-0.0021933749772129474
Seq04297+internal_CGTGTG_back	True	False	True	True	Seq04297	internal_CGTGTG_back	internal	CGTGTG	3' end	Seq_anonymized_007905	0.7556403468448364	0.997950851340315	0.9990393691620172	-0.0010885178217021618
Seq07376+dnafountain_GCAC_front	False	True	True	True	Seq07376	dnafountain_GCAC_front	dnafountain	GCAC	5' end	Seq_anonymized_007910	0.7272713278553947	1.0101338167456615	1.011892419090712	-0.0017586023450504307
Seq02110+dnafountain_GCAC_5ntfront	False	True	True	True	Seq02110	dnafountain_GCAC_5ntfront	dnafountain	GCAC	5' + 5 nt	Seq_anonymized_007919	1.3730031734367112	0.9998295373118208	1.0057391498599946	-0.005909612548173793
Seq03273+internal_TCGTGT_5ntfront	True	False	True	True	Seq03273	internal_TCGTGT_5ntfront	internal	TCGTGT	5' + 5 nt	Seq_anonymized_007931	1.2083110161026207	0.9833202314641928	1.0100225984475957	-0.026702366983402892
Seq08524+internal_GTCGTG_5ntfront	True	False	True	True	Seq08524	internal_GTCGTG_5ntfront	internal	GTCGTG	5' + 5 nt	Seq_anonymized_007945	1.289042026265414	0.9430590558764445	0.9997898815115832	-0.05673082563513876
Seq05656+internal_CGTGT_5ntfront	True	False	True	True	Seq05656	internal_CGTGT_5ntfront	internal	CGTGT	5' + 5 nt	Seq_anonymized_007947	0.8908101336411703	1.0008796252824517	1.002992488310071	-0.0021128630276192606
Seq00582+dnafountain_TATAT_back	False	True	True	True	Seq00582	dnafountain_TATAT_back	dnafountain	TATAT	3' end	Seq_anonymized_007956	0.8369426560139376	1.0041695550015253	1.0050546412684374	-0.0008850862669120829
Seq08335+internal_GTCGTG_middle	True	False	True	True	Seq08335	internal_GTCGTG_middle	internal	GTCGTG	Middle	Seq_anonymized_007967	1.1938038524916004	0.988964793965006	0.985437141421232	0.0035276525437740736
Seq02764+dnafountain_TATA_5ntfront	False	True	True	True	Seq02764	dnafountain_TATA_5ntfront	dnafountain	TATA	5' + 5 nt	Seq_anonymized_007979	1.3071988495255211	0.9954253254829504	1.0037400281649322	-0.008314702681981867
Seq08563+internal_CGTGT_5ntback	True	False	True	True	Seq08563	internal_CGTGT_5ntback	internal	CGTGT	3' - 5 nt	Seq_anonymized_007984	1.145552075159891	0.9980416292578836	1.005663568995564	-0.007621939737680328
Seq05519+dnafountain_TATAT_front	False	True	True	True	Seq05519	dnafountain_TATAT_front	dnafountain	TATAT	5' end	Seq_anonymized_007990	1.55334891253558	0.9675976216035866	0.98540193925486	-0.017804317651273327
Seq06105+internal_TCGTGT_back	True	False	True	True	Seq06105	internal_TCGTGT_back	internal	TCGTGT	3' end	Seq_anonymized_007991	1.702639875353804	0.975221923828918	1.003873832528801	-0.02865190869988299
Seq03273+dnafountain_AACA_5ntback	False	True	True	True	Seq03273	dnafountain_AACA_5ntback	dnafountain	AACA	3' - 5 nt	Seq_anonymized_007996	1.1721856397851014	1.0042062586781166	1.0100225984475957	-0.00581633976947904
Seq05019+dnafountain_AACA_middle	False	True	True	True	Seq05019	dnafountain_AACA_middle	dnafountain	AACA	Middle	Seq_anonymized_007999	1.143438631141354	1.000777032934315	1.0019981530807929	-0.0012211201464777943
Seq05519+dnafountain_AACA_middle	False	True	True	True	Seq05519	dnafountain_AACA_middle	dnafountain	AACA	Middle	Seq_anonymized_008006	1.5996854280324784	0.9845019965467104	0.98540193925486	-0.0008999427081495259
Seq05046+dnafountain_TATAT_middle	False	True	True	True	Seq05046	dnafountain_TATAT_middle	dnafountain	TATAT	Middle	Seq_anonymized_008014	0.965912053053718	1.0038207485884274	0.9991747946061172	0.004645953982310158
Seq02110+internal_CGTGTG_front	True	False	True	True	Seq02110	internal_CGTGTG_front	internal	CGTGTG	5' end	Seq_anonymized_008019	1.2413173860832172	0.9755648688706196	1.0057391498599946	-0.030174280989375024
Seq04769+dnafountain_AACA_5ntfront	False	True	True	True	Seq04769	dnafountain_AACA_5ntfront	dnafountain	AACA	5' + 5 nt	Seq_anonymized_008020	0.6019201940070792	1.0072238961139717	1.0058111558658829	0.0014127402480887952
Seq09668+dnafountain_GCAC_5ntback	False	True	True	True	Seq09668	dnafountain_GCAC_5ntback	dnafountain	GCAC	3' - 5 nt	Seq_anonymized_008034	0.9173578206826924	1.0019521546135175	0.99719109594366	0.004761058669857543
Seq04769+dnafountain_AACA_5ntback	False	True	True	True	Seq04769	dnafountain_AACA_5ntback	dnafountain	AACA	3' - 5 nt	Seq_anonymized_008037	1.0734241305673782	1.0039913990007368	1.0058111558658829	-0.0018197568651461271
Seq00582+internal_CGTGTG_front	True	False	True	True	Seq00582	internal_CGTGTG_front	internal	CGTGTG	5' end	Seq_anonymized_008039	1.1787881184674538	0.9721006590573008	1.0050546412684374	-0.032953982211136545
Seq06105+dnafountain_TATA_middle	False	True	True	True	Seq06105	dnafountain_TATA_middle	dnafountain	TATA	Middle	Seq_anonymized_008066	0.928119536503718	1.0032481857055182	1.003873832528801	-0.0006256468232828105
Seq01293+dnafountain_TATAT_front	False	True	True	True	Seq01293	dnafountain_TATAT_front	dnafountain	TATAT	5' end	Seq_anonymized_008068	0.6654717989802138	1.0024035074131057	1.0021385156028175	0.0002649918102881621
Seq01164+dnafountain_TATA_5ntfront	False	True	True	True	Seq01164	dnafountain_TATA_5ntfront	dnafountain	TATA	5' + 5 nt	Seq_anonymized_008069	1.037544501642928	1.0010348779959997	0.99669809483407	0.004336783161929647
Seq03559+internal_GTCGTG_5ntfront	True	False	True	True	Seq03559	internal_GTCGTG_5ntfront	internal	GTCGTG	5' + 5 nt	Seq_anonymized_008075	0.9078709957500192	1.002470081388505	1.0005756070494982	0.001894474339006802
Seq03559+dnafountain_TATA_middle	False	True	True	True	Seq03559	dnafountain_TATA_middle	dnafountain	TATA	Middle	Seq_anonymized_008080	1.0447575734507073	0.9995231460613956	1.0005756070494982	-0.0010524609881026326
Seq06035+internal_CGTGT_back	True	False	True	True	Seq06035	internal_CGTGT_back	internal	CGTGT	3' end	Seq_anonymized_008084	0.850602056679693	0.9934094066303027	1.0078298516769064	-0.01442044504660367
Seq08563+dnafountain_GCAC_middle	False	True	True	True	Seq08563	dnafountain_GCAC_middle	dnafountain	GCAC	Middle	Seq_anonymized_008086	1.292366404465195	1.0017054190714	1.005663568995564	-0.0039581499241638785
Seq01955+internal_CGTGTG_5ntfront	True	False	True	True	Seq01955	internal_CGTGTG_5ntfront	internal	CGTGTG	5' + 5 nt	Seq_anonymized_008089	1.8990414296393243	0.994332727784294	1.0089598773481678	-0.014627149563873787
Seq05519+dnafountain_AACA_back	False	True	True	True	Seq05519	dnafountain_AACA_back	dnafountain	AACA	3' end	Seq_anonymized_008090	1.1459515001212357	0.9846906727699618	0.98540193925486	-0.0007112664848981654
Seq06105+internal_CGTG_back	True	False	True	True	Seq06105	internal_CGTG_back	internal	CGTG	3' end	Seq_anonymized_008094	1.0985568071067744	0.9979044672137194	1.003873832528801	-0.005969365315081632
Seq05519+internal_GTCGTG_5ntback	True	False	True	True	Seq05519	internal_GTCGTG_5ntback	internal	GTCGTG	3' - 5 nt	Seq_anonymized_008095	2.5337691797620883	0.98373720692362	0.98540193925486	-0.001664732331239982
Seq06105+dnafountain_AACA_middle	False	True	True	True	Seq06105	dnafountain_AACA_middle	dnafountain	AACA	Middle	Seq_anonymized_008097	0.92293048013557	1.0026904967542871	1.003873832528801	-0.001183335774513905
Seq00221+internal_CGTGTG_middle	True	False	True	True	Seq00221	internal_CGTGTG_middle	internal	CGTGTG	Middle	Seq_anonymized_008103	1.399310251119002	1.006698028731374	1.0048911645036218	0.001806864227752225
Seq01293+internal_CGTG_back	True	False	True	True	Seq01293	internal_CGTG_back	internal	CGTG	3' end	Seq_anonymized_008118	1.1527978499481837	0.9902118149871562	1.0021385156028175	-0.011926700615661368
Seq07376+dnafountain_GCAC_5ntback	False	True	True	True	Seq07376	dnafountain_GCAC_5ntback	dnafountain	GCAC	3' - 5 nt	Seq_anonymized_008120	0.6935110642777205	1.0102601499092072	1.011892419090712	-0.0016322691815047197
Seq00639+internal_CGTGTG_front	True	False	True	True	Seq00639	internal_CGTGTG_front	internal	CGTGTG	5' end	Seq_anonymized_008123	2.231938028840925	0.9781251649783224	1.0099645720673966	-0.03183940708907429
Seq05019+internal_CGTG_5ntfront	True	False	True	True	Seq05019	internal_CGTG_5ntfront	internal	CGTG	5' + 5 nt	Seq_anonymized_008130	1.28539624697788	0.9932738818887272	1.0019981530807929	-0.008724271192065647
Seq03559+dnafountain_TATA_front	False	True	True	True	Seq03559	dnafountain_TATA_front	dnafountain	TATA	5' end	Seq_anonymized_008133	1.1855281125997974	0.9975258490643456	1.0005756070494982	-0.0030497579851526124
Seq05656+dnafountain_TATAT_front	False	True	True	True	Seq05656	dnafountain_TATAT_front	dnafountain	TATAT	5' end	Seq_anonymized_008164	1.0008394367769753	1.001081857453893	1.002992488310071	-0.0019106308561778196
Seq09668+internal_GTCGTG_5ntback	True	False	True	True	Seq09668	internal_GTCGTG_5ntback	internal	GTCGTG	3' - 5 nt	Seq_anonymized_008177	1.0120662961005384	0.9998296430582204	0.99719109594366	0.0026385471145604633
Seq01820+internal_CGTG_front	True	False	True	True	Seq01820	internal_CGTG_front	internal	CGTG	5' end	Seq_anonymized_008186	1.150378424516609	0.99302856152086	1.00493129258004	-0.011902731059179938
Seq07376+internal_TCGTGT_back	True	False	True	True	Seq07376	internal_TCGTGT_back	internal	TCGTGT	3' end	Seq_anonymized_008193	2.112634782340731	0.9831372507996444	1.011892419090712	-0.0287551682910675
Seq01053+internal_CGTGTG_back	True	False	True	True	Seq01053	internal_CGTGTG_back	internal	CGTGTG	3' end	Seq_anonymized_008198	0.7669723752253149	1.0016383402798037	1.0043482562803097	-0.002709916000505963
Seq01293+dnafountain_TATA_5ntfront	False	True	True	True	Seq01293	dnafountain_TATA_5ntfront	dnafountain	TATA	5' + 5 nt	Seq_anonymized_008203	1.0756121077005467	0.9985622972321692	1.0021385156028175	-0.0035762183706483652
Seq02910+internal_TCGTGT_middle	True	False	True	True	Seq02910	internal_TCGTGT_middle	internal	TCGTGT	Middle	Seq_anonymized_008207	0.9434158184890744	1.0034396496512727	1.0074241123802192	-0.003984462728946481
Seq02655+internal_CGTGT_5ntfront	True	False	True	True	Seq02655	internal_CGTGT_5ntfront	internal	CGTGT	5' + 5 nt	Seq_anonymized_008208	1.4837887683503812	0.9429622870343556	0.9944854162943164	-0.05152312925996083
Seq03273+dnafountain_AACA_back	False	True	True	True	Seq03273	dnafountain_AACA_back	dnafountain	AACA	3' end	Seq_anonymized_008211	0.9076520457407968	1.0069572956493136	1.0100225984475957	-0.003065302798282099
Seq09033+dnafountain_GCAC_front	False	True	True	True	Seq09033	dnafountain_GCAC_front	dnafountain	GCAC	5' end	Seq_anonymized_008216	0.8894052946894548	1.0038384701580074	0.9943914246828274	0.00944704547518005
Seq08563+internal_CGTGTG_middle	True	False	True	True	Seq08563	internal_CGTGTG_middle	internal	CGTGTG	Middle	Seq_anonymized_008226	1.2061923284636895	1.002032329403965	1.005663568995564	-0.003631239591598945
Seq08654+internal_TCGTGT_middle	True	False	True	True	Seq08654	internal_TCGTGT_middle	internal	TCGTGT	Middle	Seq_anonymized_008230	1.3192611177592437	0.9952459693706924	0.9991532425529835	-0.0039072731822911155
Seq01820+dnafountain_TATT_middle	False	True	True	True	Seq01820	dnafountain_TATT_middle	dnafountain	TATT	Middle	Seq_anonymized_008232	1.3895872031055292	0.9998613227735016	1.00493129258004	-0.005069969806538399
Seq08115+dnafountain_AACA_5ntfront	False	True	True	True	Seq08115	dnafountain_AACA_5ntfront	dnafountain	AACA	5' + 5 nt	Seq_anonymized_008234	0.5217277057800221	1.0144616766565655	1.0085130297054892	0.005948646951076331
Seq03273+dnafountain_TATAT_5ntback	False	True	True	True	Seq03273	dnafountain_TATAT_5ntback	dnafountain	TATAT	3' - 5 nt	Seq_anonymized_008237	1.0656663188720663	1.0010893422040972	1.0100225984475957	-0.0089332562434985
Seq00221+internal_CGTG_5ntback	True	False	True	True	Seq00221	internal_CGTG_5ntback	internal	CGTG	3' - 5 nt	Seq_anonymized_008259	0.7235235213728546	1.0050512917771008	1.0048911645036218	0.0001601272734790271
Seq09033+dnafountain_TATT_5ntfront	False	True	True	True	Seq09033	dnafountain_TATT_5ntfront	dnafountain	TATT	5' + 5 nt	Seq_anonymized_008260	1.1754498232770147	0.9978151571617824	0.9943914246828274	0.0034237324789549994
Seq08563+dnafountain_TATT_back	False	True	True	True	Seq08563	dnafountain_TATT_back	dnafountain	TATT	3' end	Seq_anonymized_008265	1.5077191940713026	0.995763114144265	1.005663568995564	-0.009900454851298979
Seq08524+dnafountain_GCAC_5ntback	False	True	True	True	Seq08524	dnafountain_GCAC_5ntback	dnafountain	GCAC	3' - 5 nt	Seq_anonymized_008268	1.330197469158541	1.0011346495987872	0.9997898815115832	0.0013447680872039625
Seq05046+dnafountain_GCAC_middle	False	True	True	True	Seq05046	dnafountain_GCAC_middle	dnafountain	GCAC	Middle	Seq_anonymized_008281	0.8472968667390554	1.0018469652949569	0.9991747946061172	0.0026721706888396257
Seq08654+internal_CGTGT_5ntfront	True	False	True	True	Seq08654	internal_CGTGT_5ntfront	internal	CGTGT	5' + 5 nt	Seq_anonymized_008284	1.1657161641475022	0.9704427759047448	0.9991532425529835	-0.02871046664823873
Seq01053+internal_TCGTGT_front	True	False	True	True	Seq01053	internal_TCGTGT_front	internal	TCGTGT	5' end	Seq_anonymized_008285	1.8228205300918736	0.9554305350011792	1.0043482562803097	-0.04891772127913041
Seq04769+dnafountain_AACA_back	False	True	True	True	Seq04769	dnafountain_AACA_back	dnafountain	AACA	3' end	Seq_anonymized_008293	1.2692598952409169	0.998307119152626	1.0058111558658829	-0.007504036713256834
Seq04297+internal_TCGTGT_5ntfront	True	False	True	True	Seq04297	internal_TCGTGT_5ntfront	internal	TCGTGT	5' + 5 nt	Seq_anonymized_008306	0.8473643306933346	0.993053125029446	0.9990393691620172	-0.005986244132571206
Seq01053+internal_GTCGTG_front	True	False	True	True	Seq01053	internal_GTCGTG_front	internal	GTCGTG	5' end	Seq_anonymized_008318	0.6058881418851544	0.993770112751549	1.0043482562803097	-0.01057814352876063
Seq01955+dnafountain_GCAC_5ntfront	False	True	True	True	Seq01955	dnafountain_GCAC_5ntfront	dnafountain	GCAC	5' + 5 nt	Seq_anonymized_008320	0.5851296209870364	1.0121674060116594	1.0089598773481678	0.00320752866349161
Seq08654+dnafountain_TATA_5ntfront	False	True	True	True	Seq08654	dnafountain_TATA_5ntfront	dnafountain	TATA	5' + 5 nt	Seq_anonymized_008325	1.1128237494137898	0.9977556055536972	0.9991532425529835	-0.0013976369992863003
Seq05046+dnafountain_TATAT_5ntfront	False	True	True	True	Seq05046	dnafountain_TATAT_5ntfront	dnafountain	TATAT	5' + 5 nt	Seq_anonymized_008327	0.824903793585684	1.0047418090698923	0.9991747946061172	0.005567014463775055
Seq00036+dnafountain_TATT_front	False	True	True	True	Seq00036	dnafountain_TATT_front	dnafountain	TATT	5' end	Seq_anonymized_008332	0.8378946654710787	1.0058560948873685	1.0081461518109016	-0.0022900569235331236
Seq01164+dnafountain_GCAC_front	False	True	True	True	Seq01164	dnafountain_GCAC_front	dnafountain	GCAC	5' end	Seq_anonymized_008341	0.8176280837587726	1.0021482864827589	0.99669809483407	0.0054501916486888735
Seq00036+dnafountain_GCAC_front	False	True	True	True	Seq00036	dnafountain_GCAC_front	dnafountain	GCAC	5' end	Seq_anonymized_008348	0.7470870548118748	1.0093045251608403	1.0081461518109016	0.001158373349938735
Seq05519+internal_TCGTGT_5ntfront	True	False	True	True	Seq05519	internal_TCGTGT_5ntfront	internal	TCGTGT	5' + 5 nt	Seq_anonymized_008355	2.0859002925947148	0.9089952372467612	0.98540193925486	-0.07640670200809874
Seq08563+internal_CGTGTG_front	True	False	True	True	Seq08563	internal_CGTGTG_front	internal	CGTGTG	5' end	Seq_anonymized_008356	1.1756409839706947	0.972016095291611	1.005663568995564	-0.033647473703952935
Seq03116+internal_TCGTGT_back	True	False	True	True	Seq03116	internal_TCGTGT_back	internal	TCGTGT	3' end	Seq_anonymized_008358	1.1706977451313882	0.975592715872908	1.0013600821321966	-0.02576736625928866
Seq02764+dnafountain_TATAT_middle	False	True	True	True	Seq02764	dnafountain_TATAT_middle	dnafountain	TATAT	Middle	Seq_anonymized_008361	1.0011033133558631	0.9999385931878052	1.0037400281649322	-0.0038014349771270384
Seq03116+internal_CGTGT_front	True	False	True	True	Seq03116	internal_CGTGT_front	internal	CGTGT	5' end	Seq_anonymized_008367	0.8162843090573667	0.9258216981045132	1.0013600821321966	-0.07553838402768343
Seq06105+internal_GTCGTG_5ntfront	True	False	True	True	Seq06105	internal_GTCGTG_5ntfront	internal	GTCGTG	5' + 5 nt	Seq_anonymized_008368	1.3061557879264067	0.972088195256858	1.003873832528801	-0.03178563727194306
Seq00999+dnafountain_TATAT_5ntback	False	True	True	True	Seq00999	dnafountain_TATAT_5ntback	dnafountain	TATAT	3' - 5 nt	Seq_anonymized_008383	1.1354944884335996	1.0000490703559268	1.005628528229774	-0.005579457873847282
Seq00582+internal_TCGTGT_middle	True	False	True	True	Seq00582	internal_TCGTGT_middle	internal	TCGTGT	Middle	Seq_anonymized_008385	1.2883382027931676	0.9871023513702032	1.0050546412684374	-0.017952289898234164
Seq08219+dnafountain_TATAT_front	False	True	True	True	Seq08219	dnafountain_TATAT_front	dnafountain	TATAT	5' end	Seq_anonymized_008397	0.837155741198943	0.9954965456115388	0.9949436579841728	0.0005528876273659389
Seq09668+dnafountain_TATT_front	False	True	True	True	Seq09668	dnafountain_TATT_front	dnafountain	TATT	5' end	Seq_anonymized_008402	0.8335577196183452	1.0008979463379184	0.99719109594366	0.003706850394258443
Seq08061+dnafountain_AACA_front	False	True	True	True	Seq08061	dnafountain_AACA_front	dnafountain	AACA	5' end	Seq_anonymized_008404	0.7799946724538988	1.0041607280908436	1.00633414093439	-0.0021734128435464406
Seq03273+internal_CGTG_middle	True	True	True	True	Seq03273	internal_CGTG_middle	internal	CGTG	Middle	Seq_anonymized_008425	0.6842909558424406	1.0082058699965264	1.0100225984475957	-0.0018167284510692827
Seq05519+dnafountain_TATT_5ntback	False	True	True	True	Seq05519	dnafountain_TATT_5ntback	dnafountain	TATT	3' - 5 nt	Seq_anonymized_008439	1.009895473582846	0.9904590287514284	0.98540193925486	0.005057089496568468
Seq04297+dnafountain_TATT_middle	False	True	True	True	Seq04297	dnafountain_TATT_middle	dnafountain	TATT	Middle	Seq_anonymized_008441	1.072944849583348	1.0018970757196628	0.9990393691620172	0.0028577065576456118
Seq08563+dnafountain_TATA_back	False	True	True	True	Seq08563	dnafountain_TATA_back	dnafountain	TATA	3' end	Seq_anonymized_008444	1.078194657338425	1.006603465082203	1.005663568995564	0.0009398960866391359
Seq09668+internal_TCGTGT_5ntfront	True	False	True	True	Seq09668	internal_TCGTGT_5ntfront	internal	TCGTGT	5' + 5 nt	Seq_anonymized_008457	0.9421751231072868	0.9776963744226762	0.99719109594366	-0.01949472152098375
Seq00221+internal_TCGTGT_front	True	False	True	True	Seq00221	internal_TCGTGT_front	internal	TCGTGT	5' end	Seq_anonymized_008489	0.7135310133664623	0.9760869112373782	1.0048911645036218	-0.028804253266243585
Seq00999+dnafountain_TATT_5ntback	False	True	True	True	Seq00999	dnafountain_TATT_5ntback	dnafountain	TATT	3' - 5 nt	Seq_anonymized_008498	1.2205072589365802	1.0000894225380847	1.005628528229774	-0.005539105691689361
Seq01293+dnafountain_GCAC_middle	False	True	True	True	Seq01293	dnafountain_GCAC_middle	dnafountain	GCAC	Middle	Seq_anonymized_008503	0.7992775364826078	1.0037782177687886	1.0021385156028175	0.0016397021659710909
Seq05046+dnafountain_TATA_middle	False	True	True	True	Seq05046	dnafountain_TATA_middle	dnafountain	TATA	Middle	Seq_anonymized_008504	0.74401453554762	1.0080404370424885	0.9991747946061172	0.008865642436371224
Seq02910+dnafountain_GCAC_5ntfront	False	True	True	True	Seq02910	dnafountain_GCAC_5ntfront	dnafountain	GCAC	5' + 5 nt	Seq_anonymized_008518	0.991897923792091	1.003617176230579	1.0074241123802192	-0.0038069361496402276
Seq06105+dnafountain_AACA_back	False	True	True	True	Seq06105	dnafountain_AACA_back	dnafountain	AACA	3' end	Seq_anonymized_008526	0.917743258445696	1.0027771967855452	1.003873832528801	-0.0010966357432558027
Seq03273+internal_CGTG_5ntfront	True	False	True	True	Seq03273	internal_CGTG_5ntfront	internal	CGTG	5' + 5 nt	Seq_anonymized_008528	1.5036243841228911	0.9717552967507592	1.0100225984475957	-0.03826730169683645
Seq05656+internal_TCGTGT_5ntfront	True	False	True	True	Seq05656	internal_TCGTGT_5ntfront	internal	TCGTGT	5' + 5 nt	Seq_anonymized_008532	0.6079002387689003	0.992268750709237	1.002992488310071	-0.010723737600833894
Seq04077+internal_CGTGT_middle	True	False	True	True	Seq04077	internal_CGTGT_middle	internal	CGTGT	Middle	Seq_anonymized_008538	1.0260461268735912	1.0015332676522786	1.0042526653849415	-0.0027193977326629426
Seq00582+internal_CGTGTG_back	True	False	True	True	Seq00582	internal_CGTGTG_back	internal	CGTGTG	3' end	Seq_anonymized_008541	0.9467688529104376	0.9965248705929104	1.0050546412684374	-0.00852977067552696
Seq02085+dnafountain_TATA_middle	False	True	True	True	Seq02085	dnafountain_TATA_middle	dnafountain	TATA	Middle	Seq_anonymized_008553	0.7175567763552909	1.0093565998903389	1.006347738926077	0.0030088609642617836
Seq08563+internal_CGTG_5ntback	True	False	True	True	Seq08563	internal_CGTG_5ntback	internal	CGTG	3' - 5 nt	Seq_anonymized_008558	1.1844846465604806	1.0017507290440266	1.005663568995564	-0.00391283995153735
Seq08654+dnafountain_TATA_5ntback	False	True	True	True	Seq08654	dnafountain_TATA_5ntback	dnafountain	TATA	3' - 5 nt	Seq_anonymized_008571	0.9355028074790092	0.998258031218453	0.9991532425529835	-0.0008952113345305213
Seq02110+internal_CGTG_5ntfront	True	False	True	True	Seq02110	internal_CGTG_5ntfront	internal	CGTG	5' + 5 nt	Seq_anonymized_008585	1.1139270796405494	0.996190225808302	1.0057391498599946	-0.009548924051692609
Seq05019+internal_CGTGTG_5ntfront	True	False	True	True	Seq05019	internal_CGTGTG_5ntfront	internal	CGTGTG	5' + 5 nt	Seq_anonymized_008591	3.014337234905845	0.9740306786326424	1.0019981530807929	-0.02796747444815051
Seq08219+internal_CGTG_back	True	False	True	True	Seq08219	internal_CGTG_back	internal	CGTG	3' end	Seq_anonymized_008592	1.0292828220628103	0.985438181175746	0.9949436579841728	-0.009505476808426838
Seq01820+internal_CGTG_5ntfront	True	False	True	True	Seq01820	internal_CGTG_5ntfront	internal	CGTG	5' + 5 nt	Seq_anonymized_008593	0.935835790501143	1.0038542614035078	1.00493129258004	-0.0010770311765322393
Seq02764+internal_TCGTGT_middle	True	True	True	True	Seq02764	internal_TCGTGT_middle	internal	TCGTGT	Middle	Seq_anonymized_008608	1.1969888639319706	0.9903417596521322	1.0037400281649322	-0.013398268512800016
Seq04769+internal_CGTGTG_5ntfront	True	False	True	True	Seq04769	internal_CGTGTG_5ntfront	internal	CGTGTG	5' + 5 nt	Seq_anonymized_008609	1.8821885147888089	1.0067347698481597	1.0058111558658829	0.0009236139822768052
Seq07376+dnafountain_AACA_front	False	True	True	True	Seq07376	dnafountain_AACA_front	dnafountain	AACA	5' end	Seq_anonymized_008618	0.8125713355687575	1.003016978677689	1.011892419090712	-0.008875440413022906
Seq08115+dnafountain_TATT_back	False	True	True	True	Seq08115	dnafountain_TATT_back	dnafountain	TATT	3' end	Seq_anonymized_008640	1.205199099426959	0.997631395470515	1.0085130297054892	-0.010881634234974125
Seq04077+dnafountain_TATAT_5ntback	False	True	True	True	Seq04077	dnafountain_TATAT_5ntback	dnafountain	TATAT	3' - 5 nt	Seq_anonymized_008641	1.220801427278617	1.0025566459280162	1.0042526653849415	-0.001696019456925324
Seq08061+dnafountain_TATT_back	False	True	True	True	Seq08061	dnafountain_TATT_back	dnafountain	TATT	3' end	Seq_anonymized_008645	0.6889693855075995	1.0038676998717244	1.00633414093439	-0.002466441062665581
Seq04769+internal_CGTGTG_5ntback	True	False	True	True	Seq04769	internal_CGTGTG_5ntback	internal	CGTGTG	3' - 5 nt	Seq_anonymized_008648	0.0300359354302368	1.017682009755699	1.0058111558658829	0.011870853889816013
Seq05046+internal_TCGTGT_front	True	False	True	True	Seq05046	internal_TCGTGT_front	internal	TCGTGT	5' end	Seq_anonymized_008658	1.7614485479407205	0.967027462101228	0.9991747946061172	-0.032147332504889214
Seq01293+internal_CGTG_front	True	False	True	True	Seq01293	internal_CGTG_front	internal	CGTG	5' end	Seq_anonymized_008659	1.3281640460062571	0.9930772783213137	1.0021385156028175	-0.009061237281503876
Seq02655+internal_CGTGTG_front	True	False	True	True	Seq02655	internal_CGTGTG_front	internal	CGTGTG	5' end	Seq_anonymized_008660	1.3364381759923831	0.961029892665347	0.9944854162943164	-0.03345552362896942
Seq08061+dnafountain_TATA_front	False	True	True	True	Seq08061	dnafountain_TATA_front	dnafountain	TATA	5' end	Seq_anonymized_008662	0.9932002181562314	0.9952149803004084	1.00633414093439	-0.01111916063398155
Seq01164+dnafountain_GCAC_5ntfront	False	True	True	True	Seq01164	dnafountain_GCAC_5ntfront	dnafountain	GCAC	5' + 5 nt	Seq_anonymized_008680	1.0032897894054955	1.0029846432738476	0.99669809483407	0.006286548439777606
Seq04769+dnafountain_TATT_front	False	True	True	True	Seq04769	dnafountain_TATT_front	dnafountain	TATT	5' end	Seq_anonymized_008681	0.9138770888391682	1.001292747298402	1.0058111558658829	-0.00451840856748098
Seq08524+internal_CGTGT_5ntback	True	False	True	True	Seq08524	internal_CGTGT_5ntback	internal	CGTGT	3' - 5 nt	Seq_anonymized_008683	1.5474094871229416	0.9981928129209156	0.9997898815115832	-0.0015970685906676607
Seq02655+internal_CGTG_5ntfront	True	False	True	True	Seq02655	internal_CGTG_5ntfront	internal	CGTG	5' + 5 nt	Seq_anonymized_008684	0.7181588202033254	1.00474550443707	0.9944854162943164	0.010260088142753476
Seq00639+internal_TCGTGT_5ntback	True	False	True	True	Seq00639	internal_TCGTGT_5ntback	internal	TCGTGT	3' - 5 nt	Seq_anonymized_008687	2.307729065483885	0.9894504216260576	1.0099645720673966	-0.020514150441339085
Seq01820+dnafountain_GCAC_middle	False	True	True	True	Seq01820	dnafountain_GCAC_middle	dnafountain	GCAC	Middle	Seq_anonymized_008689	1.436024346851382	0.9990013617655286	1.00493129258004	-0.0059299308145114304
Seq02655+dnafountain_GCAC_5ntfront	False	True	True	True	Seq02655	dnafountain_GCAC_5ntfront	dnafountain	GCAC	5' + 5 nt	Seq_anonymized_008694	0.7006923668923267	1.0069764204542762	0.9944854162943164	0.01249100415995974
Seq08563+internal_TCGTGT_5ntback	True	False	True	True	Seq08563	internal_TCGTGT_5ntback	internal	TCGTGT	3' - 5 nt	Seq_anonymized_008705	1.2808563788647322	0.99922782380598	1.005663568995564	-0.006435745189584008
Seq00582+internal_CGTG_5ntfront	True	False	True	True	Seq00582	internal_CGTG_5ntfront	internal	CGTG	5' + 5 nt	Seq_anonymized_008714	0.9492799716640884	1.0038697612385847	1.0050546412684374	-0.0011848800298526196
Seq07376+dnafountain_TATA_5ntback	False	True	True	True	Seq07376	dnafountain_TATA_5ntback	dnafountain	TATA	3' - 5 nt	Seq_anonymized_008725	0.8264857400636726	1.0081826343364797	1.011892419090712	-0.003709784754232226
Seq07376+internal_CGTGT_middle	True	False	True	True	Seq07376	internal_CGTGT_middle	internal	CGTGT	Middle	Seq_anonymized_008734	0.4917380812741056	1.0155282575564293	1.011892419090712	0.003635838465717356
Seq01820+dnafountain_AACA_middle	False	True	True	True	Seq01820	dnafountain_AACA_middle	dnafountain	AACA	Middle	Seq_anonymized_008737	1.1265154405035402	1.003737137056536	1.00493129258004	-0.0011941555235039925
Seq03116+dnafountain_AACA_5ntback	False	True	True	True	Seq03116	dnafountain_AACA_5ntback	dnafountain	AACA	3' - 5 nt	Seq_anonymized_008738	0.9148398721559612	1.002409890721575	1.0013600821321966	0.0010498085893784204
Seq00582+dnafountain_AACA_middle	False	True	True	True	Seq00582	dnafountain_AACA_middle	dnafountain	AACA	Middle	Seq_anonymized_008747	0.9860715083389324	1.0036589846756585	1.0050546412684374	-0.001395656592778849
Seq00999+internal_TCGTGT_front	True	False	True	True	Seq00999	internal_TCGTGT_front	internal	TCGTGT	5' end	Seq_anonymized_008748	1.3763292111456664	0.9739516334527202	1.005628528229774	-0.03167689477705393
Seq03559+internal_CGTG_5ntback	True	False	True	True	Seq03559	internal_CGTG_5ntback	internal	CGTG	3' - 5 nt	Seq_anonymized_008750	1.169567734551325	0.9999276933108614	1.0005756070494982	-0.0006479137386368183
Seq02910+internal_TCGTGT_back	True	False	True	True	Seq02910	internal_TCGTGT_back	internal	TCGTGT	3' end	Seq_anonymized_008751	1.3062176567320436	0.9801980308171948	1.0074241123802192	-0.027226081563024418
Seq06105+internal_TCGTGT_front	True	False	True	True	Seq06105	internal_TCGTGT_front	internal	TCGTGT	5' end	Seq_anonymized_008757	1.1350691043755718	0.9746966123574904	1.003873832528801	-0.029177220171310636
Seq00036+dnafountain_TATAT_front	False	True	True	True	Seq00036	dnafountain_TATAT_front	dnafountain	TATAT	5' end	Seq_anonymized_008761	0.8526542111106323	1.0094342352563452	1.0081461518109016	0.0012880834454436219
Seq03116+internal_GTCGTG_front	True	False	True	True	Seq03116	internal_GTCGTG_front	internal	GTCGTG	5' end	Seq_anonymized_008762	1.1803757803379311	0.988916328705558	1.0013600821321966	-0.012443753426638615
Seq02085+internal_CGTGTG_5ntfront	True	False	True	True	Seq02085	internal_CGTGTG_5ntfront	internal	CGTGTG	5' + 5 nt	Seq_anonymized_008768	2.1536694743028995	0.9575897440412432	1.006347738926077	-0.0487579948848339
Seq04769+internal_TCGTGT_back	True	False	True	True	Seq04769	internal_TCGTGT_back	internal	TCGTGT	3' end	Seq_anonymized_008772	0.9251848613121388	0.9955814334273738	1.0058111558658829	-0.010229722438509059
Seq02085+internal_GTCGTG_5ntback	True	False	True	True	Seq02085	internal_GTCGTG_5ntback	internal	GTCGTG	3' - 5 nt	Seq_anonymized_008780	1.0141668664173122	1.00454166513164	1.006347738926077	-0.0018060737944372018
Seq09668+internal_CGTGT_back	True	False	True	True	Seq09668	internal_CGTGT_back	internal	CGTGT	3' end	Seq_anonymized_008783	1.3741215284068589	0.9816168578935952	0.99719109594366	-0.015574238050064748
Seq06105+dnafountain_TATT_middle	False	True	True	True	Seq06105	dnafountain_TATT_middle	dnafountain	TATT	Middle	Seq_anonymized_008788	1.172735884095391	1.000706745114359	1.003873832528801	-0.003167087414442049
Seq00221+internal_CGTGT_front	True	False	True	True	Seq00221	internal_CGTGT_front	internal	CGTGT	5' end	Seq_anonymized_008799	0.8770195687857537	0.9864871037263426	1.0048911645036218	-0.018404060777279185
Seq01164+internal_CGTGTG_5ntfront	True	False	True	True	Seq01164	internal_CGTGTG_5ntfront	internal	CGTGTG	5' + 5 nt	Seq_anonymized_008801	0.7810700907779465	1.001886168276699	0.99669809483407	0.00518807344262906
Seq03116+internal_GTCGTG_back	True	False	True	True	Seq03116	internal_GTCGTG_back	internal	GTCGTG	3' end	Seq_anonymized_008820	2.0972182356610007	0.9907876186988512	1.0013600821321966	-0.010572463433345392
Seq03273+internal_GTCGTG_back	True	False	True	True	Seq03273	internal_GTCGTG_back	internal	GTCGTG	3' end	Seq_anonymized_008832	0.9547586911013428	0.9884376384878948	1.0100225984475957	-0.02158495995970089
Seq08524+internal_CGTGTG_middle	True	True	True	True	Seq08524	internal_CGTGTG_middle	internal	CGTGTG	Middle	Seq_anonymized_008840	0.8876214373049734	0.996085243694462	0.9997898815115832	-0.003704637817121159
Seq00221+dnafountain_TATT_back	False	True	True	True	Seq00221	dnafountain_TATT_back	dnafountain	TATT	3' end	Seq_anonymized_008844	1.0583761929516484	0.9966196792330144	1.0048911645036218	-0.008271485270607393
Seq08524+dnafountain_TATAT_5ntback	False	True	True	True	Seq08524	dnafountain_TATAT_5ntback	dnafountain	TATAT	3' - 5 nt	Seq_anonymized_008846	1.1844282656377167	0.9983859469334758	0.9997898815115832	-0.0014039345781073909
Seq03116+internal_CGTGT_5ntfront	True	False	True	True	Seq03116	internal_CGTGT_5ntfront	internal	CGTGT	5' + 5 nt	Seq_anonymized_008848	2.044502278295522	1.0004325289584477	1.0013600821321966	-0.0009275531737489295
Seq04297+internal_GTCGTG_5ntfront	True	False	True	True	Seq04297	internal_GTCGTG_5ntfront	internal	GTCGTG	5' + 5 nt	Seq_anonymized_008860	1.0197763708585168	0.9990931116512136	0.9990393691620172	5.374248919642888e-05
Seq01053+internal_CGTGTG_5ntfront	True	False	True	True	Seq01053	internal_CGTGTG_5ntfront	internal	CGTGTG	5' + 5 nt	Seq_anonymized_008869	1.0321372840455407	0.9961801239467324	1.0043482562803097	-0.008168132333577272
Seq08563+dnafountain_TATAT_5ntback	False	True	True	True	Seq08563	dnafountain_TATAT_5ntback	dnafountain	TATAT	3' - 5 nt	Seq_anonymized_008884	0.9191918632636789	1.0007223824412756	1.005663568995564	-0.004941186554288324
Seq08115+dnafountain_TATAT_5ntback	False	True	True	True	Seq08115	dnafountain_TATAT_5ntback	dnafountain	TATAT	3' - 5 nt	Seq_anonymized_008887	1.0222601868715395	1.0054486286587183	1.0085130297054892	-0.0030644010467708593
Seq01820+internal_CGTGTG_middle	True	False	True	True	Seq01820	internal_CGTGTG_middle	internal	CGTGTG	Middle	Seq_anonymized_008905	3.1984213142347047	0.9748644144893922	1.00493129258004	-0.030066878090647786
Seq01053+dnafountain_TATT_front	False	True	True	True	Seq01053	dnafountain_TATT_front	dnafountain	TATT	5' end	Seq_anonymized_008906	0.8042114382918496	1.001146827675438	1.0043482562803097	-0.0032014286048716034
Seq07376+internal_CGTGTG_5ntfront	True	False	True	True	Seq07376	internal_CGTGTG_5ntfront	internal	CGTGTG	5' + 5 nt	Seq_anonymized_008907	0.853455706338474	1.004614944410774	1.011892419090712	-0.007277474679938001
Seq00036+dnafountain_TATT_middle	False	True	True	True	Seq00036	dnafountain_TATT_middle	dnafountain	TATT	Middle	Seq_anonymized_008911	1.0321541566846892	1.004532093680392	1.0081461518109016	-0.003614058130509523
Seq07376+internal_CGTGTG_5ntback	True	False	True	True	Seq07376	internal_CGTGTG_5ntback	internal	CGTGTG	3' - 5 nt	Seq_anonymized_008914	0.5686702381757082	0.940866852566243	1.011892419090712	-0.0710255665244689
Seq01156+internal_CGTG_5ntfront	True	False	True	True	Seq01156	internal_CGTG_5ntfront	internal	CGTG	5' + 5 nt	Seq_anonymized_008921	1.1316160135744864	0.9976166028701344	1.0020546714876075	-0.00443806861747309
Seq04077+dnafountain_AACA_front	False	True	True	True	Seq04077	dnafountain_AACA_front	dnafountain	AACA	5' end	Seq_anonymized_008922	1.1298890811903963	0.9981238504009408	1.0042526653849415	-0.006128814984000752
Seq01156+internal_CGTG_middle	True	False	True	True	Seq01156	internal_CGTG_middle	internal	CGTG	Middle	Seq_anonymized_008936	1.1370802172413654	0.997478190364377	1.0020546714876075	-0.0045764811232305025
Seq02110+internal_CGTGTG_5ntback	True	False	True	True	Seq02110	internal_CGTGTG_5ntback	internal	CGTGTG	3' - 5 nt	Seq_anonymized_008940	1.333302382790277	1.0004344265941625	1.0057391498599946	-0.00530472326583209
Seq05656+dnafountain_TATA_front	False	True	True	True	Seq05656	dnafountain_TATA_front	dnafountain	TATA	5' end	Seq_anonymized_008945	0.9267827012247732	1.0005495193948215	1.002992488310071	-0.0024429689152494216
Seq08654+internal_TCGTGT_front	True	False	True	True	Seq08654	internal_TCGTGT_front	internal	TCGTGT	5' end	Seq_anonymized_008948	2.0200570256601518	0.9615396806550834	0.9991532425529835	-0.037613561897900105
Seq09033+internal_CGTGTG_5ntback	True	False	True	True	Seq09033	internal_CGTGTG_5ntback	internal	CGTGTG	3' - 5 nt	Seq_anonymized_008951	0.5284429355062635	0.9698572678175068	0.9943914246828274	-0.024534156865320567
Seq04077+internal_CGTGT_5ntfront	True	False	True	True	Seq04077	internal_CGTGT_5ntfront	internal	CGTGT	5' + 5 nt	Seq_anonymized_008957	1.4644282316868076	1.0093626064526973	1.0042526653849415	0.005109941067755752
Seq08563+internal_TCGTGT_5ntfront	True	False	True	True	Seq08563	internal_TCGTGT_5ntfront	internal	TCGTGT	5' + 5 nt	Seq_anonymized_008958	1.973603800755012	0.9656529376220344	1.005663568995564	-0.04001063137352956
Seq00999+dnafountain_TATA_5ntback	False	True	True	True	Seq00999	dnafountain_TATA_5ntback	dnafountain	TATA	3' - 5 nt	Seq_anonymized_008969	1.029248444611785	0.9994551094631984	1.005628528229774	-0.006173418766575733
Seq03559+dnafountain_TATAT_front	False	True	True	True	Seq03559	dnafountain_TATAT_front	dnafountain	TATAT	5' end	Seq_anonymized_008971	1.0335398097207538	0.999355576592384	1.0005756070494982	-0.001220030457114163
Seq04769+dnafountain_AACA_front	False	True	True	True	Seq04769	dnafountain_AACA_front	dnafountain	AACA	5' end	Seq_anonymized_008973	0.995103926425788	1.0037185302847065	1.0058111558658829	-0.0020926255811763994
Seq01156+internal_CGTGTG_front	True	False	True	True	Seq01156	internal_CGTGTG_front	internal	CGTGTG	5' end	Seq_anonymized_008978	0.7232147715317337	0.9734778154658924	1.0020546714876075	-0.028576856021715114
Seq05033+dnafountain_TATA_middle	False	True	True	True	Seq05033	dnafountain_TATA_middle	dnafountain	TATA	Middle	Seq_anonymized_008981	0.8547930599427573	1.0006856380219995	1.0012378073567545	-0.0005521693347549927
Seq00639+dnafountain_TATAT_front	False	True	True	True	Seq00639	dnafountain_TATAT_front	dnafountain	TATAT	5' end	Seq_anonymized_008983	1.0746871202599642	0.9975916941288784	1.0099645720673966	-0.012372877938518267
Seq05997+internal_GTCGTG_5ntback	True	False	True	True	Seq05997	internal_GTCGTG_5ntback	internal	GTCGTG	3' - 5 nt	Seq_anonymized_009027	1.394467880613236	1.0011421192472454	1.0017608804246532	-0.0006187611774077784
Seq01164+dnafountain_AACA_front	False	True	True	True	Seq01164	dnafountain_AACA_front	dnafountain	AACA	5' end	Seq_anonymized_009028	1.0941339328831998	1.0011624429680226	0.99669809483407	0.004464348133952578
Seq09668+internal_CGTGTG_back	True	False	True	True	Seq09668	internal_CGTGTG_back	internal	CGTGTG	3' end	Seq_anonymized_009031	1.778640873289153	0.9736220124230204	0.99719109594366	-0.023569083520639578
Seq01293+dnafountain_TATT_5ntback	False	True	True	True	Seq01293	dnafountain_TATT_5ntback	dnafountain	TATT	3' - 5 nt	Seq_anonymized_009034	0.9630942005107932	1.0026034949209373	1.0021385156028175	0.00046497931811972926
Seq02910+internal_CGTGTG_front	True	False	True	True	Seq02910	internal_CGTGTG_front	internal	CGTGTG	5' end	Seq_anonymized_009039	1.1556785236412166	0.9775142752061416	1.0074241123802192	-0.02990983717407758
Seq00221+internal_CGTG_front	True	False	True	True	Seq00221	internal_CGTG_front	internal	CGTG	5' end	Seq_anonymized_009048	0.9636274833937528	0.99642814167294	1.0048911645036218	-0.008463022830681788
Seq05033+dnafountain_GCAC_5ntfront	False	True	True	True	Seq05033	dnafountain_GCAC_5ntfront	dnafountain	GCAC	5' + 5 nt	Seq_anonymized_009056	0.9790228053340484	1.0058815801903167	1.0012378073567545	0.00464377283356221
Seq02085+dnafountain_AACA_front	False	True	True	True	Seq02085	dnafountain_AACA_front	dnafountain	AACA	5' end	Seq_anonymized_009058	1.2671041559126883	0.9976406805293638	1.006347738926077	-0.008707058396713263
Seq05519+dnafountain_AACA_5ntback	False	True	True	True	Seq05519	dnafountain_AACA_5ntback	dnafountain	AACA	3' - 5 nt	Seq_anonymized_009060	1.020117571010824	0.9933373006676668	0.98540193925486	0.007935361412806818
Seq04769+dnafountain_TATA_front	False	True	True	True	Seq04769	dnafountain_TATA_front	dnafountain	TATA	5' end	Seq_anonymized_009066	0.8815229360569079	0.9991582466276115	1.0058111558658829	-0.006652909238271332
Seq07376+internal_CGTG_middle	True	False	True	True	Seq07376	internal_CGTG_middle	internal	CGTG	Middle	Seq_anonymized_009069	0.8156314651603148	1.0109012144540075	1.011892419090712	-0.0009912046367044347
Seq04077+internal_TCGTGT_5ntback	True	False	True	True	Seq04077	internal_TCGTGT_5ntback	internal	TCGTGT	3' - 5 nt	Seq_anonymized_009071	1.0593113853824438	0.9998629113610988	1.0042526653849415	-0.0043897540238426735
Seq08524+dnafountain_AACA_back	False	True	True	True	Seq08524	dnafountain_AACA_back	dnafountain	AACA	3' end	Seq_anonymized_009076	1.0318593048643143	0.9993917387552068	0.9997898815115832	-0.0003981427563763962
Seq02910+internal_CGTGT_5ntback	True	False	True	True	Seq02910	internal_CGTGT_5ntback	internal	CGTGT	3' - 5 nt	Seq_anonymized_009095	1.0704160000216842	1.002654478587235	1.0074241123802192	-0.004769633792984118
Seq09033+dnafountain_AACA_5ntback	False	True	True	True	Seq09033	dnafountain_AACA_5ntback	dnafountain	AACA	3' - 5 nt	Seq_anonymized_009106	0.8948367918812632	1.0031009575999177	0.9943914246828274	0.008709532917090312
Seq03273+dnafountain_GCAC_back	False	True	True	True	Seq03273	dnafountain_GCAC_back	dnafountain	GCAC	3' end	Seq_anonymized_009113	0.683234827245731	1.010439797221898	1.0100225984475957	0.00041719877430224095
Seq08335+internal_CGTGTG_5ntback	True	False	True	True	Seq08335	internal_CGTGTG_5ntback	internal	CGTGTG	3' - 5 nt	Seq_anonymized_009116	0.7725487648776966	0.9552133318461208	0.985437141421232	-0.03022380957511117
Seq05033+internal_TCGTGT_front	True	False	True	True	Seq05033	internal_TCGTGT_front	internal	TCGTGT	5' end	Seq_anonymized_009127	1.680173398990295	0.9587797531215524	1.0012378073567545	-0.0424580542352021
Seq05656+dnafountain_TATT_front	False	True	True	True	Seq05656	dnafountain_TATT_front	dnafountain	TATT	5' end	Seq_anonymized_009140	0.8289260842379104	1.00130304221383	1.002992488310071	-0.0016894460962408875
Seq05656+dnafountain_TATT_5ntback	False	True	True	True	Seq05656	dnafountain_TATT_5ntback	dnafountain	TATT	3' - 5 nt	Seq_anonymized_009154	0.8309097926941058	1.0031288193852137	1.002992488310071	0.00013633107514277043
Seq01820+dnafountain_TATAT_5ntfront	False	True	True	True	Seq01820	dnafountain_TATAT_5ntfront	dnafountain	TATAT	5' + 5 nt	Seq_anonymized_009163	1.510328707693921	0.9961694999002288	1.00493129258004	-0.008761792679811142
Seq03116+dnafountain_GCAC_front	False	True	True	True	Seq03116	dnafountain_GCAC_front	dnafountain	GCAC	5' end	Seq_anonymized_009169	0.7128453553461108	1.0086214384789698	1.0013600821321966	0.007261356346773162
Seq01156+dnafountain_GCAC_front	False	True	True	True	Seq01156	dnafountain_GCAC_front	dnafountain	GCAC	5' end	Seq_anonymized_009183	0.6825133566565286	1.0012257586557252	1.0020546714876075	-0.0008289128318823558
Seq02910+dnafountain_AACA_5ntback	False	True	True	True	Seq02910	dnafountain_AACA_5ntback	dnafountain	AACA	3' - 5 nt	Seq_anonymized_009191	1.0137904727472618	1.002389100568266	1.0074241123802192	-0.005035011811953316
Seq01955+internal_CGTG_5ntback	True	False	True	True	Seq01955	internal_CGTG_5ntback	internal	CGTG	3' - 5 nt	Seq_anonymized_009198	0.8639932044042302	0.9956681020509088	1.0089598773481678	-0.013291775297259
Seq01820+dnafountain_AACA_front	False	True	True	True	Seq01820	dnafountain_AACA_front	dnafountain	AACA	5' end	Seq_anonymized_009201	0.9277013828915868	1.0058243053284717	1.00493129258004	0.0008930127484316763
Seq03559+dnafountain_GCAC_middle	False	True	True	True	Seq03559	dnafountain_GCAC_middle	dnafountain	GCAC	Middle	Seq_anonymized_009202	1.1640038982415055	1.0013461685978513	1.0005756070494982	0.0007705615483530881
Seq06105+dnafountain_GCAC_middle	False	True	True	True	Seq06105	dnafountain_GCAC_middle	dnafountain	GCAC	Middle	Seq_anonymized_009212	0.791789799399912	1.005841611350057	1.003873832528801	0.0019677788212559832
Seq08061+dnafountain_TATT_5ntfront	False	True	True	True	Seq08061	dnafountain_TATT_5ntfront	dnafountain	TATT	5' + 5 nt	Seq_anonymized_009214	1.0633987393875155	1.0003488330503598	1.00633414093439	-0.005985307884030178
Seq02910+internal_CGTGTG_5ntfront	True	False	True	True	Seq02910	internal_CGTGTG_5ntfront	internal	CGTGTG	5' + 5 nt	Seq_anonymized_009215	2.8202038746774414	0.9873657201045156	1.0074241123802192	-0.020058392275703607
Seq01293+dnafountain_TATAT_back	False	True	True	True	Seq01293	dnafountain_TATAT_back	dnafountain	TATAT	3' end	Seq_anonymized_009216	0.8369879730372528	1.0028825519696511	1.0021385156028175	0.0007440363668336225
Seq02110+internal_CGTGT_5ntfront	True	False	True	True	Seq02110	internal_CGTGT_5ntfront	internal	CGTGT	5' + 5 nt	Seq_anonymized_009223	1.1744551927923348	0.9935610931085004	1.0057391498599946	-0.012178056751494193
Seq02764+internal_GTCGTG_5ntback	True	False	True	True	Seq02764	internal_GTCGTG_5ntback	internal	GTCGTG	3' - 5 nt	Seq_anonymized_009252	1.4431960566917796	0.9916554987079867	1.0037400281649322	-0.012084529456945492
Seq08335+dnafountain_GCAC_front	False	True	True	True	Seq08335	dnafountain_GCAC_front	dnafountain	GCAC	5' end	Seq_anonymized_009258	0.936810800128471	0.9992554102175586	0.985437141421232	0.013818268796326638
Seq08654+dnafountain_GCAC_5ntfront	False	True	True	True	Seq08654	dnafountain_GCAC_5ntfront	dnafountain	GCAC	5' + 5 nt	Seq_anonymized_009272	1.012688903566984	1.0005303279440194	0.9991532425529835	0.0013770853910358705
Seq00639+dnafountain_AACA_back	False	True	True	True	Seq00639	dnafountain_AACA_back	dnafountain	AACA	3' end	Seq_anonymized_009273	1.1996941926163758	1.0024672150441671	1.0099645720673966	-0.007497357023229512
Seq05656+dnafountain_AACA_5ntback	False	True	True	True	Seq05656	dnafountain_AACA_5ntback	dnafountain	AACA	3' - 5 nt	Seq_anonymized_009282	1.036062315860525	1.0024031531521254	1.002992488310071	-0.0005893351579455697
Seq05033+internal_TCGTGT_5ntback	True	False	True	True	Seq05033	internal_TCGTGT_5ntback	internal	TCGTGT	3' - 5 nt	Seq_anonymized_009290	0.9523722780177812	0.988328050864072	1.0012378073567545	-0.012909756492682445
Seq05046+dnafountain_AACA_5ntfront	False	True	True	True	Seq05046	dnafountain_AACA_5ntfront	dnafountain	AACA	5' + 5 nt	Seq_anonymized_009293	1.1452332940081733	1.0009507411969614	0.9991747946061172	0.001775946590844124
Seq01955+dnafountain_TATT_front	False	True	True	True	Seq01955	dnafountain_TATT_front	dnafountain	TATT	5' end	Seq_anonymized_009296	0.6424507742691603	1.0054369621628294	1.0089598773481678	-0.0035229151853384266
Seq08524+dnafountain_TATAT_back	False	True	True	True	Seq08524	dnafountain_TATAT_back	dnafountain	TATAT	3' end	Seq_anonymized_009301	1.0301174903768586	1.003142202775945	0.9997898815115832	0.0033523212643616906
Seq00999+internal_CGTG_middle	True	False	True	True	Seq00999	internal_CGTG_middle	internal	CGTG	Middle	Seq_anonymized_009303	0.5127930909268553	0.9918614296146052	1.005628528229774	-0.013767098615168893
Seq06035+internal_GTCGTG_front	True	False	True	True	Seq06035	internal_GTCGTG_front	internal	GTCGTG	5' end	Seq_anonymized_009305	1.131472318277017	0.971151647560244	1.0078298516769064	-0.03667820411666245
Seq00221+dnafountain_TATAT_5ntfront	False	True	True	True	Seq00221	dnafountain_TATAT_5ntfront	dnafountain	TATAT	5' + 5 nt	Seq_anonymized_009317	0.9098391340334988	1.0011101472644417	1.0048911645036218	-0.003781017239180118
Seq00999+internal_TCGTGT_5ntfront	True	False	True	True	Seq00999	internal_TCGTGT_5ntfront	internal	TCGTGT	5' + 5 nt	Seq_anonymized_009328	3.2452670115457622	0.9081654316666464	1.005628528229774	-0.09746309656312768
Seq03116+internal_GTCGTG_5ntback	True	False	True	True	Seq03116	internal_GTCGTG_5ntback	internal	GTCGTG	3' - 5 nt	Seq_anonymized_009340	1.0218555613876044	1.00355862910723	1.0013600821321966	0.002198546975033411
Seq09033+internal_GTCGTG_front	True	False	True	True	Seq09033	internal_GTCGTG_front	internal	GTCGTG	5' end	Seq_anonymized_009342	0.3942825777638583	0.940022759586592	0.9943914246828274	-0.05436866509623539
Seq00221+dnafountain_GCAC_middle	False	True	True	True	Seq00221	dnafountain_GCAC_middle	dnafountain	GCAC	Middle	Seq_anonymized_009343	0.7152064887499368	1.0056433656196757	1.0048911645036218	0.0007522011160538966
Seq01156+dnafountain_GCAC_5ntfront	False	True	True	True	Seq01156	dnafountain_GCAC_5ntfront	dnafountain	GCAC	5' + 5 nt	Seq_anonymized_009344	0.6543647963453054	1.0029724213415483	1.0020546714876075	0.0009177498539407747
Seq08061+internal_GTCGTG_5ntback	True	False	True	True	Seq08061	internal_GTCGTG_5ntback	internal	GTCGTG	3' - 5 nt	Seq_anonymized_009348	1.1037846183937092	0.987229370478084	1.00633414093439	-0.019104770456305986
Seq05019+internal_CGTGT_5ntback	True	False	True	True	Seq05019	internal_CGTGT_5ntback	internal	CGTGT	3' - 5 nt	Seq_anonymized_009355	1.500334570595011	0.9932562886004216	1.0019981530807929	-0.008741864480371286
Seq00582+internal_GTCGTG_middle	True	False	True	True	Seq00582	internal_GTCGTG_middle	internal	GTCGTG	Middle	Seq_anonymized_009358	0.8035762693755921	0.9998941372208136	1.0050546412684374	-0.005160504047623804
Seq08115+dnafountain_TATA_middle	False	True	True	True	Seq08115	dnafountain_TATA_middle	dnafountain	TATA	Middle	Seq_anonymized_009360	0.8955918284694124	1.003275194183061	1.0085130297054892	-0.005237835522428069
Seq00639+dnafountain_AACA_5ntfront	False	True	True	True	Seq00639	dnafountain_AACA_5ntfront	dnafountain	AACA	5' + 5 nt	Seq_anonymized_009368	0.9751868919515212	1.0027953726993664	1.0099645720673966	-0.007169199368030288
Seq01164+internal_GTCGTG_5ntfront	True	False	True	True	Seq01164	internal_GTCGTG_5ntfront	internal	GTCGTG	5' + 5 nt	Seq_anonymized_009372	2.268194441713729	0.9473165219736276	0.99669809483407	-0.049381572860442424
Seq05519+dnafountain_TATAT_5ntback	False	True	True	True	Seq05519	dnafountain_TATAT_5ntback	dnafountain	TATAT	3' - 5 nt	Seq_anonymized_009377	1.055086373838363	0.990234050003034	0.98540193925486	0.004832110748174023
Seq01955+dnafountain_TATT_5ntfront	False	True	True	True	Seq01955	dnafountain_TATT_5ntfront	dnafountain	TATT	5' + 5 nt	Seq_anonymized_009380	0.5963870080945148	1.0043224580561971	1.0089598773481678	-0.004637419291970701
Seq01156+dnafountain_TATAT_back	False	True	True	True	Seq01156	dnafountain_TATAT_back	dnafountain	TATAT	3' end	Seq_anonymized_009383	1.131929033849808	1.0009323344154302	1.0020546714876075	-0.0011223370721773485
Seq00582+dnafountain_TATT_5ntfront	False	True	True	True	Seq00582	dnafountain_TATT_5ntfront	dnafountain	TATT	5' + 5 nt	Seq_anonymized_009400	0.6418773577422082	1.0012638702031162	1.0050546412684374	-0.003790771065321108
Seq08524+internal_CGTGT_middle	True	False	True	True	Seq08524	internal_CGTGT_middle	internal	CGTGT	Middle	Seq_anonymized_009409	1.1875814519505852	0.9985697393996804	0.9997898815115832	-0.0012201421119028
Seq05019+dnafountain_TATAT_5ntfront	False	True	True	True	Seq05019	dnafountain_TATAT_5ntfront	dnafountain	TATAT	5' + 5 nt	Seq_anonymized_009411	0.6739079225469556	1.0061467615049713	1.0019981530807929	0.004148608424178413
Seq02655+dnafountain_TATA_5ntback	False	True	True	True	Seq02655	dnafountain_TATA_5ntback	dnafountain	TATA	3' - 5 nt	Seq_anonymized_009412	0.818836227972234	1.004122740691476	0.9944854162943164	0.009637324397159475
Seq02110+internal_CGTG_middle	True	False	True	True	Seq02110	internal_CGTG_middle	internal	CGTG	Middle	Seq_anonymized_009413	1.333053593090908	1.0049840474717844	1.0057391498599946	-0.0007551023882101937
Seq02085+dnafountain_AACA_middle	False	True	True	True	Seq02085	dnafountain_AACA_middle	dnafountain	AACA	Middle	Seq_anonymized_009418	0.7023749194502041	1.0091804017977526	1.006347738926077	0.0028326628716754954
Seq08219+dnafountain_TATA_middle	False	True	True	True	Seq08219	dnafountain_TATA_middle	dnafountain	TATA	Middle	Seq_anonymized_009420	1.0601858751940247	0.9927597821755744	0.9949436579841728	-0.0021838758085984677
Seq00999+internal_CGTGTG_back	True	False	True	True	Seq00999	internal_CGTGTG_back	internal	CGTGTG	3' end	Seq_anonymized_009427	0.5944112042535781	0.9664542418146672	1.005628528229774	-0.039174286415106896
Seq06035+dnafountain_TATT_middle	False	True	True	True	Seq06035	dnafountain_TATT_middle	dnafountain	TATT	Middle	Seq_anonymized_009429	0.9886495908300316	1.0057165236763568	1.0078298516769064	-0.0021133280005496413
Seq02085+dnafountain_TATAT_back	False	True	True	True	Seq02085	dnafountain_TATAT_back	dnafountain	TATAT	3' end	Seq_anonymized_009434	1.0442944042932258	1.0025682347461184	1.006347738926077	-0.003779504179958648
Seq05019+internal_CGTGTG_middle	True	False	True	True	Seq05019	internal_CGTGTG_middle	internal	CGTGTG	Middle	Seq_anonymized_009437	2.0755488086879303	0.9976700322391472	1.0019981530807929	-0.0043281208416456884
Seq00221+dnafountain_TATT_5ntback	False	True	True	True	Seq00221	dnafountain_TATT_5ntback	dnafountain	TATT	3' - 5 nt	Seq_anonymized_009438	0.8631418004793162	1.0051542806869265	1.0048911645036218	0.0002631161833046569
Seq05997+dnafountain_GCAC_5ntback	False	True	True	True	Seq05997	dnafountain_GCAC_5ntback	dnafountain	GCAC	3' - 5 nt	Seq_anonymized_009439	0.9875356231039136	1.0060654330400272	1.0017608804246532	0.004304552615373991
Seq08061+internal_CGTGTG_5ntback	True	False	True	True	Seq08061	internal_CGTGTG_5ntback	internal	CGTGTG	3' - 5 nt	Seq_anonymized_009440	0.8533607163088086	1.002499698459383	1.00633414093439	-0.0038344424750069717
Seq01820+internal_GTCGTG_middle	True	False	True	True	Seq01820	internal_GTCGTG_middle	internal	GTCGTG	Middle	Seq_anonymized_009442	1.0367667482979877	1.0036663468068103	1.00493129258004	-0.0012649457732296643
Seq02655+dnafountain_TATT_5ntfront	False	True	True	True	Seq02655	dnafountain_TATT_5ntfront	dnafountain	TATT	5' + 5 nt	Seq_anonymized_009448	0.8157376514445505	1.001391770710634	0.9944854162943164	0.006906354416317484
Seq00221+internal_CGTGTG_5ntfront	True	False	True	True	Seq00221	internal_CGTGTG_5ntfront	internal	CGTGTG	5' + 5 nt	Seq_anonymized_009450	1.5744541290524223	1.000220687499329	1.0048911645036218	-0.004670477004292906
Seq08654+dnafountain_AACA_middle	False	True	True	True	Seq08654	dnafountain_AACA_middle	dnafountain	AACA	Middle	Seq_anonymized_009458	0.9009756327305996	0.9972858099696396	0.9991532425529835	-0.0018674325833439864
Seq05656+internal_CGTGT_middle	True	False	True	True	Seq05656	internal_CGTGT_middle	internal	CGTGT	Middle	Seq_anonymized_009460	0.730436690974274	1.0059028861958923	1.002992488310071	0.0029103978858213697
Seq02085+internal_CGTG_5ntback	True	False	True	True	Seq02085	internal_CGTG_5ntback	internal	CGTG	3' - 5 nt	Seq_anonymized_009463	1.1984173389025614	1.001918124309826	1.006347738926077	-0.004429614616251021
Seq04077+dnafountain_AACA_5ntfront	False	True	True	True	Seq04077	dnafountain_AACA_5ntfront	dnafountain	AACA	5' + 5 nt	Seq_anonymized_009464	1.1297243944241102	1.0034767044450474	1.0042526653849415	-0.0007759609398940714
Seq01293+internal_TCGTGT_middle	True	False	True	True	Seq01293	internal_TCGTGT_middle	internal	TCGTGT	Middle	Seq_anonymized_009471	0.9244344877891372	0.999024502493186	1.0021385156028175	-0.0031140131096315526
Seq06105+internal_CGTGTG_middle	True	False	True	True	Seq06105	internal_CGTGTG_middle	internal	CGTGTG	Middle	Seq_anonymized_009478	1.1615798785218043	0.997983245955908	1.003873832528801	-0.005890586572892986
Seq08115+dnafountain_TATA_back	False	True	True	True	Seq08115	dnafountain_TATA_back	dnafountain	TATA	3' end	Seq_anonymized_009488	0.8724640425666156	1.00517420943701	1.0085130297054892	-0.0033388202684792034
Seq08654+internal_GTCGTG_5ntback	True	False	True	True	Seq08654	internal_GTCGTG_5ntback	internal	GTCGTG	3' - 5 nt	Seq_anonymized_009496	1.162760323618624	0.9961427123996754	0.9991532425529835	-0.0030105301533080997
Seq08335+dnafountain_TATAT_front	False	True	True	True	Seq08335	dnafountain_TATAT_front	dnafountain	TATAT	5' end	Seq_anonymized_009511	0.6958917864780924	1.0070389085006055	0.985437141421232	0.021601767079373557
Seq08115+dnafountain_TATAT_front	False	True	True	True	Seq08115	dnafountain_TATAT_front	dnafountain	TATAT	5' end	Seq_anonymized_009516	0.7428136315015336	1.0054444180983373	1.0085130297054892	-0.003068611607151883
Seq05656+internal_CGTG_front	True	False	True	True	Seq05656	internal_CGTG_front	internal	CGTG	5' end	Seq_anonymized_009517	1.1325353417839503	0.9977646497259752	1.002992488310071	-0.005227838584095701
Seq03116+internal_CGTGTG_5ntfront	True	False	True	True	Seq03116	internal_CGTGTG_5ntfront	internal	CGTGTG	5' + 5 nt	Seq_anonymized_009521	0.7215827358384598	1.0066239189979214	1.0013600821321966	0.005263836865724736
Seq04297+internal_CGTGTG_5ntback	True	False	True	True	Seq04297	internal_CGTGTG_5ntback	internal	CGTGTG	3' - 5 nt	Seq_anonymized_009525	0.9672896992804358	0.9973966345475286	0.9990393691620172	-0.0016427346144886057
Seq02764+dnafountain_TATT_front	False	True	True	True	Seq02764	dnafountain_TATT_front	dnafountain	TATT	5' end	Seq_anonymized_009526	0.9897996756045389	1.0028331291900812	1.0037400281649322	-0.0009068989748510781
Seq00036+internal_TCGTGT_5ntfront	True	False	True	True	Seq00036	internal_TCGTGT_5ntfront	internal	TCGTGT	5' + 5 nt	Seq_anonymized_009527	0.9577844616829342	1.0008830866196827	1.0081461518109016	-0.007263065191218887
Seq05046+internal_GTCGTG_5ntfront	True	False	True	True	Seq05046	internal_GTCGTG_5ntfront	internal	GTCGTG	5' + 5 nt	Seq_anonymized_009528	0.9107156066550188	0.994717573607868	0.9991747946061172	-0.0044572209982491895
Seq02085+internal_GTCGTG_back	True	False	True	True	Seq02085	internal_GTCGTG_back	internal	GTCGTG	3' end	Seq_anonymized_009529	0.9302042817229794	0.997924923037212	1.006347738926077	-0.008422815888865065
Seq09668+internal_TCGTGT_5ntback	True	False	True	True	Seq09668	internal_TCGTGT_5ntback	internal	TCGTGT	3' - 5 nt	Seq_anonymized_009538	0.9313526887452388	0.997925258037306	0.99719109594366	0.0007341620936460735
Seq02764+dnafountain_TATT_back	False	True	True	True	Seq02764	dnafountain_TATT_back	dnafountain	TATT	3' end	Seq_anonymized_009542	0.8613090594519118	0.9986893643645758	1.0037400281649322	-0.0050506638003564586
Seq04297+internal_GTCGTG_front	True	False	True	True	Seq04297	internal_GTCGTG_front	internal	GTCGTG	5' end	Seq_anonymized_009544	1.4407559775320464	0.9582888850017331	0.9990393691620172	-0.04075048416028404
Seq00582+dnafountain_GCAC_front	False	True	True	True	Seq00582	dnafountain_GCAC_front	dnafountain	GCAC	5' end	Seq_anonymized_009555	0.8066608216794281	1.0047786520082218	1.0050546412684374	-0.0002759892602155478
Seq08061+internal_CGTGTG_front	True	False	True	True	Seq08061	internal_CGTGTG_front	internal	CGTGTG	5' end	Seq_anonymized_009559	0.8568189153736573	0.9804308882925526	1.00633414093439	-0.02590325264183735
Seq08524+dnafountain_AACA_5ntback	False	True	True	True	Seq08524	dnafountain_AACA_5ntback	dnafountain	AACA	3' - 5 nt	Seq_anonymized_009570	1.034461332110982	1.0001370220452173	0.9997898815115832	0.0003471405336340494
Seq03116+internal_CGTGTG_middle	True	False	True	True	Seq03116	internal_CGTGTG_middle	internal	CGTGTG	Middle	Seq_anonymized_009573	0.847985440306743	1.0069222200866392	1.0013600821321966	0.005562137954442603
Seq02655+internal_TCGTGT_front	True	False	True	True	Seq02655	internal_TCGTGT_front	internal	TCGTGT	5' end	Seq_anonymized_009579	0.1617257886639152	0.9768094575594702	0.9944854162943164	-0.017675958734846176
Seq02655+internal_GTCGTG_back	True	False	True	True	Seq02655	internal_GTCGTG_back	internal	GTCGTG	3' end	Seq_anonymized_009584	0.7843247173243382	0.9963119315072492	0.9944854162943164	0.0018265152129327555
Seq08563+internal_CGTGTG_back	True	False	True	True	Seq08563	internal_CGTGTG_back	internal	CGTGTG	3' end	Seq_anonymized_009603	1.092824322891384	0.9929453839662846	1.005663568995564	-0.01271818502927935
Seq06105+internal_CGTGT_5ntback	True	False	True	True	Seq06105	internal_CGTGT_5ntback	internal	CGTGT	3' - 5 nt	Seq_anonymized_009613	1.2738346966683072	0.991336415633444	1.003873832528801	-0.012537416895357034
Seq08524+dnafountain_TATA_5ntfront	False	True	True	True	Seq08524	dnafountain_TATA_5ntfront	dnafountain	TATA	5' + 5 nt	Seq_anonymized_009618	1.1182563163994508	0.9972716393953897	0.9997898815115832	-0.0025182421161935586
Seq05019+internal_TCGTGT_middle	True	False	True	True	Seq05019	internal_TCGTGT_middle	internal	TCGTGT	Middle	Seq_anonymized_009621	0.930672345973961	1.0011634512359162	1.0019981530807929	-0.0008347018448766619
Seq03273+internal_TCGTGT_middle	True	False	True	True	Seq03273	internal_TCGTGT_middle	internal	TCGTGT	Middle	Seq_anonymized_009632	0.0974005040691669	0.9888550203869304	1.0100225984475957	-0.02116757806066527
Seq01156+dnafountain_TATT_5ntback	False	True	True	True	Seq01156	dnafountain_TATT_5ntback	dnafountain	TATT	3' - 5 nt	Seq_anonymized_009634	1.0955094224084754	0.9973872944577664	1.0020546714876075	-0.004667377029841102
Seq00582+internal_CGTGT_back	True	False	True	True	Seq00582	internal_CGTGT_back	internal	CGTGT	3' end	Seq_anonymized_009676	0.9578536905652786	0.9958199589714428	1.0050546412684374	-0.009234682296994534
Seq05997+dnafountain_GCAC_middle	False	True	True	True	Seq05997	dnafountain_GCAC_middle	dnafountain	GCAC	Middle	Seq_anonymized_009684	0.8409051820115587	1.00412784178008	1.0017608804246532	0.002366961355426911
Seq05656+dnafountain_TATAT_middle	False	True	True	True	Seq05656	dnafountain_TATAT_middle	dnafountain	TATAT	Middle	Seq_anonymized_009693	0.711189063767253	1.0021748555196304	1.002992488310071	-0.0008176327904405589
Seq08219+dnafountain_TATT_front	False	True	True	True	Seq08219	dnafountain_TATT_front	dnafountain	TATT	5' end	Seq_anonymized_009699	0.8930996510442786	0.9986430113082604	0.9949436579841728	0.003699353324087551
Seq01053+dnafountain_AACA_front	False	True	True	True	Seq01053	dnafountain_AACA_front	dnafountain	AACA	5' end	Seq_anonymized_009700	1.0709948675914918	1.000805759663312	1.0043482562803097	-0.0035424966169976813
Seq05519+internal_CGTGTG_front	True	False	True	True	Seq05519	internal_CGTGTG_front	internal	CGTGTG	5' end	Seq_anonymized_009702	1.0076696529242866	0.9706245873571568	0.98540193925486	-0.014777351897703128
Seq08335+internal_TCGTGT_5ntback	True	False	True	True	Seq08335	internal_TCGTGT_5ntback	internal	TCGTGT	3' - 5 nt	Seq_anonymized_009710	1.3969931975325574	0.9856243384486582	0.985437141421232	0.00018719702742620026
Seq08654+dnafountain_AACA_back	False	True	True	True	Seq08654	dnafountain_AACA_back	dnafountain	AACA	3' end	Seq_anonymized_009711	0.84866844175218	1.0049954332160265	0.9991532425529835	0.005842190663042923
Seq08115+internal_CGTG_5ntfront	True	False	True	True	Seq08115	internal_CGTG_5ntfront	internal	CGTG	5' + 5 nt	Seq_anonymized_009718	0.925898011981911	1.0084663385907404	1.0085130297054892	-4.669111474875365e-05
Seq05046+dnafountain_TATAT_5ntback	False	True	True	True	Seq05046	dnafountain_TATAT_5ntback	dnafountain	TATAT	3' - 5 nt	Seq_anonymized_009721	1.2462342344530375	0.9981174357778289	0.9991747946061172	-0.0010573588282883906
Seq04297+internal_CGTG_back	True	False	True	True	Seq04297	internal_CGTG_back	internal	CGTG	3' end	Seq_anonymized_009724	0.6250560786427433	1.0000212116873497	0.9990393691620172	0.0009818425253325103
Seq03273+internal_CGTGTG_5ntfront	True	False	True	True	Seq03273	internal_CGTGTG_5ntfront	internal	CGTGTG	5' + 5 nt	Seq_anonymized_009730	2.93257073537394	0.9163811144385696	1.0100225984475957	-0.09364148400902605
Seq08061+internal_GTCGTG_middle	True	False	True	True	Seq08061	internal_GTCGTG_middle	internal	GTCGTG	Middle	Seq_anonymized_009731	1.6203451756193354	0.976121945991736	1.00633414093439	-0.030212194942654036
Seq09668+internal_CGTGT_5ntfront	True	False	True	True	Seq09668	internal_CGTGT_5ntfront	internal	CGTGT	5' + 5 nt	Seq_anonymized_009734	1.2262891047515294	0.9965649113384256	0.99719109594366	-0.0006261846052343367
Seq05033+dnafountain_GCAC_5ntback	False	True	True	True	Seq05033	dnafountain_GCAC_5ntback	dnafountain	GCAC	3' - 5 nt	Seq_anonymized_009750	1.0338549188157744	1.0037844676514411	1.0012378073567545	0.0025466602946866423
Seq00036+dnafountain_AACA_5ntback	False	True	True	True	Seq00036	dnafountain_AACA_5ntback	dnafountain	AACA	3' - 5 nt	Seq_anonymized_009760	0.771297544580008	1.009869804351334	1.0081461518109016	0.0017236525404324965
Seq01156+dnafountain_TATA_back	False	True	True	True	Seq01156	dnafountain_TATA_back	dnafountain	TATA	3' end	Seq_anonymized_009761	1.1910750468430962	0.9957442441260204	1.0020546714876075	-0.0063104273615871564
Seq08115+dnafountain_AACA_front	False	True	True	True	Seq08115	dnafountain_AACA_front	dnafountain	AACA	5' end	Seq_anonymized_009766	0.9917375216472863	1.0088843103431084	1.0085130297054892	0.00037128063761926455
Seq01955+dnafountain_AACA_back	False	True	True	True	Seq01955	dnafountain_AACA_back	dnafountain	AACA	3' end	Seq_anonymized_009787	0.7776328799942968	1.0062175279244212	1.0089598773481678	-0.002742349423746626
Seq02085+dnafountain_TATT_front	False	True	True	True	Seq02085	dnafountain_TATT_front	dnafountain	TATT	5' end	Seq_anonymized_009790	1.1183069988087997	0.9985733396705044	1.006347738926077	-0.0077743992555726615
Seq08524+internal_CGTG_back	True	False	True	True	Seq08524	internal_CGTG_back	internal	CGTG	3' end	Seq_anonymized_009804	0.9912455633724232	0.995444622986426	0.9997898815115832	-0.004345258525157214
Seq00999+internal_CGTGTG_5ntback	True	False	True	True	Seq00999	internal_CGTGTG_5ntback	internal	CGTGTG	3' - 5 nt	Seq_anonymized_009805	1.1125423932717635	1.005594659936145	1.005628528229774	-3.386829362916899e-05
Seq05046+internal_CGTG_middle	True	False	True	True	Seq05046	internal_CGTG_middle	internal	CGTG	Middle	Seq_anonymized_009807	1.0732940110805629	1.003187749434151	0.9991747946061172	0.004012954828033766
Seq03116+internal_CGTG_middle	True	False	True	True	Seq03116	internal_CGTG_middle	internal	CGTG	Middle	Seq_anonymized_009810	1.1539572971856251	1.0022825242559985	1.0013600821321966	0.000922442123801881
Seq01164+dnafountain_TATT_5ntfront	False	True	True	True	Seq01164	dnafountain_TATT_5ntfront	dnafountain	TATT	5' + 5 nt	Seq_anonymized_009814	1.3416484620184694	0.994181000798835	0.99669809483407	-0.0025170940352350346
Seq08335+internal_TCGTGT_front	True	False	True	True	Seq08335	internal_TCGTGT_front	internal	TCGTGT	5' end	Seq_anonymized_009830	0.9461746682213904	0.969652979394002	0.985437141421232	-0.015784162027229987
Seq05519+internal_GTCGTG_middle	True	False	True	True	Seq05519	internal_GTCGTG_middle	internal	GTCGTG	Middle	Seq_anonymized_009838	0.729227728420605	0.9968150318790776	0.98540193925486	0.011413092624217636
Seq06035+dnafountain_GCAC_middle	False	True	True	True	Seq06035	dnafountain_GCAC_middle	dnafountain	GCAC	Middle	Seq_anonymized_009839	0.5922955746704672	1.0098155320604696	1.0078298516769064	0.001985680383563171
Seq08335+dnafountain_AACA_5ntfront	False	True	True	True	Seq08335	dnafountain_AACA_5ntfront	dnafountain	AACA	5' + 5 nt	Seq_anonymized_009853	1.059918550912962	0.9947916422665158	0.985437141421232	0.009354500845283886
Seq08115+dnafountain_GCAC_5ntfront	False	True	True	True	Seq08115	dnafountain_GCAC_5ntfront	dnafountain	GCAC	5' + 5 nt	Seq_anonymized_009859	0.729463348735149	1.0092174208132478	1.0085130297054892	0.0007043911077586618
Seq03273+dnafountain_TATT_back	False	True	True	True	Seq03273	dnafountain_TATT_back	dnafountain	TATT	3' end	Seq_anonymized_009865	1.3343091954874478	0.9967961709620748	1.0100225984475957	-0.01322642748552083
Seq04769+internal_CGTGT_back	True	False	True	True	Seq04769	internal_CGTGT_back	internal	CGTGT	3' end	Seq_anonymized_009870	1.0884852946902597	0.9912692574862032	1.0058111558658829	-0.014541898379679674
Seq05033+internal_TCGTGT_back	True	False	True	True	Seq05033	internal_TCGTGT_back	internal	TCGTGT	3' end	Seq_anonymized_009879	2.2746017025326686	0.9940051157821824	1.0012378073567545	-0.00723269157457207
Seq08335+dnafountain_AACA_front	False	True	True	True	Seq08335	dnafountain_AACA_front	dnafountain	AACA	5' end	Seq_anonymized_009887	0.7555189051468061	1.0066682673917566	0.985437141421232	0.021231125970524678
Seq00999+dnafountain_TATAT_middle	False	True	True	True	Seq00999	dnafountain_TATAT_middle	dnafountain	TATAT	Middle	Seq_anonymized_009894	0.9790748445872136	1.0001862984869925	1.005628528229774	-0.005442229742781635
Seq02655+internal_GTCGTG_front	True	False	True	True	Seq02655	internal_GTCGTG_front	internal	GTCGTG	5' end	Seq_anonymized_009899	1.4342247648199342	0.9615756553264322	0.9944854162943164	-0.03290976096788423
Seq04077+internal_TCGTGT_middle	True	False	True	True	Seq04077	internal_TCGTGT_middle	internal	TCGTGT	Middle	Seq_anonymized_009915	1.101792179782258	1.0003233673345204	1.0042526653849415	-0.003929298050421082
Seq04769+dnafountain_TATT_5ntback	False	True	True	True	Seq04769	dnafountain_TATT_5ntback	dnafountain	TATT	3' - 5 nt	Seq_anonymized_009918	0.8353052004533656	1.0085542955965896	1.0058111558658829	0.002743139730706723
Seq08219+dnafountain_AACA_middle	False	True	True	True	Seq08219	dnafountain_AACA_middle	dnafountain	AACA	Middle	Seq_anonymized_009921	0.6413465109663978	0.9988036364292464	0.9949436579841728	0.0038599784450735752
Seq00639+internal_CGTGT_back	True	False	True	True	Seq00639	internal_CGTGT_back	internal	CGTGT	3' end	Seq_anonymized_009922	0.9683977794542852	0.9981768529092884	1.0099645720673966	-0.011787719158108279
Seq04769+dnafountain_TATAT_middle	False	True	True	True	Seq04769	dnafountain_TATAT_middle	dnafountain	TATAT	Middle	Seq_anonymized_009932	0.9219380416318572	1.0064826091155268	1.0058111558658829	0.0006714532496439052
Seq08563+internal_CGTGT_front	True	False	True	True	Seq08563	internal_CGTGT_front	internal	CGTGT	5' end	Seq_anonymized_009940	0.2832679088036405	0.9745024081197946	1.005663568995564	-0.031161160875769367
Seq02085+internal_TCGTGT_5ntback	True	False	True	True	Seq02085	internal_TCGTGT_5ntback	internal	TCGTGT	3' - 5 nt	Seq_anonymized_009943	0.8064794834266311	1.010160567771863	1.006347738926077	0.0038128288457859316
Seq01820+internal_TCGTGT_middle	True	False	True	True	Seq01820	internal_TCGTGT_middle	internal	TCGTGT	Middle	Seq_anonymized_009949	1.485168804144827	1.0009892310844988	1.00493129258004	-0.003942061495541216
Seq05046+internal_CGTG_5ntback	True	False	True	True	Seq05046	internal_CGTG_5ntback	internal	CGTG	3' - 5 nt	Seq_anonymized_009967	0.9717682628074776	1.0026521029318474	0.9991747946061172	0.003477308325730122
Seq08115+internal_CGTG_back	True	False	True	True	Seq08115	internal_CGTG_back	internal	CGTG	3' end	Seq_anonymized_009968	0.8416131826243716	1.001808746896738	1.0085130297054892	-0.0067042828087511275
Seq08115+dnafountain_GCAC_middle	False	True	True	True	Seq08115	dnafountain_GCAC_middle	dnafountain	GCAC	Middle	Seq_anonymized_009997	0.7152430165545437	1.0111077622633553	1.0085130297054892	0.0025947325578661307
Seq07376+dnafountain_TATA_back	False	True	True	True	Seq07376	dnafountain_TATA_back	dnafountain	TATA	3' end	Seq_anonymized_009998	0.9913291129449684	1.0078131635816163	1.011892419090712	-0.004079255509095603
Seq02655+dnafountain_TATAT_5ntback	False	True	True	True	Seq02655	dnafountain_TATAT_5ntback	dnafountain	TATAT	3' - 5 nt	Seq_anonymized_010000	0.8460153866545346	1.001898777896072	0.9944854162943164	0.0074133616017555415
Seq01293+dnafountain_TATA_5ntback	False	True	True	True	Seq01293	dnafountain_TATA_5ntback	dnafountain	TATA	3' - 5 nt	Seq_anonymized_010003	0.8651821406568828	0.9975760174862583	1.0021385156028175	-0.004562498116559177
Seq04077+internal_CGTG_middle	True	False	True	True	Seq04077	internal_CGTG_middle	internal	CGTG	Middle	Seq_anonymized_010012	0.9905770155673538	1.0066652222648202	1.0042526653849415	0.0024125568798787356
Seq08335+internal_CGTGTG_5ntfront	True	True	True	True	Seq08335	internal_CGTGTG_5ntfront	internal	CGTGTG	5' + 5 nt	Seq_anonymized_010017	1.9466053630123945	0.9707653670996382	0.985437141421232	-0.014671774321593722
Seq09033+internal_GTCGTG_5ntfront	True	False	True	True	Seq09033	internal_GTCGTG_5ntfront	internal	GTCGTG	5' + 5 nt	Seq_anonymized_010020	0.8024895940055902	1.0011797545786292	0.9943914246828274	0.0067883298958018035
Seq00639+internal_TCGTGT_front	True	False	True	True	Seq00639	internal_TCGTGT_front	internal	TCGTGT	5' end	Seq_anonymized_010029	0.9053051493832168	0.9742904972175196	1.0099645720673966	-0.03567407484987706
Seq07376+internal_CGTGT_5ntfront	True	False	True	True	Seq07376	internal_CGTGT_5ntfront	internal	CGTGT	5' + 5 nt	Seq_anonymized_010047	1.5341151418426364	1.0068530726680234	1.011892419090712	-0.005039346422688551
Seq00999+internal_CGTGT_back	True	False	True	True	Seq00999	internal_CGTGT_back	internal	CGTGT	3' end	Seq_anonymized_010056	1.2830081606561587	0.9932473593531376	1.005628528229774	-0.012381168876636539
Seq05033+internal_CGTGT_front	True	False	True	True	Seq05033	internal_CGTGT_front	internal	CGTGT	5' end	Seq_anonymized_010070	0.5624286291810957	0.954919059275088	1.0012378073567545	-0.04631874808166647
Seq05519+internal_GTCGTG_back	True	False	True	True	Seq05519	internal_GTCGTG_back	internal	GTCGTG	3' end	Seq_anonymized_010071	1.3089358621707743	0.9890862164982206	0.98540193925486	0.003684277243360623
Seq00582+internal_CGTGTG_5ntfront	True	False	True	True	Seq00582	internal_CGTGTG_5ntfront	internal	CGTGTG	5' + 5 nt	Seq_anonymized_010078	2.3351488276214973	0.985971438121242	1.0050546412684374	-0.01908320314719536
Seq02764+internal_CGTGT_5ntfront	True	False	True	True	Seq02764	internal_CGTGT_5ntfront	internal	CGTGT	5' + 5 nt	Seq_anonymized_010086	1.1172239697917046	0.989570542853118	1.0037400281649322	-0.014169485311814278
Seq00036+dnafountain_TATA_5ntfront	False	True	True	True	Seq00036	dnafountain_TATA_5ntfront	dnafountain	TATA	5' + 5 nt	Seq_anonymized_010089	0.8759786534221552	1.0069892198062125	1.0081461518109016	-0.0011569320046891374
Seq03273+dnafountain_TATA_back	False	True	True	True	Seq03273	dnafountain_TATA_back	dnafountain	TATA	3' end	Seq_anonymized_010091	0.807445976300473	1.005522330538238	1.0100225984475957	-0.004500267909357758
Seq05997+internal_CGTGTG_back	True	False	True	True	Seq05997	internal_CGTGTG_back	internal	CGTGTG	3' end	Seq_anonymized_010092	0.9144243563147766	1.0029392411413771	1.0017608804246532	0.0011783607167239474
Seq05033+dnafountain_AACA_middle	False	True	True	True	Seq05033	dnafountain_AACA_middle	dnafountain	AACA	Middle	Seq_anonymized_010095	1.071378431905609	1.0014763620949063	1.0012378073567545	0.00023855473815181938
Seq08335+internal_GTCGTG_5ntfront	True	True	True	True	Seq08335	internal_GTCGTG_5ntfront	internal	GTCGTG	5' + 5 nt	Seq_anonymized_010102	1.1671646704109828	0.9828692530801524	0.985437141421232	-0.0025678883410795716
Seq00639+internal_CGTG_5ntfront	True	False	True	True	Seq00639	internal_CGTG_5ntfront	internal	CGTG	5' + 5 nt	Seq_anonymized_010106	0.9304298317535494	1.0072792202796286	1.0099645720673966	-0.0026853517877680755
Seq05519+internal_CGTG_front	True	False	True	True	Seq05519	internal_CGTG_front	internal	CGTG	5' end	Seq_anonymized_010112	1.287810973155438	0.9797730931518308	0.98540193925486	-0.0056288461030291614
Seq02764+dnafountain_TATT_5ntfront	False	True	True	True	Seq02764	dnafountain_TATT_5ntfront	dnafountain	TATT	5' + 5 nt	Seq_anonymized_010116	1.15547587335948	0.9980824176526156	1.0037400281649322	-0.005657610512316613
Seq00036+internal_CGTGT_back	True	False	True	True	Seq00036	internal_CGTGT_back	internal	CGTGT	3' end	Seq_anonymized_010119	0.9597572080316746	1.000493767366459	1.0081461518109016	-0.007652384444442717
Seq08563+internal_CGTGTG_5ntback	True	False	True	True	Seq08563	internal_CGTGTG_5ntback	internal	CGTGTG	3' - 5 nt	Seq_anonymized_010138	1.0674057426209989	0.9934462129272704	1.005663568995564	-0.01221735606829355
Seq05033+internal_CGTGTG_5ntback	True	False	True	True	Seq05033	internal_CGTGTG_5ntback	internal	CGTGTG	3' - 5 nt	Seq_anonymized_010142	1.1591774218569264	0.994485868878986	1.0012378073567545	-0.006751938477768449
Seq05997+dnafountain_TATA_back	False	True	True	True	Seq05997	dnafountain_TATA_back	dnafountain	TATA	3' end	Seq_anonymized_010151	0.9173122623069532	0.9990225706471076	1.0017608804246532	-0.0027383097775455223
Seq08524+dnafountain_TATAT_front	False	True	True	True	Seq08524	dnafountain_TATAT_front	dnafountain	TATAT	5' end	Seq_anonymized_010166	1.4580090048498742	0.9928950543216816	0.9997898815115832	-0.006894827189901642
Seq03116+dnafountain_TATAT_5ntback	False	True	True	True	Seq03116	dnafountain_TATAT_5ntback	dnafountain	TATAT	3' - 5 nt	Seq_anonymized_010168	0.5825501724719259	1.008164276145667	1.0013600821321966	0.006804194013470433
Seq05046+dnafountain_TATA_back	False	True	True	True	Seq05046	dnafountain_TATA_back	dnafountain	TATA	3' end	Seq_anonymized_010175	0.9746659807808222	1.0054743642231698	0.9991747946061172	0.0062995696170525806
Seq01820+dnafountain_TATT_back	False	True	True	True	Seq01820	dnafountain_TATT_back	dnafountain	TATT	3' end	Seq_anonymized_010184	0.8926357016147733	1.0040543815645762	1.00493129258004	-0.0008769110154638327
Seq05519+dnafountain_GCAC_front	False	True	True	True	Seq05519	dnafountain_GCAC_front	dnafountain	GCAC	5' end	Seq_anonymized_010192	0.9162290926707752	0.9930004260715812	0.98540193925486	0.007598486816721262
Seq02085+dnafountain_TATT_middle	False	True	True	True	Seq02085	dnafountain_TATT_middle	dnafountain	TATT	Middle	Seq_anonymized_010196	0.8596270049877552	1.0078988510154674	1.006347738926077	0.001551112089390294
Seq02655+internal_GTCGTG_middle	True	False	True	True	Seq02655	internal_GTCGTG_middle	internal	GTCGTG	Middle	Seq_anonymized_010197	0.9700500604747472	0.9892730501146388	0.9944854162943164	-0.005212366179677574
Seq08654+internal_CGTGT_front	True	False	True	True	Seq08654	internal_CGTGT_front	internal	CGTGT	5' end	Seq_anonymized_010216	3.479940092514735	0.9712022737702056	0.9991532425529835	-0.02795096878277792
Seq01820+internal_TCGTGT_5ntback	True	False	True	True	Seq01820	internal_TCGTGT_5ntback	internal	TCGTGT	3' - 5 nt	Seq_anonymized_010219	2.659967078850776	1.0006871543710425	1.00493129258004	-0.004244138208997494
Seq01955+dnafountain_TATA_5ntback	False	True	True	True	Seq01955	dnafountain_TATA_5ntback	dnafountain	TATA	3' - 5 nt	Seq_anonymized_010221	0.6414740127620011	1.0061280297629005	1.0089598773481678	-0.002831847585267333
Seq06035+dnafountain_TATAT_front	False	True	True	True	Seq06035	dnafountain_TATAT_front	dnafountain	TATAT	5' end	Seq_anonymized_010223	0.971698422748426	0.9992493695374376	1.0078298516769064	-0.008580482139468826
Seq03559+internal_CGTGT_5ntfront	True	False	True	True	Seq03559	internal_CGTGT_5ntfront	internal	CGTGT	5' + 5 nt	Seq_anonymized_010237	1.1679525960017096	0.9975860017916146	1.0005756070494982	-0.0029896052578836096
Seq06105+dnafountain_GCAC_front	False	True	True	True	Seq06105	dnafountain_GCAC_front	dnafountain	GCAC	5' end	Seq_anonymized_010238	0.9028544536757016	1.0057179313065283	1.003873832528801	0.0018440987777272877
Seq08654+internal_GTCGTG_middle	True	False	True	True	Seq08654	internal_GTCGTG_middle	internal	GTCGTG	Middle	Seq_anonymized_010243	1.3709353216901654	0.9946658650017132	0.9991532425529835	-0.004487377551270377
Seq02085+dnafountain_TATA_5ntfront	False	True	True	True	Seq02085	dnafountain_TATA_5ntfront	dnafountain	TATA	5' + 5 nt	Seq_anonymized_010247	0.8608239182574523	1.0035574880554945	1.006347738926077	-0.0027902508705826
Seq08219+dnafountain_AACA_back	False	True	True	True	Seq08219	dnafountain_AACA_back	dnafountain	AACA	3' end	Seq_anonymized_010255	0.4704370025320774	1.010743012566863	0.9949436579841728	0.015799354582690217
Seq01053+internal_CGTGT_5ntback	True	False	True	True	Seq01053	internal_CGTGT_5ntback	internal	CGTGT	3' - 5 nt	Seq_anonymized_010256	0.9316560943139968	1.0025456852745442	1.0043482562803097	-0.0018025710057654187
Seq01156+internal_GTCGTG_5ntback	True	False	True	True	Seq01156	internal_GTCGTG_5ntback	internal	GTCGTG	3' - 5 nt	Seq_anonymized_010271	1.5391269729043904	0.9894880351392704	1.0020546714876075	-0.012566636348337101
Seq03273+internal_GTCGTG_5ntback	True	False	True	True	Seq03273	internal_GTCGTG_5ntback	internal	GTCGTG	3' - 5 nt	Seq_anonymized_010280	1.0203738092233168	0.9997243461441012	1.0100225984475957	-0.01029825230349446
Seq00582+dnafountain_AACA_5ntback	False	True	True	True	Seq00582	dnafountain_AACA_5ntback	dnafountain	AACA	3' - 5 nt	Seq_anonymized_010283	0.8482876638795024	1.0028265464214134	1.0050546412684374	-0.0022280948470239093
Seq06105+dnafountain_AACA_front	False	True	True	True	Seq06105	dnafountain_AACA_front	dnafountain	AACA	5' end	Seq_anonymized_010284	1.0003955273917755	1.0048411608375285	1.003873832528801	0.0009673283087274775
Seq04297+dnafountain_TATAT_middle	False	True	True	True	Seq04297	dnafountain_TATAT_middle	dnafountain	TATAT	Middle	Seq_anonymized_010293	0.7783377201626182	1.0038863379971223	0.9990393691620172	0.004846968835105159
Seq05519+internal_CGTGT_5ntfront	True	False	True	True	Seq05519	internal_CGTGT_5ntfront	internal	CGTGT	5' + 5 nt	Seq_anonymized_010303	1.105195643326845	0.9916652581577476	0.98540193925486	0.006263318902887671
Seq08524+dnafountain_GCAC_middle	True	True	True	True	Seq08524	dnafountain_GCAC_middle	dnafountain	GCAC	Middle	Seq_anonymized_010309	0.7778781909741802	1.0038648004690145	0.9997898815115832	0.004074918957431284
Seq05046+dnafountain_GCAC_back	False	True	True	True	Seq05046	dnafountain_GCAC_back	dnafountain	GCAC	3' end	Seq_anonymized_010329	0.6389296726019354	1.0091139496289034	0.9991747946061172	0.009939155022786195
Seq01053+dnafountain_TATA_5ntback	False	True	True	True	Seq01053	dnafountain_TATA_5ntback	dnafountain	TATA	3' - 5 nt	Seq_anonymized_010336	1.1057421664446072	1.0021874710995606	1.0043482562803097	-0.0021607851807490253
Seq09668+internal_CGTGTG_5ntfront	True	False	True	True	Seq09668	internal_CGTGTG_5ntfront	internal	CGTGTG	5' + 5 nt	Seq_anonymized_010355	0.9747402532098438	0.9851724645934742	0.99719109594366	-0.012018631350185771
Seq05997+internal_CGTG_front	True	False	True	True	Seq05997	internal_CGTG_front	internal	CGTG	5' end	Seq_anonymized_010356	1.3505229019152811	0.9908118967963204	1.0017608804246532	-0.010948983628332742
Seq08061+internal_CGTG_front	True	False	True	True	Seq08061	internal_CGTG_front	internal	CGTG	5' end	Seq_anonymized_010358	0.751692023843403	1.0016414054873497	1.00633414093439	-0.004692735447040297
Seq02655+dnafountain_TATT_middle	False	True	True	True	Seq02655	dnafountain_TATT_middle	dnafountain	TATT	Middle	Seq_anonymized_010359	0.5922037168114318	1.007207477230731	0.9944854162943164	0.012722060936414481
Seq05656+dnafountain_AACA_front	False	True	True	True	Seq05656	dnafountain_AACA_front	dnafountain	AACA	5' end	Seq_anonymized_010375	1.0894696454388977	0.998720102826474	1.002992488310071	-0.004272385483596874
Seq00582+internal_TCGTGT_5ntfront	True	False	True	True	Seq00582	internal_TCGTGT_5ntfront	internal	TCGTGT	5' + 5 nt	Seq_anonymized_010381	1.0816139684208224	0.9937512809568366	1.0050546412684374	-0.01130336031160073
Seq01053+dnafountain_TATA_back	False	True	True	True	Seq01053	dnafountain_TATA_back	dnafountain	TATA	3' end	Seq_anonymized_010384	0.7617116797770218	1.007658273682487	1.0043482562803097	0.003310017402177401
Seq01955+internal_GTCGTG_front	True	False	True	True	Seq01955	internal_GTCGTG_front	internal	GTCGTG	5' end	Seq_anonymized_010386	2.177638676319418	0.9671075586235756	1.0089598773481678	-0.041852318724592275
Seq03559+dnafountain_TATA_5ntback	False	True	True	True	Seq03559	dnafountain_TATA_5ntback	dnafountain	TATA	3' - 5 nt	Seq_anonymized_010393	1.098569063306383	1.000433246176956	1.0005756070494982	-0.00014236087254215768
Seq02110+internal_GTCGTG_back	True	False	True	True	Seq02110	internal_GTCGTG_back	internal	GTCGTG	3' end	Seq_anonymized_010396	1.51189562162585	0.9906926029344696	1.0057391498599946	-0.015046546925524984
Seq01053+internal_TCGTGT_middle	True	False	True	True	Seq01053	internal_TCGTGT_middle	internal	TCGTGT	Middle	Seq_anonymized_010401	0.8538173977997036	1.0016698729842124	1.0043482562803097	-0.0026783832960972642
Seq01164+dnafountain_TATT_front	False	True	True	True	Seq01164	dnafountain_TATT_front	dnafountain	TATT	5' end	Seq_anonymized_010406	0.7455048916690642	1.0021288514668816	0.99669809483407	0.005430756632811562
Seq06105+dnafountain_AACA_5ntfront	False	True	True	True	Seq06105	dnafountain_AACA_5ntfront	dnafountain	AACA	5' + 5 nt	Seq_anonymized_010412	0.6580109603103231	1.0056387734150924	1.003873832528801	0.0017649408862914218
Seq02655+internal_TCGTGT_back	True	False	True	True	Seq02655	internal_TCGTGT_back	internal	TCGTGT	3' end	Seq_anonymized_010415	0.8692339835681998	0.9945144492210606	0.9944854162943164	2.90329267441658e-05
Seq05997+internal_CGTG_5ntback	True	False	True	True	Seq05997	internal_CGTG_5ntback	internal	CGTG	3' - 5 nt	Seq_anonymized_010432	0.6619473844972353	1.0092634925409445	1.0017608804246532	0.0075026121162913295
Seq05656+internal_GTCGTG_5ntback	True	False	True	True	Seq05656	internal_GTCGTG_5ntback	internal	GTCGTG	3' - 5 nt	Seq_anonymized_010454	0.7776722884177061	1.0109836301352817	1.002992488310071	0.007991141825210768
Seq00582+dnafountain_TATAT_5ntfront	False	True	True	True	Seq00582	dnafountain_TATAT_5ntfront	dnafountain	TATAT	5' + 5 nt	Seq_anonymized_010457	0.542943955783768	1.0070436635040214	1.0050546412684374	0.0019890222355840592
Seq03559+internal_CGTG_back	True	False	True	True	Seq03559	internal_CGTG_back	internal	CGTG	3' end	Seq_anonymized_010458	0.8084835685056988	1.0054399604443165	1.0005756070494982	0.004864353394818277
Seq03273+internal_CGTGTG_front	True	False	True	True	Seq03273	internal_CGTGTG_front	internal	CGTGTG	5' end	Seq_anonymized_010459	0.560329304350916	0.9812131250636518	1.0100225984475957	-0.028809473383943907
Seq04769+dnafountain_TATT_back	False	True	True	True	Seq04769	dnafountain_TATT_back	dnafountain	TATT	3' end	Seq_anonymized_010469	0.9010906346611616	1.0058104391000997	1.0058111558658829	-7.167657831708141e-07
Seq00582+internal_CGTG_middle	True	False	True	True	Seq00582	internal_CGTG_middle	internal	CGTG	Middle	Seq_anonymized_010479	0.9318485399006992	1.001600976033999	1.0050546412684374	-0.0034536652344383523
Seq07376+internal_GTCGTG_5ntfront	True	False	True	True	Seq07376	internal_GTCGTG_5ntfront	internal	GTCGTG	5' + 5 nt	Seq_anonymized_010511	0.9801560806091484	1.0005344824938007	1.011892419090712	-0.0113579365969112
Seq01156+dnafountain_TATT_middle	False	True	True	True	Seq01156	dnafountain_TATT_middle	dnafountain	TATT	Middle	Seq_anonymized_010515	0.8986350355415629	0.998291556531972	1.0020546714876075	-0.003763114955635527
Seq05656+internal_CGTGT_back	True	False	True	True	Seq05656	internal_CGTGT_back	internal	CGTGT	3' end	Seq_anonymized_010518	0.9715295749351752	1.002831533227878	1.002992488310071	-0.00016095508219282628
Seq08563+internal_GTCGTG_back	True	False	True	True	Seq08563	internal_GTCGTG_back	internal	GTCGTG	3' end	Seq_anonymized_010522	1.280775832108875	0.9912593866034136	1.005663568995564	-0.014404182392150355
Seq05033+internal_CGTG_back	True	False	True	True	Seq05033	internal_CGTG_back	internal	CGTG	3' end	Seq_anonymized_010528	1.1537595051973768	0.9897759120833424	1.0012378073567545	-0.011461895273412126
Seq04769+internal_GTCGTG_5ntfront	True	False	True	True	Seq04769	internal_GTCGTG_5ntfront	internal	GTCGTG	5' + 5 nt	Seq_anonymized_010530	1.2750478865246804	0.989067892842873	1.0058111558658829	-0.01674326302300988
Seq06035+dnafountain_TATT_5ntfront	False	True	True	True	Seq06035	dnafountain_TATT_5ntfront	dnafountain	TATT	5' + 5 nt	Seq_anonymized_010534	0.752491132353228	1.0077095735371402	1.0078298516769064	-0.00012027813976622781
Seq05656+dnafountain_TATT_back	False	True	True	True	Seq05656	dnafountain_TATT_back	dnafountain	TATT	3' end	Seq_anonymized_010555	0.6429903720824598	1.0087258660879406	1.002992488310071	0.0057333777778696415
Seq09033+dnafountain_GCAC_back	False	True	True	True	Seq09033	dnafountain_GCAC_back	dnafountain	GCAC	3' end	Seq_anonymized_010560	0.9785098632627324	1.0015304554138704	0.9943914246828274	0.00713903073104305
Seq00221+dnafountain_GCAC_5ntback	False	True	True	True	Seq00221	dnafountain_GCAC_5ntback	dnafountain	GCAC	3' - 5 nt	Seq_anonymized_010562	0.6996821043414934	1.0079120466822766	1.0048911645036218	0.0030208821786548157
Seq08061+internal_CGTGTG_back	True	False	True	True	Seq08061	internal_CGTGTG_back	internal	CGTGTG	3' end	Seq_anonymized_010563	0.9340381803244476	0.9970557959705836	1.00633414093439	-0.009278344963806417
Seq01164+dnafountain_TATAT_5ntfront	False	True	True	True	Seq01164	dnafountain_TATAT_5ntfront	dnafountain	TATAT	5' + 5 nt	Seq_anonymized_010566	1.0764939344383018	0.9994331220742588	0.99669809483407	0.0027350272401888143
Seq00639+dnafountain_GCAC_5ntfront	False	True	True	True	Seq00639	dnafountain_GCAC_5ntfront	dnafountain	GCAC	5' + 5 nt	Seq_anonymized_010576	0.9671702273533972	1.009302751656544	1.0099645720673966	-0.0006618204108526093
Seq00582+internal_TCGTGT_front	True	False	True	True	Seq00582	internal_TCGTGT_front	internal	TCGTGT	5' end	Seq_anonymized_010579	1.7125910189145923	0.9637244860252148	1.0050546412684374	-0.04133015524322259
Seq05656+internal_CGTGTG_front	True	False	True	True	Seq05656	internal_CGTGTG_front	internal	CGTGTG	5' end	Seq_anonymized_010581	0.8906302738205198	0.9790469120609312	1.002992488310071	-0.023945576249139733
Seq08115+dnafountain_AACA_middle	False	True	True	True	Seq08115	dnafountain_AACA_middle	dnafountain	AACA	Middle	Seq_anonymized_010584	0.958112161516496	1.0077140745157918	1.0085130297054892	-0.0007989551896974145
Seq06105+internal_CGTGTG_5ntfront	True	False	True	True	Seq06105	internal_CGTGTG_5ntfront	internal	CGTGTG	5' + 5 nt	Seq_anonymized_010593	1.3414923858699912	0.9966821686376792	1.003873832528801	-0.007191663891121802
Seq01820+internal_CGTGTG_front	True	False	True	True	Seq01820	internal_CGTGTG_front	internal	CGTGTG	5' end	Seq_anonymized_010596	1.2333884623040006	0.9661686399496712	1.00493129258004	-0.03876265263036882
Seq02764+internal_TCGTGT_back	True	False	True	True	Seq02764	internal_TCGTGT_back	internal	TCGTGT	3' end	Seq_anonymized_010604	1.1221089062807732	0.9957638293496188	1.0037400281649322	-0.007976198815313418
Seq02764+dnafountain_TATA_middle	False	True	True	True	Seq02764	dnafountain_TATA_middle	dnafountain	TATA	Middle	Seq_anonymized_010623	1.1098236068184906	0.99990087869709	1.0037400281649322	-0.003839149467842251
Seq00639+dnafountain_TATA_front	False	True	True	True	Seq00639	dnafountain_TATA_front	dnafountain	TATA	5' end	Seq_anonymized_010626	0.7791550629424001	1.0068153996194484	1.0099645720673966	-0.003149172447948212
Seq02085+internal_CGTGTG_middle	True	False	True	True	Seq02085	internal_CGTGTG_middle	internal	CGTGTG	Middle	Seq_anonymized_010628	1.476629251662153	0.9864096059978869	1.006347738926077	-0.019938132928190244
Seq08061+dnafountain_TATA_back	False	True	True	True	Seq08061	dnafountain_TATA_back	dnafountain	TATA	3' end	Seq_anonymized_010655	0.6550959898174777	1.0048959902017824	1.00633414093439	-0.001438150732607557
Seq08115+dnafountain_TATT_5ntfront	False	True	True	True	Seq08115	dnafountain_TATT_5ntfront	dnafountain	TATT	5' + 5 nt	Seq_anonymized_010671	0.6938531100911712	1.0093023251859348	1.0085130297054892	0.0007892954804455954
Seq01156+dnafountain_TATA_middle	False	True	True	True	Seq01156	dnafountain_TATA_middle	dnafountain	TATA	Middle	Seq_anonymized_010691	0.6626783777028871	1.004174018514632	1.0020546714876075	0.002119347027024432
Seq05997+internal_TCGTGT_middle	True	False	True	True	Seq05997	internal_TCGTGT_middle	internal	TCGTGT	Middle	Seq_anonymized_010697	0.7861140338910108	1.0022935977396965	1.0017608804246532	0.0005327173150433406
Seq03559+dnafountain_TATA_back	False	True	True	True	Seq03559	dnafountain_TATA_back	dnafountain	TATA	3' end	Seq_anonymized_010702	1.0799431947553209	0.9992393959173388	1.0005756070494982	-0.001336211132159426
Seq07376+dnafountain_GCAC_5ntfront	False	True	True	True	Seq07376	dnafountain_GCAC_5ntfront	dnafountain	GCAC	5' + 5 nt	Seq_anonymized_010703	0.743456776387696	1.007210403917509	1.011892419090712	-0.004682015173202991
Seq04297+internal_TCGTGT_middle	True	False	True	True	Seq04297	internal_TCGTGT_middle	internal	TCGTGT	Middle	Seq_anonymized_010712	0.8729467875081047	0.999409745784153	0.9990393691620172	0.0003703766221357929
Seq02764+dnafountain_AACA_5ntfront	False	True	True	True	Seq02764	dnafountain_AACA_5ntfront	dnafountain	AACA	5' + 5 nt	Seq_anonymized_010728	1.039910633140609	1.0052428476916464	1.0037400281649322	0.0015028195267141609
Seq05033+dnafountain_TATAT_5ntfront	False	True	True	True	Seq05033	dnafountain_TATAT_5ntfront	dnafountain	TATAT	5' + 5 nt	Seq_anonymized_010731	1.288772236460589	0.9973283636226746	1.0012378073567545	-0.003909443734079865
Seq08654+dnafountain_TATAT_front	False	True	True	True	Seq08654	dnafountain_TATAT_front	dnafountain	TATAT	5' end	Seq_anonymized_010736	2.40726534478414	0.9973463989597235	0.9991532425529835	-0.001806843593259999
Seq05033+dnafountain_TATAT_back	False	True	True	True	Seq05033	dnafountain_TATAT_back	dnafountain	TATAT	3' end	Seq_anonymized_010739	1.0960952789082874	0.9988598690359648	1.0012378073567545	-0.0023779383207896965
Seq09033+dnafountain_TATT_middle	False	True	True	True	Seq09033	dnafountain_TATT_middle	dnafountain	TATT	Middle	Seq_anonymized_010749	1.0179886525677475	1.0028636078040485	0.9943914246828274	0.00847218312122111
Seq01293+internal_CGTG_5ntback	True	False	True	True	Seq01293	internal_CGTG_5ntback	internal	CGTG	3' - 5 nt	Seq_anonymized_010772	0.954970638151928	0.9989209723433348	1.0021385156028175	-0.003217543259482758
Seq04297+internal_CGTGTG_5ntfront	True	False	True	True	Seq04297	internal_CGTGTG_5ntfront	internal	CGTGTG	5' + 5 nt	Seq_anonymized_010784	0.6817153958078221	0.9944639992781896	0.9990393691620172	-0.0045753698838275625
Seq08335+dnafountain_TATA_middle	False	True	True	True	Seq08335	dnafountain_TATA_middle	dnafountain	TATA	Middle	Seq_anonymized_010789	1.121337396744894	0.9898047679180484	0.985437141421232	0.004367626496816435
Seq00639+dnafountain_TATA_5ntback	False	True	True	True	Seq00639	dnafountain_TATA_5ntback	dnafountain	TATA	3' - 5 nt	Seq_anonymized_010794	0.7891336297794026	1.00755614105227	1.0099645720673966	-0.0024084310151266664
Seq02764+dnafountain_GCAC_middle	False	True	True	True	Seq02764	dnafountain_GCAC_middle	dnafountain	GCAC	Middle	Seq_anonymized_010795	1.032526559554147	1.0013745050346727	1.0037400281649322	-0.002365523130259506
Seq01293+internal_GTCGTG_front	True	False	True	True	Seq01293	internal_GTCGTG_front	internal	GTCGTG	5' end	Seq_anonymized_010801	0.5198006746353382	0.9745348535553836	1.0021385156028175	-0.02760366204743392
Seq00221+dnafountain_TATAT_middle	False	True	True	True	Seq00221	dnafountain_TATAT_middle	dnafountain	TATAT	Middle	Seq_anonymized_010807	0.7941114664723472	1.0029152199025413	1.0048911645036218	-0.001975944601080526
Seq08061+internal_CGTG_middle	True	True	True	True	Seq08061	internal_CGTG_middle	internal	CGTG	Middle	Seq_anonymized_010810	0.638760856208063	1.0029195254451793	1.00633414093439	-0.003414615489210737
Seq01955+dnafountain_AACA_middle	False	True	True	True	Seq01955	dnafountain_AACA_middle	dnafountain	AACA	Middle	Seq_anonymized_010813	0.969174905728046	1.0042958235190067	1.0089598773481678	-0.00466405382916113
Seq05033+internal_CGTGT_5ntback	True	False	True	True	Seq05033	internal_CGTGT_5ntback	internal	CGTGT	3' - 5 nt	Seq_anonymized_010816	1.1688176970228066	0.9737919992865742	1.0012378073567545	-0.027445808070180266
Seq03116+internal_CGTGT_back	True	False	True	True	Seq03116	internal_CGTGT_back	internal	CGTGT	3' end	Seq_anonymized_010829	1.2255496085772737	0.9557275128848496	1.0013600821321966	-0.04563256924734704
Seq08061+internal_GTCGTG_5ntfront	True	False	True	True	Seq08061	internal_GTCGTG_5ntfront	internal	GTCGTG	5' + 5 nt	Seq_anonymized_010837	1.007564968125398	0.9980169526840938	1.00633414093439	-0.008317188250296148
Seq01053+dnafountain_TATAT_middle	False	True	True	True	Seq01053	dnafountain_TATAT_middle	dnafountain	TATAT	Middle	Seq_anonymized_010840	0.948928589945409	1.000992486917941	1.0043482562803097	-0.003355769362368699
Seq07376+dnafountain_TATAT_middle	False	True	True	True	Seq07376	dnafountain_TATAT_middle	dnafountain	TATAT	Middle	Seq_anonymized_010843	0.8153324626346719	1.0077747135610202	1.011892419090712	-0.0041177055296917064
Seq01820+internal_TCGTGT_back	True	False	True	True	Seq01820	internal_TCGTGT_back	internal	TCGTGT	3' end	Seq_anonymized_010858	1.1467454171535196	1.0001294127983995	1.00493129258004	-0.0048018797816404835
Seq05019+internal_GTCGTG_front	True	False	True	True	Seq05019	internal_GTCGTG_front	internal	GTCGTG	5' end	Seq_anonymized_010865	1.2820108953756708	0.9810796983978204	1.0019981530807929	-0.020918454682972487
Seq02110+dnafountain_TATA_back	False	True	True	True	Seq02110	dnafountain_TATA_back	dnafountain	TATA	3' end	Seq_anonymized_010866	1.2623161072382882	0.999102997242334	1.0057391498599946	-0.006636152617660596
Seq02655+internal_CGTGTG_middle	True	False	True	True	Seq02655	internal_CGTGTG_middle	internal	CGTGTG	Middle	Seq_anonymized_010867	1.3442572198124776	0.993897480092439	0.9944854162943164	-0.0005879362018774703
Seq03273+dnafountain_TATAT_front	False	True	True	True	Seq03273	dnafountain_TATAT_front	dnafountain	TATAT	5' end	Seq_anonymized_010871	1.5279847083017568	1.0015503312066356	1.0100225984475957	-0.008472267240960063
Seq02764+dnafountain_TATT_5ntback	False	True	True	True	Seq02764	dnafountain_TATT_5ntback	dnafountain	TATT	3' - 5 nt	Seq_anonymized_010879	1.013445345528856	1.0043821451394717	1.0037400281649322	0.0006421169745394195
Seq05019+dnafountain_TATT_front	False	True	True	True	Seq05019	dnafountain_TATT_front	dnafountain	TATT	5' end	Seq_anonymized_010884	0.772286641513502	1.0025762536002434	1.0019981530807929	0.0005781005194505084
Seq02110+internal_CGTGTG_5ntfront	True	False	True	True	Seq02110	internal_CGTGTG_5ntfront	internal	CGTGTG	5' + 5 nt	Seq_anonymized_010899	1.543229925432403	0.992059038992884	1.0057391498599946	-0.013680110867110629
Seq03273+internal_GTCGTG_5ntfront	True	False	True	True	Seq03273	internal_GTCGTG_5ntfront	internal	GTCGTG	5' + 5 nt	Seq_anonymized_010915	1.0694020748619897	0.9822407180560284	1.0100225984475957	-0.02778188039156726
Seq04769+dnafountain_GCAC_5ntfront	False	True	True	True	Seq04769	dnafountain_GCAC_5ntfront	dnafountain	GCAC	5' + 5 nt	Seq_anonymized_010918	1.1117189347587275	1.0033637299095717	1.0058111558658829	-0.0024474259563112
Seq00639+dnafountain_TATT_5ntfront	False	True	True	True	Seq00639	dnafountain_TATT_5ntfront	dnafountain	TATT	5' + 5 nt	Seq_anonymized_010927	0.9801229400516585	1.0019792423831322	1.0099645720673966	-0.007985329684264464
Seq04769+internal_CGTGTG_front	True	False	True	True	Seq04769	internal_CGTGTG_front	internal	CGTGTG	5' end	Seq_anonymized_010928	1.252699415354941	0.9750655303473296	1.0058111558658829	-0.03074562551855331
Seq08524+dnafountain_TATAT_5ntfront	False	True	True	True	Seq08524	dnafountain_TATAT_5ntfront	dnafountain	TATAT	5' + 5 nt	Seq_anonymized_010933	0.6312271287671894	1.0084007395802084	0.9997898815115832	0.00861085806862516
Seq08219+internal_CGTGTG_5ntfront	True	False	True	True	Seq08219	internal_CGTGTG_5ntfront	internal	CGTGTG	5' + 5 nt	Seq_anonymized_010935	1.721621577460408	0.967467627489526	0.9949436579841728	-0.027476030494646864
Seq03273+dnafountain_GCAC_front	False	True	True	True	Seq03273	dnafountain_GCAC_front	dnafountain	GCAC	5' end	Seq_anonymized_010936	1.0031921700612172	1.001906109073149	1.0100225984475957	-0.008116489374446756
Seq02110+dnafountain_TATT_back	False	True	True	True	Seq02110	dnafountain_TATT_back	dnafountain	TATT	3' end	Seq_anonymized_010939	1.310287718757074	0.996991308608382	1.0057391498599946	-0.008747841251612543
Seq02085+dnafountain_TATT_5ntback	False	True	True	True	Seq02085	dnafountain_TATT_5ntback	dnafountain	TATT	3' - 5 nt	Seq_anonymized_010944	0.9425792130455084	1.0065888597226456	1.006347738926077	0.00024112079656846142
Seq07376+dnafountain_GCAC_middle	False	True	True	True	Seq07376	dnafountain_GCAC_middle	dnafountain	GCAC	Middle	Seq_anonymized_010956	0.9855721864167576	1.0084097765859985	1.011892419090712	-0.003482642504713418
Seq04077+internal_TCGTGT_back	True	False	True	True	Seq04077	internal_TCGTGT_back	internal	TCGTGT	3' end	Seq_anonymized_010960	0.9627604256852172	0.9961683631107284	1.0042526653849415	-0.008084302274213084
Seq01053+dnafountain_TATA_front	False	True	True	True	Seq01053	dnafountain_TATA_front	dnafountain	TATA	5' end	Seq_anonymized_010961	0.0807862869204494	0.99973042248413	1.0043482562803097	-0.004617833796179638
Seq05033+dnafountain_TATT_back	False	True	True	True	Seq05033	dnafountain_TATT_back	dnafountain	TATT	3' end	Seq_anonymized_010962	1.219210007142545	1.0004201162920434	1.0012378073567545	-0.0008176910647110791
Seq02764+internal_CGTGTG_5ntback	True	False	True	True	Seq02764	internal_CGTGTG_5ntback	internal	CGTGTG	3' - 5 nt	Seq_anonymized_010967	1.591881145341168	0.9868856827082872	1.0037400281649322	-0.016854345456644992
Seq00036+dnafountain_GCAC_back	False	True	True	True	Seq00036	dnafountain_GCAC_back	dnafountain	GCAC	3' end	Seq_anonymized_010969	1.0623740542766744	1.0036716649835795	1.0081461518109016	-0.0044744868273220995
Seq07376+dnafountain_TATT_middle	False	True	True	True	Seq07376	dnafountain_TATT_middle	dnafountain	TATT	Middle	Seq_anonymized_010970	0.8633899980840392	1.008216835071842	1.011892419090712	-0.003675584018870026
Seq01820+internal_TCGTGT_5ntfront	True	False	True	True	Seq01820	internal_TCGTGT_5ntfront	internal	TCGTGT	5' + 5 nt	Seq_anonymized_010980	1.2530850496103956	0.9561493439922548	1.00493129258004	-0.04878194858778517
Seq02910+dnafountain_AACA_front	False	True	True	True	Seq02910	dnafountain_AACA_front	dnafountain	AACA	5' end	Seq_anonymized_010991	1.1662101689144715	1.0042800150849824	1.0074241123802192	-0.003144097295236792
Seq04297+internal_TCGTGT_5ntback	True	False	True	True	Seq04297	internal_TCGTGT_5ntback	internal	TCGTGT	3' - 5 nt	Seq_anonymized_011003	1.4743447261013685	1.0045941061285704	0.9990393691620172	0.005554736966553175
Seq02085+internal_CGTGT_front	True	False	True	True	Seq02085	internal_CGTGT_front	internal	CGTGT	5' end	Seq_anonymized_011016	3.745760311215555	0.9712368386054429	1.006347738926077	-0.03511090032063424
Seq02085+internal_GTCGTG_middle	True	False	True	True	Seq02085	internal_GTCGTG_middle	internal	GTCGTG	Middle	Seq_anonymized_011021	0.960400530105207	1.006874186928647	1.006347738926077	0.0005264480025699569
Seq09033+dnafountain_TATA_middle	False	True	True	True	Seq09033	dnafountain_TATA_middle	dnafountain	TATA	Middle	Seq_anonymized_011024	0.9750984420775628	1.001139044731928	0.9943914246828274	0.006747620049100567
Seq08335+internal_CGTG_back	True	False	True	True	Seq08335	internal_CGTG_back	internal	CGTG	3' end	Seq_anonymized_011028	1.053457434028549	0.9894657696824504	0.985437141421232	0.004028628261218414
Seq08524+internal_CGTGTG_5ntback	True	False	True	True	Seq08524	internal_CGTGTG_5ntback	internal	CGTGTG	3' - 5 nt	Seq_anonymized_011030	1.256751909163474	0.9360702316004564	0.9997898815115832	-0.06371964991112677
Seq09668+dnafountain_AACA_5ntback	False	True	True	True	Seq09668	dnafountain_AACA_5ntback	dnafountain	AACA	3' - 5 nt	Seq_anonymized_011043	0.8864663040381069	0.998554491938558	0.99719109594366	0.0013633959948980978
Seq00639+dnafountain_GCAC_back	False	True	True	True	Seq00639	dnafountain_GCAC_back	dnafountain	GCAC	3' end	Seq_anonymized_011044	1.1381828081411247	1.00370768853934	1.0099645720673966	-0.006256883528056756
Seq01164+dnafountain_TATAT_middle	False	True	True	True	Seq01164	dnafountain_TATAT_middle	dnafountain	TATAT	Middle	Seq_anonymized_011051	0.8020655326442426	1.0075933300212918	0.99669809483407	0.010895235187221797
Seq02085+dnafountain_GCAC_middle	False	True	True	True	Seq02085	dnafountain_GCAC_middle	dnafountain	GCAC	Middle	Seq_anonymized_011076	0.7184630931711872	1.0061040908688592	1.006347738926077	-0.0002436480572178823
Seq05656+internal_CGTGTG_middle	True	False	True	True	Seq05656	internal_CGTGTG_middle	internal	CGTGTG	Middle	Seq_anonymized_011082	0.9911285737063448	1.0012400991185824	1.002992488310071	-0.001752389191488568
Seq01164+internal_CGTG_back	True	False	True	True	Seq01164	internal_CGTG_back	internal	CGTG	3' end	Seq_anonymized_011084	0.7659812708499928	1.0049659668283537	0.99669809483407	0.008267871994283693
Seq01955+dnafountain_AACA_5ntback	False	True	True	True	Seq01955	dnafountain_AACA_5ntback	dnafountain	AACA	3' - 5 nt	Seq_anonymized_011095	0.8100709217390554	1.0033131557572694	1.0089598773481678	-0.005646721590898407
Seq08061+internal_CGTGTG_5ntfront	True	False	True	True	Seq08061	internal_CGTGTG_5ntfront	internal	CGTGTG	5' + 5 nt	Seq_anonymized_011103	0.7158527421176221	0.957157525261431	1.00633414093439	-0.049176615672958945
Seq05519+internal_CGTGT_middle	True	False	True	True	Seq05519	internal_CGTGT_middle	internal	CGTGT	Middle	Seq_anonymized_011105	1.4594162358930065	0.984286307674561	0.98540193925486	-0.0011156315802989258
Seq04077+internal_CGTGTG_back	True	False	True	True	Seq04077	internal_CGTGTG_back	internal	CGTGTG	3' end	Seq_anonymized_011107	0.9845083202289164	0.9905609695708876	1.0042526653849415	-0.013691695814053939
Seq08219+dnafountain_TATA_5ntback	False	True	True	True	Seq08219	dnafountain_TATA_5ntback	dnafountain	TATA	3' - 5 nt	Seq_anonymized_011108	0.7902404035280965	1.003696718747949	0.9949436579841728	0.008753060763776244
Seq06035+dnafountain_TATA_middle	False	True	True	True	Seq06035	dnafountain_TATA_middle	dnafountain	TATA	Middle	Seq_anonymized_011110	0.8549793666848535	1.0053819852590913	1.0078298516769064	-0.0024478664178151366
Seq08524+internal_CGTGTG_back	True	False	True	True	Seq08524	internal_CGTGTG_back	internal	CGTGTG	3' end	Seq_anonymized_011111	1.3834200360428366	0.9887170591650244	0.9997898815115832	-0.01107282234655882
Seq05656+dnafountain_TATT_middle	False	True	True	True	Seq05656	dnafountain_TATT_middle	dnafountain	TATT	Middle	Seq_anonymized_011122	0.787049238753131	1.0016961364567294	1.002992488310071	-0.0012963518533415375
Seq05997+dnafountain_TATAT_back	False	True	True	True	Seq05997	dnafountain_TATAT_back	dnafountain	TATAT	3' end	Seq_anonymized_011128	0.838719100305372	1.0015212122179402	1.0017608804246532	-0.00023966820671295075
Seq05519+internal_CGTGTG_5ntback	True	False	True	True	Seq05519	internal_CGTGTG_5ntback	internal	CGTGTG	3' - 5 nt	Seq_anonymized_011133	1.1476612276142932	0.9795482178253008	0.98540193925486	-0.0058537214295592
Seq09033+internal_TCGTGT_5ntback	True	False	True	True	Seq09033	internal_TCGTGT_5ntback	internal	TCGTGT	3' - 5 nt	Seq_anonymized_011140	1.0735167471808562	0.9968609472487456	0.9943914246828274	0.0024695225659182585
Seq03116+internal_GTCGTG_5ntfront	True	False	True	True	Seq03116	internal_GTCGTG_5ntfront	internal	GTCGTG	5' + 5 nt	Seq_anonymized_011143	1.5413659882113386	0.9798046776010164	1.0013600821321966	-0.02155540453118021
Seq02910+internal_CGTG_5ntback	True	False	True	True	Seq02910	internal_CGTG_5ntback	internal	CGTG	3' - 5 nt	Seq_anonymized_011146	1.208771338135458	1.0002339151219903	1.0074241123802192	-0.007190197258228892
Seq06035+dnafountain_TATAT_back	False	True	True	True	Seq06035	dnafountain_TATAT_back	dnafountain	TATAT	3' end	Seq_anonymized_011153	0.7719476402210439	1.0040289827196127	1.0078298516769064	-0.0038008689572937016
Seq01164+internal_CGTGT_back	True	False	True	True	Seq01164	internal_CGTGT_back	internal	CGTGT	3' end	Seq_anonymized_011159	1.1729125566183105	0.9913039617545558	0.99669809483407	-0.005394133079514196
Seq05519+internal_CGTGTG_middle	True	False	True	True	Seq05519	internal_CGTGTG_middle	internal	CGTGTG	Middle	Seq_anonymized_011161	1.3526982745261922	0.990029533890492	0.98540193925486	0.004627594635632004
Seq08219+internal_CGTG_front	True	False	True	True	Seq08219	internal_CGTG_front	internal	CGTG	5' end	Seq_anonymized_011171	1.1687410336187465	0.9903004924476126	0.9949436579841728	-0.00464316553656019
Seq03116+internal_CGTG_front	True	False	True	True	Seq03116	internal_CGTG_front	internal	CGTG	5' end	Seq_anonymized_011173	1.3924255852770384	0.9748967407825436	1.0013600821321966	-0.026463341349653002
Seq03273+dnafountain_TATT_middle	False	True	True	True	Seq03273	dnafountain_TATT_middle	dnafountain	TATT	Middle	Seq_anonymized_011175	1.078222103860661	1.003236712989985	1.0100225984475957	-0.006785885457610608
Seq08061+dnafountain_GCAC_5ntfront	False	True	True	True	Seq08061	dnafountain_GCAC_5ntfront	dnafountain	GCAC	5' + 5 nt	Seq_anonymized_011177	0.750792743287975	1.002771818401743	1.00633414093439	-0.0035623225326470997
Seq04297+dnafountain_GCAC_middle	False	True	True	True	Seq04297	dnafountain_GCAC_middle	dnafountain	GCAC	Middle	Seq_anonymized_011184	1.029074619212946	1.0009276836162762	0.9990393691620172	0.0018883144542589658
Seq03273+dnafountain_GCAC_5ntfront	True	True	True	True	Seq03273	dnafountain_GCAC_5ntfront	dnafountain	GCAC	5' + 5 nt	Seq_anonymized_011187	1.2785599175191855	0.9695718842937364	1.0100225984475957	-0.04045071415385926
Seq05997+internal_GTCGTG_middle	True	False	True	True	Seq05997	internal_GTCGTG_middle	internal	GTCGTG	Middle	Seq_anonymized_011188	1.0649672950350002	0.9999036077606264	1.0017608804246532	-0.001857272664026799
Seq08061+dnafountain_AACA_middle	False	True	True	True	Seq08061	dnafountain_AACA_middle	dnafountain	AACA	Middle	Seq_anonymized_011191	0.9788326435731614	0.9997338739437186	1.00633414093439	-0.0066002669906713995
Seq09033+internal_TCGTGT_front	True	False	True	True	Seq09033	internal_TCGTGT_front	internal	TCGTGT	5' end	Seq_anonymized_011211	1.1707654614411536	0.968591539764476	0.9943914246828274	-0.02579988491835139
Seq02655+dnafountain_TATT_front	False	True	True	True	Seq02655	dnafountain_TATT_front	dnafountain	TATT	5' end	Seq_anonymized_011235	0.9040292630328222	0.9988075725285632	0.9944854162943164	0.00432215623424681
Seq00036+dnafountain_GCAC_5ntfront	False	True	True	True	Seq00036	dnafountain_GCAC_5ntfront	dnafountain	GCAC	5' + 5 nt	Seq_anonymized_011252	0.9908535258067664	1.001364628359574	1.0081461518109016	-0.006781523451327542
Seq01955+dnafountain_TATA_5ntfront	False	True	True	True	Seq01955	dnafountain_TATA_5ntfront	dnafountain	TATA	5' + 5 nt	Seq_anonymized_011253	0.7858576039484507	1.0025099961117503	1.0089598773481678	-0.006449881236417543
Seq08335+internal_CGTGT_5ntback	True	False	True	True	Seq08335	internal_CGTGT_5ntback	internal	CGTGT	3' - 5 nt	Seq_anonymized_011254	1.561091721709921	0.9855969915661036	0.985437141421232	0.00015985014487163163
Seq00036+internal_CGTG_5ntfront	True	False	True	True	Seq00036	internal_CGTG_5ntfront	internal	CGTG	5' + 5 nt	Seq_anonymized_011268	0.7117279742279405	1.007143901656018	1.0081461518109016	-0.0010022501548836438
Seq06035+internal_GTCGTG_back	True	False	True	True	Seq06035	internal_GTCGTG_back	internal	GTCGTG	3' end	Seq_anonymized_011290	1.0298080590911451	0.9997362816313468	1.0078298516769064	-0.008093570045559662
Seq05019+internal_CGTG_front	True	False	True	True	Seq05019	internal_CGTG_front	internal	CGTG	5' end	Seq_anonymized_011294	0.8548184139943767	0.995613903141216	1.0019981530807929	-0.006384249939576869
Seq01164+dnafountain_TATT_5ntback	False	True	True	True	Seq01164	dnafountain_TATT_5ntback	dnafountain	TATT	3' - 5 nt	Seq_anonymized_011316	1.16076778371108	1.001106711338359	0.99669809483407	0.00440861650428892
Seq09668+internal_CGTGTG_5ntback	True	False	True	True	Seq09668	internal_CGTGTG_5ntback	internal	CGTGTG	3' - 5 nt	Seq_anonymized_011324	0.6792891121965517	1.0004483379913722	0.99719109594366	0.003257242047712272
Seq00999+dnafountain_TATT_back	False	True	True	True	Seq00999	dnafountain_TATT_back	dnafountain	TATT	3' end	Seq_anonymized_011328	1.324171202572236	0.9993766764755446	1.005628528229774	-0.006251851754229487
Seq00036+dnafountain_TATAT_back	False	True	True	True	Seq00036	dnafountain_TATAT_back	dnafountain	TATAT	3' end	Seq_anonymized_011336	0.7910525350738711	1.0055779394233753	1.0081461518109016	-0.0025682123875263585
Seq04769+internal_CGTGT_middle	True	False	True	True	Seq04769	internal_CGTGT_middle	internal	CGTGT	Middle	Seq_anonymized_011353	0.914577964031157	1.0068253766592168	1.0058111558658829	0.0010142207933339087
Seq01156+dnafountain_TATT_5ntfront	False	True	True	True	Seq01156	dnafountain_TATT_5ntfront	dnafountain	TATT	5' + 5 nt	Seq_anonymized_011369	0.882664473470637	1.0000282454106568	1.0020546714876075	-0.0020264260769506937
Seq01955+dnafountain_GCAC_5ntback	False	True	True	True	Seq01955	dnafountain_GCAC_5ntback	dnafountain	GCAC	3' - 5 nt	Seq_anonymized_011377	0.6923966948533092	1.0052337514424532	1.0089598773481678	-0.003726125905714639
Seq09033+dnafountain_TATA_back	False	True	True	True	Seq09033	dnafountain_TATA_back	dnafountain	TATA	3' end	Seq_anonymized_011385	1.0712535757739703	0.9956442249094304	0.9943914246828274	0.0012528002266030125
Seq05019+internal_GTCGTG_back	True	False	True	True	Seq05019	internal_GTCGTG_back	internal	GTCGTG	3' end	Seq_anonymized_011386	0.7228207199300826	1.0066041997553556	1.0019981530807929	0.004606046674562769
Seq08115+internal_CGTGTG_middle	True	False	True	True	Seq08115	internal_CGTGTG_middle	internal	CGTGTG	Middle	Seq_anonymized_011398	1.2649386153774025	1.0085658680795502	1.0085130297054892	5.283837406100389e-05
Seq01955+internal_TCGTGT_back	True	False	True	True	Seq01955	internal_TCGTGT_back	internal	TCGTGT	3' end	Seq_anonymized_011405	0.56582500974224	1.0063385581826942	1.0089598773481678	-0.00262131916547359
Seq01156+dnafountain_AACA_5ntback	False	True	True	True	Seq01156	dnafountain_AACA_5ntback	dnafountain	AACA	3' - 5 nt	Seq_anonymized_011407	1.3126326327164477	0.9961021464257912	1.0020546714876075	-0.005952525061816316
Seq01053+internal_CGTG_5ntback	True	False	True	True	Seq01053	internal_CGTG_5ntback	internal	CGTG	3' - 5 nt	Seq_anonymized_011411	0.8220577121428155	1.0049978554422967	1.0043482562803097	0.0006495991619870356
Seq02655+internal_TCGTGT_5ntback	True	False	True	True	Seq02655	internal_TCGTGT_5ntback	internal	TCGTGT	3' - 5 nt	Seq_anonymized_011412	2.1431448613352955	0.963188057742164	0.9944854162943164	-0.03129735855215243
Seq03273+dnafountain_TATT_front	False	True	True	True	Seq03273	dnafountain_TATT_front	dnafountain	TATT	5' end	Seq_anonymized_011429	1.4054454837837485	0.9931100041607178	1.0100225984475957	-0.016912594286877858
Seq09668+dnafountain_TATA_5ntback	False	True	True	True	Seq09668	dnafountain_TATA_5ntback	dnafountain	TATA	3' - 5 nt	Seq_anonymized_011431	0.7401844708084114	0.9986351918998884	0.99719109594366	0.0014440959562284084
Seq00999+dnafountain_GCAC_front	False	True	True	True	Seq00999	dnafountain_GCAC_front	dnafountain	GCAC	5' end	Seq_anonymized_011435	0.7854086797128192	1.0075125185449627	1.005628528229774	0.0018839903151885995
Seq08335+dnafountain_TATT_middle	False	True	True	True	Seq08335	dnafountain_TATT_middle	dnafountain	TATT	Middle	Seq_anonymized_011444	1.4495554249499707	0.9825294904666648	0.985437141421232	-0.0029076509545671314
Seq06105+internal_GTCGTG_middle	True	False	True	True	Seq06105	internal_GTCGTG_middle	internal	GTCGTG	Middle	Seq_anonymized_011455	0.8441611254305038	1.004382017199015	1.003873832528801	0.0005081846702139625
Seq08115+dnafountain_TATT_front	False	True	True	True	Seq08115	dnafountain_TATT_front	dnafountain	TATT	5' end	Seq_anonymized_011462	1.140896730632344	1.0015255735338895	1.0085130297054892	-0.006987456171599682
Seq09668+internal_GTCGTG_middle	True	False	True	True	Seq09668	internal_GTCGTG_middle	internal	GTCGTG	Middle	Seq_anonymized_011467	0.988828722859736	0.9973770796837094	0.99719109594366	0.00018598374004941132
Seq03116+dnafountain_TATAT_front	False	True	True	True	Seq03116	dnafountain_TATAT_front	dnafountain	TATAT	5' end	Seq_anonymized_011469	1.1990304212169731	0.9995523941633224	1.0013600821321966	-0.0018076879688742054
Seq03116+dnafountain_TATT_back	False	True	True	True	Seq03116	dnafountain_TATT_back	dnafountain	TATT	3' end	Seq_anonymized_011483	1.055916950377265	1.0004420861015018	1.0013600821321966	-0.0009179960306948676
Seq08563+dnafountain_TATT_5ntfront	False	True	True	True	Seq08563	dnafountain_TATT_5ntfront	dnafountain	TATT	5' + 5 nt	Seq_anonymized_011487	1.186879338414689	1.0017545832529062	1.005663568995564	-0.003908985742657745
Seq05997+internal_CGTGTG_front	True	False	True	True	Seq05997	internal_CGTGTG_front	internal	CGTGTG	5' end	Seq_anonymized_011491	1.2869586622054865	0.9654235183366636	1.0017608804246532	-0.036337362087989544
Seq08654+dnafountain_TATA_middle	False	True	True	True	Seq08654	dnafountain_TATA_middle	dnafountain	TATA	Middle	Seq_anonymized_011493	0.8012242500112106	1.0018439449206442	0.9991532425529835	0.002690702367660669
Seq04077+internal_TCGTGT_front	True	False	True	True	Seq04077	internal_TCGTGT_front	internal	TCGTGT	5' end	Seq_anonymized_011503	10.4847827602908	0.7990557935723807	1.0042526653849415	-0.20519687181256085
Seq02085+dnafountain_GCAC_5ntback	False	True	True	True	Seq02085	dnafountain_GCAC_5ntback	dnafountain	GCAC	3' - 5 nt	Seq_anonymized_011509	1.1661492363968051	1.0037964403996462	1.006347738926077	-0.0025512985264308785
Seq00582+internal_TCGTGT_5ntback	True	False	True	True	Seq00582	internal_TCGTGT_5ntback	internal	TCGTGT	3' - 5 nt	Seq_anonymized_011522	0.8920070678587019	1.0014330732181147	1.0050546412684374	-0.0036215680503226544
Seq06105+internal_GTCGTG_back	True	False	True	True	Seq06105	internal_GTCGTG_back	internal	GTCGTG	3' end	Seq_anonymized_011535	1.381397285991737	0.9918367106383184	1.003873832528801	-0.012037121890482672
Seq00036+internal_CGTG_front	True	False	True	True	Seq00036	internal_CGTG_front	internal	CGTG	5' end	Seq_anonymized_011536	0.8634329930517188	1.000613795739757	1.0081461518109016	-0.0075323560711446635
Seq08335+internal_CGTGT_back	True	False	True	True	Seq08335	internal_CGTGT_back	internal	CGTGT	3' end	Seq_anonymized_011544	1.090988514726392	0.985001403145486	0.985437141421232	-0.0004357382757459449
Seq08115+internal_GTCGTG_5ntback	True	False	True	True	Seq08115	internal_GTCGTG_5ntback	internal	GTCGTG	3' - 5 nt	Seq_anonymized_011545	0.6029960548398302	1.0090481547056398	1.0085130297054892	0.0005351250001506269
Seq02110+internal_GTCGTG_front	True	False	True	True	Seq02110	internal_GTCGTG_front	internal	GTCGTG	5' end	Seq_anonymized_011550	1.7933657484792005	0.9713310002620136	1.0057391498599946	-0.034408149597981
Seq02085+internal_CGTGT_5ntback	True	False	True	True	Seq02085	internal_CGTGT_5ntback	internal	CGTGT	3' - 5 nt	Seq_anonymized_011551	1.081125225992423	1.003685429357723	1.006347738926077	-0.0026623095683540043
Seq00221+dnafountain_TATAT_back	False	True	True	True	Seq00221	dnafountain_TATAT_back	dnafountain	TATAT	3' end	Seq_anonymized_011571	0.9839728149280066	0.997009961504954	1.0048911645036218	-0.007881202998667791
Seq04077+internal_CGTG_5ntback	True	False	True	True	Seq04077	internal_CGTG_5ntback	internal	CGTG	3' - 5 nt	Seq_anonymized_011575	0.9477060425430036	1.0052407504248355	1.0042526653849415	0.0009880850398940044
Seq02110+dnafountain_TATAT_back	False	True	True	True	Seq02110	dnafountain_TATAT_back	dnafountain	TATAT	3' end	Seq_anonymized_011576	1.1055689388720291	0.9976473537555224	1.0057391498599946	-0.008091796104472193
Seq00036+dnafountain_TATA_back	False	True	True	True	Seq00036	dnafountain_TATA_back	dnafountain	TATA	3' end	Seq_anonymized_011587	1.347174607224774	1.0023541128471791	1.0081461518109016	-0.00579203896372249
Seq08563+internal_GTCGTG_front	True	False	True	True	Seq08563	internal_GTCGTG_front	internal	GTCGTG	5' end	Seq_anonymized_011592	1.7730734524917815	0.9720369015145376	1.005663568995564	-0.033626667481026384
Seq00999+internal_CGTG_5ntback	True	False	True	True	Seq00999	internal_CGTG_5ntback	internal	CGTG	3' - 5 nt	Seq_anonymized_011603	1.1365333865481553	1.0060026067646777	1.005628528229774	0.0003740785349035658
Seq01293+dnafountain_GCAC_5ntback	False	True	True	True	Seq01293	dnafountain_GCAC_5ntback	dnafountain	GCAC	3' - 5 nt	Seq_anonymized_011604	0.8475481425529094	1.0065385350351188	1.0021385156028175	0.004400019432301283
Seq08219+dnafountain_TATA_5ntfront	False	True	True	True	Seq08219	dnafountain_TATA_5ntfront	dnafountain	TATA	5' + 5 nt	Seq_anonymized_011607	1.1213207959832503	0.9502989335391494	0.9949436579841728	-0.04464472444502343
Seq08219+dnafountain_TATAT_5ntfront	False	True	True	True	Seq08219	dnafountain_TATAT_5ntfront	dnafountain	TATAT	5' + 5 nt	Seq_anonymized_011608	1.0043321318276937	0.976957271887134	0.9949436579841728	-0.017986386097038842
Seq01053+internal_CGTGT_middle	True	False	True	True	Seq01053	internal_CGTGT_middle	internal	CGTGT	Middle	Seq_anonymized_011621	0.9423467823316412	1.004963323378166	1.0043482562803097	0.0006150670978564143
Seq00639+dnafountain_TATT_5ntback	False	True	True	True	Seq00639	dnafountain_TATT_5ntback	dnafountain	TATT	3' - 5 nt	Seq_anonymized_011627	0.5304222958461671	1.0155476758818118	1.0099645720673966	0.00558310381441518
Seq02910+internal_TCGTGT_5ntfront	True	False	True	True	Seq02910	internal_TCGTGT_5ntfront	internal	TCGTGT	5' + 5 nt	Seq_anonymized_011631	1.315051132716551	0.9972939786352162	1.0074241123802192	-0.010130133745003045
Seq00221+dnafountain_AACA_middle	False	True	True	True	Seq00221	dnafountain_AACA_middle	dnafountain	AACA	Middle	Seq_anonymized_011633	0.7391995971218044	1.005598826410319	1.0048911645036218	0.0007076619066972434
Seq01053+dnafountain_TATAT_5ntback	False	True	True	True	Seq01053	dnafountain_TATAT_5ntback	dnafountain	TATAT	3' - 5 nt	Seq_anonymized_011640	1.0045409553576286	1.0035744444547754	1.0043482562803097	-0.0007738118255342652
Seq01164+dnafountain_TATA_front	False	True	True	True	Seq01164	dnafountain_TATA_front	dnafountain	TATA	5' end	Seq_anonymized_011649	0.7225981553644869	1.0026551315107417	0.99669809483407	0.00595703667667169
Seq01955+internal_TCGTGT_5ntback	True	False	True	True	Seq01955	internal_TCGTGT_5ntback	internal	TCGTGT	3' - 5 nt	Seq_anonymized_011664	1.462127139970327	1.0093279754412985	1.0089598773481678	0.0003680980931306532
Seq09668+internal_GTCGTG_front	True	False	True	True	Seq09668	internal_GTCGTG_front	internal	GTCGTG	5' end	Seq_anonymized_011666	1.054576484829201	0.979102284230163	0.99719109594366	-0.018088811713496966
Seq02110+dnafountain_TATT_front	False	True	True	True	Seq02110	dnafountain_TATT_front	dnafountain	TATT	5' end	Seq_anonymized_011676	0.999260985195232	1.0038798133952782	1.0057391498599946	-0.0018593364647163657
Seq05033+dnafountain_TATAT_front	False	True	True	True	Seq05033	dnafountain_TATAT_front	dnafountain	TATAT	5' end	Seq_anonymized_011684	2.3280577293429743	0.99954569406468	1.0012378073567545	-0.0016921132920745263
Seq03116+dnafountain_AACA_5ntfront	False	True	True	True	Seq03116	dnafountain_AACA_5ntfront	dnafountain	AACA	5' + 5 nt	Seq_anonymized_011685	0.8562035940909289	1.0031012857982635	1.0013600821321966	0.0017412036660668928
Seq08061+dnafountain_TATA_middle	False	True	True	True	Seq08061	dnafountain_TATA_middle	dnafountain	TATA	Middle	Seq_anonymized_011698	0.7047392847009646	0.998777678025726	1.00633414093439	-0.007556462908663963
Seq01955+internal_CGTG_5ntfront	True	False	True	True	Seq01955	internal_CGTG_5ntfront	internal	CGTG	5' + 5 nt	Seq_anonymized_011711	0.6009534066959284	1.0061860285557322	1.0089598773481678	-0.002773848792435585
Seq02110+internal_CGTGT_front	True	False	True	True	Seq02110	internal_CGTGT_front	internal	CGTGT	5' end	Seq_anonymized_011714	0.4017821509825268	0.9768523106842156	1.0057391498599946	-0.028886839175778944
Seq00582+internal_CGTGTG_5ntback	True	False	True	True	Seq00582	internal_CGTGTG_5ntback	internal	CGTGTG	3' - 5 nt	Seq_anonymized_011718	1.0000070413403954	0.9980444991758006	1.0050546412684374	-0.007010142092636729
Seq09033+internal_CGTGTG_middle	True	False	True	True	Seq09033	internal_CGTGTG_middle	internal	CGTGTG	Middle	Seq_anonymized_011721	2.590693768368101	0.996984323596368	0.9943914246828274	0.002592898913540642
Seq02910+internal_CGTGTG_back	True	False	True	True	Seq02910	internal_CGTGTG_back	internal	CGTGTG	3' end	Seq_anonymized_011723	0.9688087144743386	0.9923538281387526	1.0074241123802192	-0.015070284241466614
Seq07376+dnafountain_TATAT_5ntfront	False	True	True	True	Seq07376	dnafountain_TATAT_5ntfront	dnafountain	TATAT	5' + 5 nt	Seq_anonymized_011754	1.7576004124601774	1.0035330090248484	1.011892419090712	-0.008359410065863493
Seq00999+internal_CGTGT_front	True	False	True	True	Seq00999	internal_CGTGT_front	internal	CGTGT	5' end	Seq_anonymized_011755	1.86290450253809	0.9888719126489706	1.005628528229774	-0.016756615580803547
Seq04297+internal_CGTG_5ntback	True	False	True	True	Seq04297	internal_CGTG_5ntback	internal	CGTG	3' - 5 nt	Seq_anonymized_011760	0.6526559168517633	1.004458668033359	0.9990393691620172	0.005419298871341738
Seq02764+dnafountain_AACA_front	False	True	True	True	Seq02764	dnafountain_AACA_front	dnafountain	AACA	5' end	Seq_anonymized_011768	1.2184412863180234	1.0006718042997829	1.0037400281649322	-0.0030682238651493776
Seq02655+internal_CGTGT_middle	True	False	True	True	Seq02655	internal_CGTGT_middle	internal	CGTGT	Middle	Seq_anonymized_011771	0.9056272924219008	0.9992585592667044	0.9944854162943164	0.004773142972387956
Seq03273+dnafountain_AACA_middle	False	True	True	True	Seq03273	dnafountain_AACA_middle	dnafountain	AACA	Middle	Seq_anonymized_011775	0.6410811913258331	1.00859886764023	1.0100225984475957	-0.0014237308073656862
Seq02085+internal_CGTGTG_front	True	False	True	True	Seq02085	internal_CGTGTG_front	internal	CGTGTG	5' end	Seq_anonymized_011776	0.6336146603036424	0.9831922788861072	1.006347738926077	-0.023155460039969933
Seq00999+dnafountain_TATT_5ntfront	False	True	True	True	Seq00999	dnafountain_TATT_5ntfront	dnafountain	TATT	5' + 5 nt	Seq_anonymized_011777	0.8135516910817093	1.0015336324288864	1.005628528229774	-0.004094895800887732
Seq08563+dnafountain_AACA_5ntfront	False	True	True	True	Seq08563	dnafountain_AACA_5ntfront	dnafountain	AACA	5' + 5 nt	Seq_anonymized_011791	1.0939614638698285	1.0020305155956737	1.005663568995564	-0.0036330533998902848
Seq00999+dnafountain_TATT_front	False	True	True	True	Seq00999	dnafountain_TATT_front	dnafountain	TATT	5' end	Seq_anonymized_011812	1.3502087143973225	0.9955275922363956	1.005628528229774	-0.010100935993378468
Seq04297+dnafountain_AACA_back	False	True	True	True	Seq04297	dnafountain_AACA_back	dnafountain	AACA	3' end	Seq_anonymized_011814	0.8085274952374674	1.0029834328408431	0.9990393691620172	0.0039440636788259376
Seq00036+internal_CGTGT_5ntfront	True	False	True	True	Seq00036	internal_CGTGT_5ntfront	internal	CGTGT	5' + 5 nt	Seq_anonymized_011816	0.9490634152573096	1.0052827394629538	1.0081461518109016	-0.002863412347947847
Seq03273+internal_CGTGT_front	True	False	True	True	Seq03273	internal_CGTGT_front	internal	CGTGT	5' end	Seq_anonymized_011817	2.556432032138793	0.978895778202304	1.0100225984475957	-0.031126820245291675
Seq01820+internal_CGTG_5ntback	True	False	True	True	Seq01820	internal_CGTG_5ntback	internal	CGTG	3' - 5 nt	Seq_anonymized_011819	1.1409151693418715	1.0028350375060966	1.00493129258004	-0.0020962550739433983
Seq08115+internal_CGTGT_5ntback	True	False	True	True	Seq08115	internal_CGTGT_5ntback	internal	CGTGT	3' - 5 nt	Seq_anonymized_011820	0.8119655085273586	1.0051092731521112	1.0085130297054892	-0.00340375655337799
Seq04077+internal_GTCGTG_middle	True	False	True	True	Seq04077	internal_GTCGTG_middle	internal	GTCGTG	Middle	Seq_anonymized_011824	1.111764705729475	1.0016537978384648	1.0042526653849415	-0.0025988675464767574
Seq03559+internal_CGTGTG_5ntback	True	False	True	True	Seq03559	internal_CGTGTG_5ntback	internal	CGTGTG	3' - 5 nt	Seq_anonymized_011832	0.3063751557698311	0.9602981577566778	1.0005756070494982	-0.0402774492928204
Seq04077+internal_GTCGTG_front	True	False	True	True	Seq04077	internal_GTCGTG_front	internal	GTCGTG	5' end	Seq_anonymized_011834	0.9019110020292208	0.9618726956388416	1.0042526653849415	-0.04237996974609992
Seq08563+dnafountain_TATA_middle	False	True	True	True	Seq08563	dnafountain_TATA_middle	dnafountain	TATA	Middle	Seq_anonymized_011840	0.9365418946840666	0.9977386598073472	1.005663568995564	-0.007924909188216755
Seq01156+dnafountain_AACA_middle	False	True	True	True	Seq01156	dnafountain_AACA_middle	dnafountain	AACA	Middle	Seq_anonymized_011842	1.358388621057934	0.9954388874011574	1.0020546714876075	-0.006615784086450138
Seq05033+dnafountain_AACA_back	False	True	True	True	Seq05033	dnafountain_AACA_back	dnafountain	AACA	3' end	Seq_anonymized_011846	0.9755384639991468	1.0060766239130785	1.0012378073567545	0.00483881655632401
Seq00999+internal_GTCGTG_back	True	False	True	True	Seq00999	internal_GTCGTG_back	internal	GTCGTG	3' end	Seq_anonymized_011850	1.1907559441149589	0.9938299363819638	1.005628528229774	-0.011798591847810291
Seq02910+dnafountain_TATAT_5ntback	False	True	True	True	Seq02910	dnafountain_TATAT_5ntback	dnafountain	TATAT	3' - 5 nt	Seq_anonymized_011852	1.0491811037115804	1.0006490125382983	1.0074241123802192	-0.0067750998419209285
[truncated: 19 more rows]
